# Supplementary material for: Genomic insights on cgMLST markers, drug resistance, and urease cluster of Proteus mirabilis strains
Source: Microbiol Spectr. 2024 Dec 6;13(1):e00992-24. doi: 10.1128/spectrum.00992-24 (PMC11705806; doi:10.1128/spectrum.00992-24)
Supplement: Table S1 — Public genome data analysis. [file spectrum.00992-24-s0002.xlsx]

## Sheet: Sheet1
Table S1 (A) Basic statistics of Proteus mirabilis genomes
File	Format	Type	Num_seqs	Sum_len	Min_len	Avg_len	Max_len
GCA_010598005.1_ASM1059800v1.fna	FASTA	DNA	924	3673472	203	3975.6	48193
GCA_010598095.1_ASM1059809v1.fna	FASTA	DNA	917	4103622	202	4475.1	147586
GCA_025030145.1_ASM2503014v1.fna	FASTA	DNA	840	4005031	201	4767.9	64165
GCA_003114895.2_ASM311489v2.fna	FASTA	DNA	869	4189347	128	4820.9	84550
GCA_004570055.1_ASM457005v1.fna	FASTA	DNA	688	3720177	516	5407.2	49972
GCA_003688085.1_ASM368808v1.fna	FASTA	DNA	747	4132348	202	5531.9	54818
GCA_010590755.1_ASM1059075v1.fna	FASTA	DNA	735	4267980	200	5806.8	261780
GCA_025030095.1_ASM2503009v1.fna	FASTA	DNA	621	3860485	200	6216.6	57261
GCA_001867325.1_ASM186732v1.fna	FASTA	DNA	610	3800644	503	6230.6	48067
GCA_010590805.1_ASM1059080v1.fna	FASTA	DNA	691	4326447	200	6261.1	235255
GCA_010590385.1_ASM1059038v1.fna	FASTA	DNA	653	4326235	200	6625.2	299469
GCA_010590425.1_ASM1059042v1.fna	FASTA	DNA	613	4098176	200	6685.4	262041
GCA_004570775.1_ASM457077v1.fna	FASTA	DNA	565	3847313	500	6809.4	57551
GCA_004570075.1_ASM457007v1.fna	FASTA	DNA	539	3739677	506	6938.2	91796
GCA_025030255.1_ASM2503025v1.fna	FASTA	DNA	550	3908502	207	7106.4	57617
GCA_004570175.1_ASM457017v1.fna	FASTA	DNA	523	3785395	503	7237.8	71453
GCA_004569245.1_ASM456924v1.fna	FASTA	DNA	511	3796974	518	7430.5	57912
GCA_018165875.1_PDT001012884.1.fna	FASTA	DNA	497	3735416	202	7515.9	65830
GCA_004570235.1_ASM457023v1.fna	FASTA	DNA	512	3904019	525	7625	58299
GCA_025979765.1_PDT001474464.1.fna	FASTA	DNA	481	3669576	347	7629.1	57734
GCA_026345635.1_PDT001493886.1.fna	FASTA	DNA	483	3753015	308	7770.2	74479
GCA_010588155.1_ASM1058815v1.fna	FASTA	DNA	517	4106221	200	7942.4	184527
GCA_020680965.2_PDT001164298.3.fna	FASTA	DNA	478	3817739	411	7986.9	57111
GCA_020679565.3_PDT001164310.4.fna	FASTA	DNA	489	3945379	375	8068.3	49626
GCA_026961205.1_PDT001529605.1.fna	FASTA	DNA	468	3780680	419	8078.4	68046
GCA_026955615.1_PDT001529603.1.fna	FASTA	DNA	447	3636729	475	8135.9	57896
GCA_025979725.1_PDT001474469.1.fna	FASTA	DNA	477	3890287	382	8155.7	54710
GCA_006508085.1_ASM650808v1.fna	FASTA	DNA	514	4193176	202	8157.9	147982
GCA_018069145.1_ASM1806914v1.fna	FASTA	DNA	483	3953390	503	8185.1	50615
GCA_026327855.1_PDT001494678.1.fna	FASTA	DNA	468	3831117	226	8186.1	74946
GCA_013184715.1_ASM1318471v1.fna	FASTA	DNA	510	4213563	200	8261.9	1240912
GCA_020680105.2_PDT001164283.3.fna	FASTA	DNA	477	3974853	353	8333	83953
GCA_004570645.1_ASM457064v1.fna	FASTA	DNA	461	3853331	504	8358.6	79651
GCA_018068065.1_ASM1806806v1.fna	FASTA	DNA	473	3964158	504	8380.9	68162
GCA_016065595.1_PDT000590006.1.fna	FASTA	DNA	474	3998459	269	8435.6	86420
GCA_027102555.1_PDT001537713.1.fna	FASTA	DNA	441	3737509	512	8475.1	49687
GCA_010590845.1_ASM1059084v1.fna	FASTA	DNA	501	4268970	200	8520.9	278182
GCA_025973005.1_PDT001474471.1.fna	FASTA	DNA	447	3884074	340	8689.2	79112
GCA_018422015.1_ASM1842201v1.fna	FASTA	DNA	482	4212145	515	8738.9	74799
GCA_020680945.3_PDT001164315.4.fna	FASTA	DNA	442	3886877	360	8793.8	56152
GCA_021095635.1_ASM2109563v1.fna	FASTA	DNA	436	3896157	201	8936.1	85567
GCA_025969845.1_PDT001474458.1.fna	FASTA	DNA	447	4023189	385	9000.4	85125
GCA_020679545.2_PDT001164332.3.fna	FASTA	DNA	428	3868641	362	9038.9	79386
GCA_020681025.3_PDT001164311.4.fna	FASTA	DNA	443	4026683	336	9089.6	91528
GCA_013344565.1_ASM1334456v1.fna	FASTA	DNA	501	4585692	1117	9153.1	505593
GCA_004570275.1_ASM457027v1.fna	FASTA	DNA	422	3870390	507	9171.5	71461
GCA_024888415.1_PDT001396348.1.fna	FASTA	DNA	452	4171720	251	9229.5	82809
GCA_020680005.2_PDT001164322.3.fna	FASTA	DNA	435	4018853	385	9238.7	76125
GCA_022406525.1_ASM2240652v1.fna	FASTA	DNA	460	4253521	201	9246.8	109069
GCA_021095645.1_ASM2109564v1.fna	FASTA	DNA	425	3954800	210	9305.4	112033
GCA_018068985.1_ASM1806898v1.fna	FASTA	DNA	426	3996811	505	9382.2	66940
GCA_004145855.1_ASM414585v1.fna	FASTA	DNA	432	4064918	218	9409.5	119606
GCA_024506895.1_PDT001376715.1.fna	FASTA	DNA	405	3811851	386	9412	60537
GCA_018068945.1_ASM1806894v1.fna	FASTA	DNA	416	3979697	502	9566.6	80064
GCA_018069045.1_ASM1806904v1.fna	FASTA	DNA	413	3982580	500	9643.1	59414
GCA_026346615.1_PDT001493823.1.fna	FASTA	DNA	405	3917580	409	9673	68835
GCA_018162175.1_PDT001013264.1.fna	FASTA	DNA	390	3779891	321	9692	62771
GCA_004570145.1_ASM457014v1.fna	FASTA	DNA	422	4090441	500	9693	72251
GCA_021095605.1_ASM2109560v1.fna	FASTA	DNA	422	4094973	205	9703.7	96572
GCA_025979685.1_PDT001474470.1.fna	FASTA	DNA	396	3843670	418	9706.2	65533
GCA_019060055.1_PDT001078554.1.fna	FASTA	DNA	395	3885979	498	9837.9	133967
GCA_026312295.1_PDT001494632.1.fna	FASTA	DNA	425	4183092	281	9842.6	117936
GCA_026354095.1_PDT001493252.1.fna	FASTA	DNA	380	3759516	347	9893.5	57952
GCA_020958155.1_PDT001175378.1.fna	FASTA	DNA	403	4003607	413	9934.5	94096
GCA_025979585.1_PDT001474477.1.fna	FASTA	DNA	386	3836861	383	9940.1	56874
GCA_004145395.1_ASM414539v1.fna	FASTA	DNA	409	4067789	287	9945.7	103396
GCA_025880885.1_PDT001467794.1.fna	FASTA	DNA	407	4054760	331	9962.6	56974
GCA_018068905.1_ASM1806890v1.fna	FASTA	DNA	399	3983081	549	9982.7	60142
GCA_020680065.3_PDT001164295.4.fna	FASTA	DNA	402	4025338	386	10013.3	80002
GCA_025147205.1_PDT001413706.1.fna	FASTA	DNA	397	3983589	343	10034.2	98373
GCA_018157165.1_PDT001013633.1.fna	FASTA	DNA	400	4040331	313	10100.8	73163
GCA_026311175.1_PDT001494812.1.fna	FASTA	DNA	411	4152673	261	10103.8	111018
GCA_026361175.1_PDT001492644.1.fna	FASTA	DNA	406	4131196	419	10175.4	77906
GCA_018068995.1_ASM1806899v1.fna	FASTA	DNA	386	3934357	501	10192.6	80017
GCA_025030215.1_ASM2503021v1.fna	FASTA	DNA	378	3855029	200	10198.5	62465
GCA_025972105.1_PDT001474478.1.fna	FASTA	DNA	397	4059744	422	10226.1	82073
GCA_004179395.1_ASM417939v1.fna	FASTA	DNA	393	4092621	245	10413.8	103348
GCA_016905865.1_ASM1690586v1.fna	FASTA	DNA	379	3968125	207	10470	70513
GCA_025974925.1_PDT001474457.1.fna	FASTA	DNA	387	4083524	302	10551.7	75110
GCA_025972185.1_PDT001474459.1.fna	FASTA	DNA	391	4134218	408	10573.4	107807
GCA_009718905.1_ASM971890v1.fna	FASTA	DNA	417	4445693	1000	10661.1	1400643
GCA_021544735.1_PDT001227297.1.fna	FASTA	DNA	398	4250594	249	10679.9	68692
GCA_024507655.1_PDT001376668.1.fna	FASTA	DNA	381	4077507	309	10702.1	79701
GCA_025974025.1_PDT001474463.1.fna	FASTA	DNA	354	3849551	339	10874.4	92492
GCA_018068965.1_ASM1806896v1.fna	FASTA	DNA	368	4005460	505	10884.4	79531
GCA_026330255.1_PDT001495082.1.fna	FASTA	DNA	366	3987409	277	10894.6	64997
GCA_018069025.1_ASM1806902v1.fna	FASTA	DNA	365	4034562	509	11053.6	70968
GCA_025881625.1_PDT001467754.1.fna	FASTA	DNA	370	4146933	538	11207.9	91880
GCA_001061595.1_ASM106159v1.fna	FASTA	DNA	351	3934723	204	11210	79454
GCA_026335815.1_PDT001494230.1.fna	FASTA	DNA	356	4022355	361	11298.8	97320
GCA_014212535.1_ASM1421253v1.fna	FASTA	DNA	355	4016157	206	11313.1	1563209
GCA_009718885.1_ASM971888v1.fna	FASTA	DNA	386	4390195	1001	11373.6	1133523
GCA_021095615.1_ASM2109561v1.fna	FASTA	DNA	330	3798176	508	11509.6	71013
GCA_025972165.1_PDT001474466.1.fna	FASTA	DNA	328	3802988	448	11594.5	92678
GCA_018154155.1_PDT001013796.1.fna	FASTA	DNA	335	3935959	376	11749.1	69306
GCA_025544655.1_ASM2554465v1.fna	FASTA	DNA	329	3867537	206	11755.4	434390
GCA_018287555.1_PDT001019331.1.fna	FASTA	DNA	352	4152833	585	11797.8	103625
GCA_019569915.1_PDT000432664.2.fna	FASTA	DNA	340	4022582	307	11831.1	114583
GCA_001066855.1_ASM106685v1.fna	FASTA	DNA	331	3931859	200	11878.7	110052
GCA_021449205.1_PDT001221570.1.fna	FASTA	DNA	357	4247625	367	11898.1	121505
GCA_025030105.1_ASM2503010v1.fna	FASTA	DNA	329	3922064	207	11921.2	190000
GCA_010591405.1_ASM1059140v1.fna	FASTA	DNA	357	4319426	301	12099.2	124559
GCA_024506995.1_PDT001376712.1.fna	FASTA	DNA	356	4321139	310	12138	108909
GCA_024888275.1_PDT001396358.1.fna	FASTA	DNA	345	4246628	233	12309.1	147012
GCA_017887605.1_ASM1788760v1.fna	FASTA	DNA	294	3636528	1247	12369.1	68548
GCA_021095735.1_ASM2109573v1.fna	FASTA	DNA	324	4025075	205	12423.1	124022
GCA_017298035.1_PDT000978131.1.fna	FASTA	DNA	305	3862347	510	12663.4	74594
GCA_026228965.1_ASM2622896v1.fna	FASTA	DNA	317	4037481	205	12736.5	441667
GCA_018158335.1_PDT001013556.1.fna	FASTA	DNA	306	3976557	328	12995.3	77896
GCA_026299055.1_PDT001492795.1.fna	FASTA	DNA	297	3882211	332	13071.4	129623
GCA_025979605.1_PDT001474479.1.fna	FASTA	DNA	300	3960912	356	13203	131570
GCA_009907015.1_ASM990701v1.fna	FASTA	DNA	304	4022956	202	13233.4	161929
GCA_024888195.1_PDT001396365.1.fna	FASTA	DNA	319	4224517	252	13243	117725
GCA_026349995.1_PDT001493530.1.fna	FASTA	DNA	298	3974760	334	13338.1	108797
GCA_024888615.1_PDT001396335.1.fna	FASTA	DNA	317	4236210	233	13363.4	121655
GCA_025979645.1_PDT001474474.1.fna	FASTA	DNA	308	4116329	353	13364.7	142386
GCA_026955595.1_PDT001529604.1.fna	FASTA	DNA	287	3870274	416	13485.3	68060
GCA_026342875.1_PDT001494004.1.fna	FASTA	DNA	287	3884552	285	13535	85299
GCA_028062235.1_PDT001175581.1.fna	FASTA	DNA	310	4222857	472	13622.1	142675
GCA_018068005.1_ASM1806800v1.fna	FASTA	DNA	291	4015166	509	13797.8	84794
GCA_025974705.1_PDT001474460.1.fna	FASTA	DNA	297	4102348	341	13812.6	86745
GCA_022948735.1_PDT001276253.1.fna	FASTA	DNA	282	3903255	441	13841.3	86027
GCA_019724875.1_PDT001114959.1.fna	FASTA	DNA	278	3874229	334	13936.1	116826
GCA_020677725.1_PDT001164041.1.fna	FASTA	DNA	278	3874229	334	13936.1	116826
GCA_024888215.1_PDT001396366.1.fna	FASTA	DNA	301	4249387	230	14117.6	117790
GCA_016238065.1_ASM1623806v1.fna	FASTA	DNA	270	3843150	517	14233.9	73122
GCA_018068085.1_ASM1806808v1.fna	FASTA	DNA	279	4021366	507	14413.5	110154
GCA_019198655.1_PDT001086342.1.fna	FASTA	DNA	270	3902471	516	14453.6	87317
GCA_026301495.1_PDT001492790.1.fna	FASTA	DNA	269	3904467	376	14514.7	152742
GCA_028062435.1_PDT001175568.1.fna	FASTA	DNA	283	4134972	515	14611.2	106027
GCA_026346295.1_PDT001493841.1.fna	FASTA	DNA	281	4124349	362	14677.4	178487
GCA_028610505.1_ASM2861050v1.fna	FASTA	DNA	279	4103118	200	14706.5	870439
GCA_026354115.1_PDT001493254.1.fna	FASTA	DNA	273	4018400	386	14719.4	85615
GCA_004522505.1_ASM452250v1.fna	FASTA	DNA	292	4328332	443	14823.1	1043089
GCA_021807905.2_PDT001235662.3.fna	FASTA	DNA	277	4107578	459	14828.8	119101
GCA_025973025.1_PDT001474461.1.fna	FASTA	DNA	268	3998344	327	14919.2	97141
GCA_016237965.1_ASM1623796v1.fna	FASTA	DNA	246	3689151	559	14996.5	110469
GCA_025972145.1_PDT001474468.1.fna	FASTA	DNA	264	3959483	366	14998	88771
GCA_004570765.1_ASM457076v1.fna	FASTA	DNA	269	4057474	803	15083.5	93944
GCA_015902305.1_PDT000868691.1.fna	FASTA	DNA	261	3943903	522	15110.7	110654
GCA_004570785.1_ASM457078v1.fna	FASTA	DNA	257	3928713	235	15286.8	88998
GCA_019942415.1_PDT001126938.1.fna	FASTA	DNA	258	3972103	386	15395.7	77239
GCA_016238085.1_ASM1623808v1.fna	FASTA	DNA	264	4142688	515	15692	86517
GCA_028062255.1_PDT001175580.1.fna	FASTA	DNA	270	4244973	504	15722.1	102563
GCA_021095925.1_ASM2109592v1.fna	FASTA	DNA	245	3915761	201	15982.7	120790
GCA_028062615.1_PDT001166491.1.fna	FASTA	DNA	263	4221048	546	16049.6	127155
GCA_022406495.1_ASM2240649v1.fna	FASTA	DNA	253	4082291	206	16135.5	96684
GCA_016238005.1_ASM1623800v1.fna	FASTA	DNA	249	4031959	516	16192.6	113895
GCA_018068025.1_ASM1806802v1.fna	FASTA	DNA	241	3929015	517	16303	106980
GCA_019735095.1_PDT001114958.1.fna	FASTA	DNA	238	3968532	418	16674.5	121152
GCA_020677745.1_PDT001164040.1.fna	FASTA	DNA	238	3968532	418	16674.5	121152
GCA_018068325.1_ASM1806832v1.fna	FASTA	DNA	242	4044074	515	16711	118459
GCA_018157615.1_PDT001013604.1.fna	FASTA	DNA	233	3949698	310	16951.5	108339
GCA_026347095.1_PDT001493792.1.fna	FASTA	DNA	244	4189151	307	17168.7	116727
GCA_028061975.1_PDT001186627.1.fna	FASTA	DNA	250	4305548	423	17222.2	150913
GCA_028063395.1_PDT001165433.1.fna	FASTA	DNA	246	4271605	539	17364.2	197029
GCA_018164115.1_PDT001013132.1.fna	FASTA	DNA	222	3870192	320	17433.3	96383
GCA_028063815.1_PDT001164223.1.fna	FASTA	DNA	241	4222932	512	17522.5	154482
GCA_026304055.1_PDT001492729.1.fna	FASTA	DNA	230	4073104	337	17709.1	80104
GCA_015901445.1_PDT000868692.1.fna	FASTA	DNA	239	4241996	468	17748.9	139161
GCA_022406575.1_ASM2240657v1.fna	FASTA	DNA	218	3887482	200	17832.5	91411
GCA_026345255.1_PDT001493909.1.fna	FASTA	DNA	223	4002982	362	17950.6	140238
GCA_028610565.1_ASM2861056v1.fna	FASTA	DNA	239	4294920	215	17970.4	233008
GCA_023039795.1_PDT001288364.1.fna	FASTA	DNA	238	4328174	416	18185.6	126586
GCA_016237885.1_ASM1623788v1.fna	FASTA	DNA	219	4006350	558	18293.8	96821
GCA_016238025.1_ASM1623802v1.fna	FASTA	DNA	202	3718638	535	18409.1	82127
GCA_024888735.1_PDT001396329.1.fna	FASTA	DNA	227	4259176	259	18762.9	135875
GCA_028063835.1_PDT001164222.1.fna	FASTA	DNA	222	4166785	552	18769.3	123401
GCA_028063435.1_PDT001165429.1.fna	FASTA	DNA	227	4292631	543	18910.3	132357
GCA_021095745.1_ASM2109574v1.fna	FASTA	DNA	206	3940190	206	19127.1	164012
GCA_025979625.1_PDT001474480.1.fna	FASTA	DNA	211	4036933	396	19132.4	130544
GCA_016237545.1_ASM1623754v1.fna	FASTA	DNA	209	3999569	547	19136.7	133060
GCA_003175415.1_ASM317541v1.fna	FASTA	DNA	216	4207108	205	19477.4	147469
GCA_028062495.1_PDT001166498.1.fna	FASTA	DNA	224	4384491	579	19573.6	109672
GCA_022349905.2_ASM2234990v2.fna	FASTA	DNA	199	3904553	543	19620.9	115013
GCA_018087645.1_PDT000716785.1.fna	FASTA	DNA	206	4073102	347	19772.3	123777
GCA_003175455.1_ASM317545v1.fna	FASTA	DNA	210	4171587	200	19864.7	259061
GCA_001462475.1_ASM146247v1.fna	FASTA	DNA	204	4054467	510	19874.8	135921
GCA_001060355.1_ASM106035v1.fna	FASTA	DNA	201	3996933	200	19885.2	204584
GCA_023039815.1_PDT001288363.1.fna	FASTA	DNA	215	4294722	403	19975.5	152174
GCA_025972965.1_PDT001474476.1.fna	FASTA	DNA	206	4163022	441	20208.8	116245
GCA_018966545.1_ASM1896654v1.fna	FASTA	DNA	200	4043713	509	20218.6	153606
GCA_001063035.1_ASM106303v1.fna	FASTA	DNA	199	4041450	213	20308.8	181199
GCA_001064105.1_ASM106410v1.fna	FASTA	DNA	185	3761480	210	20332.3	164585
GCA_015940885.1_PDT000716790.1.fna	FASTA	DNA	215	4397681	316	20454.3	168095
GCA_016237845.1_ASM1623784v1.fna	FASTA	DNA	190	3894602	540	20497.9	126789
GCA_013184675.1_ASM1318467v1.fna	FASTA	DNA	199	4112617	201	20666.4	708574
GCA_001653845.1_ASM165384v1.fna	FASTA	DNA	190	3969065	202	20889.8	245337
GCA_017142915.1_PDT000947578.1.fna	FASTA	DNA	204	4288865	374	21023.8	152923
GCA_026228975.1_ASM2622897v1.fna	FASTA	DNA	188	3972357	203	21129.6	382665
GCA_028062555.1_PDT001166496.1.fna	FASTA	DNA	202	4274409	567	21160.4	120761
GCA_026332675.1_PDT001495027.1.fna	FASTA	DNA	193	4095107	323	21218.2	159547
GCA_024888675.1_PDT001396334.1.fna	FASTA	DNA	199	4251107	222	21362.3	156561
GCA_028061435.1_PDT001232580.1.fna	FASTA	DNA	186	3984490	552	21422	121881
GCA_016238045.1_ASM1623804v1.fna	FASTA	DNA	191	4175316	514	21860.3	133156
GCA_028062535.1_PDT001166494.1.fna	FASTA	DNA	193	4226315	516	21898	127985
GCA_018067965.1_ASM1806796v1.fna	FASTA	DNA	187	4098629	507	21917.8	153630
GCA_001060325.1_ASM106032v1.fna	FASTA	DNA	182	4007366	202	22018.5	200643
GCA_026331335.1_PDT001494467.1.fna	FASTA	DNA	185	4086832	281	22091	130078
GCA_015896365.1_PDT000879472.1.fna	FASTA	DNA	192	4276180	245	22271.8	230861
GCA_026955355.1_PDT001509717.2.fna	FASTA	DNA	185	4126291	386	22304.3	189151
GCA_012360255.1_ASM1236025v1.fna	FASTA	DNA	171	3839383	209	22452.5	228980
GCA_014212555.1_ASM1421255v1.fna	FASTA	DNA	178	4006134	200	22506.4	1146924
GCA_020816815.1_PDT001171798.2.fna	FASTA	DNA	183	4124289	386	22537.1	189151
GCA_016237865.1_ASM1623786v1.fna	FASTA	DNA	166	3766083	535	22687.2	181249
GCA_016237785.1_ASM1623778v1.fna	FASTA	DNA	179	4068927	672	22731.4	117626
GCA_022110455.1_PDT001244725.1.fna	FASTA	DNA	192	4381379	231	22819.7	173733
GCA_003176495.1_ASM317649v1.fna	FASTA	DNA	175	4002774	200	22873	225147
GCA_003175495.1_ASM317549v1.fna	FASTA	DNA	186	4297382	200	23104.2	347186
GCA_016237585.1_ASM1623758v1.fna	FASTA	DNA	169	3924694	548	23223	144571
GCA_026345595.1_PDT001493887.1.fna	FASTA	DNA	168	3907842	335	23261	192275
GCA_014212565.1_ASM1421256v1.fna	FASTA	DNA	173	4064501	207	23494.2	800802
GCA_016237925.1_ASM1623792v1.fna	FASTA	DNA	167	3926787	623	23513.7	167921
GCA_001062745.1_ASM106274v1.fna	FASTA	DNA	168	3959165	213	23566.5	160643
GCA_026962515.1_PDT001529506.1.fna	FASTA	DNA	181	4281611	514	23655.3	132560
GCA_026336835.1_PDT001494154.1.fna	FASTA	DNA	169	4007660	354	23714	195545
GCA_026345235.1_PDT001493908.1.fna	FASTA	DNA	179	4248769	293	23736.1	168859
GCA_018421655.1_ASM1842165v1.fna	FASTA	DNA	179	4249931	202	23742.6	171409
GCA_023604335.1_ASM2360433v1.fna	FASTA	DNA	182	4324107	506	23758.8	376071
GCA_023604525.1_ASM2360452v1.fna	FASTA	DNA	179	4254380	532	23767.5	375946
GCA_001060285.1_ASM106028v1.fna	FASTA	DNA	166	3956637	201	23835.2	226085
GCA_016237805.1_ASM1623780v1.fna	FASTA	DNA	159	3798664	547	23891	96267
GCA_028061135.1_PDT001237752.1.fna	FASTA	DNA	176	4219967	504	23977.1	133198
GCA_011602985.1_ASM1160298v1.fna	FASTA	DNA	172	4124296	204	23978.5	264464
GCA_023604485.1_ASM2360448v1.fna	FASTA	DNA	173	4153254	510	24007.2	666939
GCA_016237475.1_ASM1623747v1.fna	FASTA	DNA	176	4234549	509	24059.9	188657
GCA_023042695.1_PDT001288191.1.fna	FASTA	DNA	172	4138369	386	24060.3	154130
GCA_018158435.1_PDT001013551.1.fna	FASTA	DNA	166	4001450	266	24105.1	135205
GCA_021095805.1_ASM2109580v1.fna	FASTA	DNA	163	3943057	205	24190.5	200534
GCA_016237565.1_ASM1623756v1.fna	FASTA	DNA	165	4007888	505	24290.2	152958
GCA_015937185.1_PDT000725315.1.fna	FASTA	DNA	161	3921000	482	24354	129228
GCA_024506615.1_PDT001376734.1.fna	FASTA	DNA	171	4239020	408	24789.6	162828
GCA_001062385.1_ASM106238v1.fna	FASTA	DNA	157	3923692	200	24991.7	329238
GCA_001077105.1_ASM107710v1.fna	FASTA	DNA	157	3937909	207	25082.2	212747
GCA_026320955.1_PDT001495211.1.fna	FASTA	DNA	163	4133336	415	25357.9	186661
GCA_016237945.1_ASM1623794v1.fna	FASTA	DNA	146	3717301	674	25461	152745
GCA_026314215.1_PDT001493793.1.fna	FASTA	DNA	157	4010501	331	25544.6	189261
GCA_003171695.1_ASM317169v1.fna	FASTA	DNA	177	4525840	205	25569.7	356394
GCA_023043605.1_PDT001288116.1.fna	FASTA	DNA	161	4126868	377	25632.7	155430
GCA_011603015.1_ASM1160301v1.fna	FASTA	DNA	162	4154500	204	25645.1	349754
GCA_018067925.1_ASM1806792v1.fna	FASTA	DNA	158	4061982	530	25708.7	153683
GCA_011602995.1_ASM1160299v1.fna	FASTA	DNA	160	4146233	208	25914	309269
GCA_016237665.1_ASM1623766v1.fna	FASTA	DNA	148	3845845	524	25985.4	155158
GCA_018067625.1_ASM1806762v1.fna	FASTA	DNA	154	4010993	504	26045.4	165003
GCA_025051635.1_PDT001384740.1.fna	FASTA	DNA	162	4226638	307	26090.4	180595
GCA_001060835.1_ASM106083v1.fna	FASTA	DNA	146	3846612	201	26346.7	214948
GCA_015940965.1_PDT000716789.1.fna	FASTA	DNA	163	4298421	299	26370.7	190400
GCA_016237645.1_ASM1623764v1.fna	FASTA	DNA	145	3826292	505	26388.2	212919
GCA_018067675.1_ASM1806767v1.fna	FASTA	DNA	166	4398262	503	26495.6	245684
GCA_001653835.1_ASM165383v1.fna	FASTA	DNA	149	3955474	302	26546.8	245337
GCA_018157635.1_PDT001013603.1.fna	FASTA	DNA	152	4041630	341	26589.7	157337
GCA_026303055.1_PDT001493249.1.fna	FASTA	DNA	150	4031817	513	26878.8	128851
GCA_011602885.1_ASM1160288v1.fna	FASTA	DNA	154	4152335	208	26963.2	352467
GCA_001462385.1_ASM146238v1.fna	FASTA	DNA	146	3954353	511	27084.6	166132
GCA_011604105.1_ASM1160410v1.fna	FASTA	DNA	152	4119088	207	27099.3	350871
GCA_011604155.1_ASM1160415v1.fna	FASTA	DNA	150	4120871	201	27472.5	401769
GCA_014212635.1_ASM1421263v1.fna	FASTA	DNA	145	4035919	212	27833.9	776236
GCA_011604025.1_ASM1160402v1.fna	FASTA	DNA	149	4148761	201	27844	321336
GCA_022408775.1_ASM2240877v1.fna	FASTA	DNA	137	3819740	203	27881.3	188549
GCA_001063205.1_ASM106320v1.fna	FASTA	DNA	141	3940488	204	27946.7	192964
GCA_016237685.1_ASM1623768v1.fna	FASTA	DNA	146	4082935	623	27965.3	147499
GCA_011602865.1_ASM1160286v1.fna	FASTA	DNA	148	4147886	204	28026.3	328407
GCA_015739675.1_ASM1573967v1.fna	FASTA	DNA	138	3889801	1665	28187	135564
GCA_003175475.1_ASM317547v1.fna	FASTA	DNA	150	4250348	205	28335.7	258913
GCA_009749085.1_ASM974908v1.fna	FASTA	DNA	144	4123606	241	28636.2	593001
GCA_027722785.1_ASM2772278v1.fna	FASTA	DNA	133	3808627	523	28636.3	195231
GCA_018861165.1_4337PV.fna	FASTA	DNA	149	4283293	204	28746.9	435641
GCA_011604145.1_ASM1160414v1.fna	FASTA	DNA	142	4117831	208	28998.8	366727
GCA_011604085.1_ASM1160408v1.fna	FASTA	DNA	142	4118618	204	29004.4	412060
GCA_001076695.1_ASM107669v1.fna	FASTA	DNA	138	4006387	200	29031.8	229035
GCA_011602945.1_ASM1160294v1.fna	FASTA	DNA	142	4129285	201	29079.5	321277
GCA_011604205.1_ASM1160420v1.fna	FASTA	DNA	141	4106104	208	29121.3	306429
GCA_018422315.1_ASM1842231v1.fna	FASTA	DNA	141	4117943	205	29205.3	213602
GCA_947255075.1_SRR17635658_bin.5_metaWRAP_v1.3_MAG.fna	FASTA	DNA	133	3885979	2672	29217.9	118650
GCA_009184605.1_ASM918460v1.fna	FASTA	DNA	138	4055226	219	29385.7	329572
GCA_011602825.1_ASM1160282v1.fna	FASTA	DNA	140	4116605	204	29404.3	366687
GCA_021095705.1_ASM2109570v1.fna	FASTA	DNA	128	3800980	206	29695.2	175404
GCA_016237715.1_ASM1623771v1.fna	FASTA	DNA	133	3952924	562	29721.2	143054
GCA_018158815.1_PDT001013530.1.fna	FASTA	DNA	131	3896978	314	29747.9	133973
GCA_011602895.1_ASM1160289v1.fna	FASTA	DNA	138	4119527	208	29851.6	366761
GCA_016237765.1_ASM1623776v1.fna	FASTA	DNA	136	4060940	553	29859.9	183504
GCA_028066495.1_PDT000878043.1.fna	FASTA	DNA	143	4281226	514	29938.6	188025
GCA_011602785.1_ASM1160278v1.fna	FASTA	DNA	138	4148589	204	30062.2	476141
GCA_026354135.1_PDT001493247.1.fna	FASTA	DNA	137	4134573	426	30179.4	203736
GCA_026312755.1_PDT001494157.1.fna	FASTA	DNA	140	4230463	336	30217.6	296509
GCA_025290655.1_ASM2529065v1.fna	FASTA	DNA	136	4111496	310	30231.6	414852
GCA_016237405.1_ASM1623740v1.fna	FASTA	DNA	127	3850943	557	30322.4	209592
GCA_009749255.1_ASM974925v1.fna	FASTA	DNA	139	4232672	205	30450.9	596083
GCA_009183705.1_ASM918370v1.fna	FASTA	DNA	128	3920166	201	30626.3	351354
GCA_028610445.1_ASM2861044v1.fna	FASTA	DNA	129	3954624	202	30656	438828
GCA_011602905.1_ASM1160290v1.fna	FASTA	DNA	135	4141600	207	30678.5	1284448
GCA_009718745.1_ASM971874v1.fna	FASTA	DNA	129	3970443	1001	30778.6	1540471
GCA_022408735.1_ASM2240873v1.fna	FASTA	DNA	129	3971392	200	30786	200445
GCA_001063575.1_ASM106357v1.fna	FASTA	DNA	127	3916631	202	30839.6	220558
GCA_026957175.1_PDT001529504.1.fna	FASTA	DNA	138	4260962	386	30876.5	330274
GCA_022802325.1_ASM2280232v1.fna	FASTA	DNA	132	4077154	200	30887.5	604170
GCA_011604135.1_ASM1160413v1.fna	FASTA	DNA	132	4078455	201	30897.4	381443
GCA_011604045.1_ASM1160404v1.fna	FASTA	DNA	132	4084961	201	30946.7	307092
GCA_022407705.1_ASM2240770v1.fna	FASTA	DNA	136	4220617	202	31033.9	546847
GCA_022802435.1_ASM2280243v1.fna	FASTA	DNA	131	4084712	200	31181	604477
GCA_011604125.1_ASM1160412v1.fna	FASTA	DNA	132	4117579	204	31193.8	618746
GCA_026301635.1_PDT001493789.1.fna	FASTA	DNA	130	4055330	355	31194.8	138270
GCA_015893265.1_PDT000881395.1.fna	FASTA	DNA	132	4129265	509	31282.3	206606
GCA_001064375.1_ASM106437v1.fna	FASTA	DNA	125	3911025	223	31288.2	249112
GCA_022802375.1_ASM2280237v1.fna	FASTA	DNA	130	4075141	200	31347.2	604501
GCA_022802315.1_ASM2280231v1.fna	FASTA	DNA	128	4073885	200	31827.2	604556
GCA_011602955.1_ASM1160295v1.fna	FASTA	DNA	127	4074821	207	32085.2	348489
GCA_022802635.1_ASM2280263v1.fna	FASTA	DNA	127	4074944	200	32086.2	604682
GCA_022802605.1_ASM2280260v1.fna	FASTA	DNA	127	4075057	200	32087.1	604236
GCA_014212665.1_ASM1421266v1.fna	FASTA	DNA	122	3923297	207	32158.2	416760
GCA_015944385.1_PDT000673196.1.fna	FASTA	DNA	126	4080688	344	32386.4	338559
GCA_018441545.1_ASM1844154v1.fna	FASTA	DNA	127	4120084	233	32441.6	273209
GCA_022802655.1_ASM2280265v1.fna	FASTA	DNA	125	4073953	200	32591.6	604556
GCA_025128455.1_ASM2512845v1.fna	FASTA	DNA	125	4090324	200	32722.6	324029
GCA_022802415.1_ASM2280241v1.fna	FASTA	DNA	124	4076909	200	32878.3	604682
GCA_021543395.1_PDT001227560.1.fna	FASTA	DNA	130	4290233	318	33001.8	195286
GCA_015723885.1_ASM1572388v1.fna	FASTA	DNA	121	4000490	512	33061.9	284786
GCA_022253455.2_ASM2225345v2.fna	FASTA	DNA	120	3972417	504	33103.5	167377
GCA_025379665.1_ASM2537966v1.fna	FASTA	DNA	118	3910843	203	33142.7	367050
GCA_022802575.1_ASM2280257v1.fna	FASTA	DNA	123	4076572	200	33142.9	604682
GCA_015940925.1_PDT000716791.1.fna	FASTA	DNA	130	4317880	312	33214.5	224740
GCA_025379325.1_ASM2537932v1.fna	FASTA	DNA	120	4001637	204	33347	366414
GCA_025128515.1_ASM2512851v1.fna	FASTA	DNA	123	4103046	200	33358.1	517512
GCA_018067425.1_ASM1806742v1.fna	FASTA	DNA	122	4070779	505	33367	174148
GCA_023035995.1_PDT001288633.1.fna	FASTA	DNA	125	4176452	384	33411.6	204443
GCA_020523655.1_ASM2052365v1.fna	FASTA	DNA	121	4069425	507	33631.6	166663
GCA_001463025.1_ASM146302v1.fna	FASTA	DNA	126	4238841	200	33641.6	785515
GCA_015723415.1_ASM1572341v1.fna	FASTA	DNA	116	3918914	550	33783.7	166106
GCA_009749225.1_ASM974922v1.fna	FASTA	DNA	122	4126881	277	33826.9	593001
GCA_015723085.1_ASM1572308v1.fna	FASTA	DNA	115	3905126	522	33957.6	216079
GCA_001062135.1_ASM106213v1.fna	FASTA	DNA	113	3855586	203	34120.2	215635
GCA_016237525.1_ASM1623752v1.fna	FASTA	DNA	118	4042031	750	34254.5	208371
GCA_011604055.1_ASM1160405v1.fna	FASTA	DNA	120	4112527	207	34271.1	328824
GCA_026351595.1_PDT001493411.1.fna	FASTA	DNA	122	4186010	373	34311.6	188057
GCA_023604605.1_ASM2360460v1.fna	FASTA	DNA	121	4154734	504	34336.6	761369
GCA_022126665.1_PDT001244705.1.fna	FASTA	DNA	123	4228994	386	34382.1	260630
GCA_028610305.1_ASM2861030v1.fna	FASTA	DNA	115	3967427	215	34499.4	1217476
GCA_003175435.1_ASM317543v1.fna	FASTA	DNA	118	4082843	200	34600.4	204044
GCA_018159425.1_PDT001013488.1.fna	FASTA	DNA	117	4049843	368	34614	294993
GCA_026228925.1_ASM2622892v1.fna	FASTA	DNA	117	4056248	205	34668.8	461011
GCA_015724105.1_ASM1572410v1.fna	FASTA	DNA	116	4044236	508	34864.1	281658
GCA_001643755.1_ASM164375v1.fna	FASTA	DNA	113	3953708	307	34988.6	509468
GCA_026305055.1_PDT001493473.1.fna	FASTA	DNA	117	4105582	297	35090.4	203138
GCA_015740065.1_ASM1574006v1.fna	FASTA	DNA	112	3935531	1051	35138.7	185341
GCA_025379295.1_ASM2537929v1.fna	FASTA	DNA	113	3992765	202	35334.2	1169103
GCA_022407835.1_ASM2240783v1.fna	FASTA	DNA	119	4214762	200	35418.2	251082
GCA_016074875.1_PDT000434773.1.fna	FASTA	DNA	123	4373805	266	35559.4	317681
GCA_028610525.1_ASM2861052v1.fna	FASTA	DNA	110	3930730	204	35733.9	831757
GCA_022407925.1_ASM2240792v1.fna	FASTA	DNA	114	4074643	200	35742.5	316599
GCA_023653395.1_ASM2365339v1.fna	FASTA	DNA	112	4005887	201	35766.8	512382
GCA_026955925.1_PDT001529507.1.fna	FASTA	DNA	118	4222627	396	35785	238995
GCA_026229105.1_ASM2622910v1.fna	FASTA	DNA	114	4086114	202	35843.1	416180
GCA_014212615.1_ASM1421261v1.fna	FASTA	DNA	112	4027045	201	35955.8	983885
GCA_026335775.1_PDT001494231.1.fna	FASTA	DNA	116	4174144	374	35984	196198
GCA_018158755.1_PDT001013532.1.fna	FASTA	DNA	117	4263215	271	36437.7	261082
GCA_025379285.1_ASM2537928v1.fna	FASTA	DNA	110	4023173	200	36574.3	672240
GCA_023604805.1_ASM2360480v1.fna	FASTA	DNA	110	4024959	509	36590.5	733626
GCA_022408715.1_ASM2240871v1.fna	FASTA	DNA	107	3920899	205	36643.9	311973
GCA_001062655.1_ASM106265v1.fna	FASTA	DNA	105	3853063	200	36695.8	215112
GCA_026228895.1_ASM2622889v1.fna	FASTA	DNA	106	3895778	203	36752.6	452204
GCA_023604425.1_ASM2360442v1.fna	FASTA	DNA	116	4275020	225	36853.6	540155
GCA_026957695.1_PDT001529516.1.fna	FASTA	DNA	120	4458342	340	37152.9	511779
GCA_014212545.1_ASM1421254v1.fna	FASTA	DNA	105	3904330	201	37184.1	1318882
GCA_000972665.1_ASM97266v1.fna	FASTA	DNA	108	4019978	1020	37222	269608
GCA_001076705.1_ASM107670v1.fna	FASTA	DNA	104	3883248	214	37338.9	212257
GCA_025379585.1_ASM2537958v1.fna	FASTA	DNA	110	4115733	204	37415.8	446720
GCA_009829055.1_ASM982905v1.fna	FASTA	DNA	109	4081112	209	37441.4	534722
GCA_023604465.1_ASM2360446v1.fna	FASTA	DNA	107	4058882	510	37933.5	668548
GCA_016087455.2_PDT000133644.2.fna	FASTA	DNA	110	4193404	642	38121.9	211376
GCA_022408785.1_ASM2240878v1.fna	FASTA	DNA	100	3826840	202	38268.4	273064
GCA_025944485.2_ASM2594448v2.fna	FASTA	DNA	104	4029510	507	38745.3	258608
GCA_000372565.1_PM_version_1.fna	FASTA	DNA	99	3847612	214	38864.8	276303
GCA_024273475.1_PDT001345554.1.fna	FASTA	DNA	108	4198374	400	38873.8	421464
GCA_026955635.1_PDT001529602.1.fna	FASTA	DNA	112	4362906	386	38954.5	1093913
GCA_015724075.1_ASM1572407v1.fna	FASTA	DNA	100	3898687	503	38986.9	352842
GCA_026320855.1_PDT001495219.1.fna	FASTA	DNA	103	4022350	418	39051.9	216458
GCA_003856215.1_ASM385621v1.fna	FASTA	DNA	102	3985114	232	39069.7	481007
GCA_026011595.1_ASM2601159v1.fna	FASTA	DNA	103	4031344	202	39139.3	268445
GCA_025979665.1_PDT001474475.1.fna	FASTA	DNA	108	4228991	393	39157.3	219958
GCA_022408215.1_ASM2240821v1.fna	FASTA	DNA	103	4040281	201	39226	317165
GCA_022407695.1_ASM2240769v1.fna	FASTA	DNA	103	4041377	200	39236.7	417458
GCA_026350035.1_PDT001493528.1.fna	FASTA	DNA	101	3968156	386	39288.7	241535
GCA_015723165.1_ASM1572316v1.fna	FASTA	DNA	104	4096354	503	39388	497930
GCA_022408675.1_ASM2240867v1.fna	FASTA	DNA	102	4019145	206	39403.4	498876
GCA_014212505.1_ASM1421250v1.fna	FASTA	DNA	97	3831572	204	39500.7	1159064
GCA_018159935.1_PDT001013442.1.fna	FASTA	DNA	105	4183676	406	39844.5	170789
GCA_001065915.1_ASM106591v1.fna	FASTA	DNA	98	3908659	200	39884.3	366539
GCA_025128375.1_ASM2512837v1.fna	FASTA	DNA	100	3990783	202	39907.8	465843
GCA_016237825.1_ASM1623782v1.fna	FASTA	DNA	95	3793571	638	39932.3	260398
GCA_026229045.1_ASM2622904v1.fna	FASTA	DNA	99	3956432	200	39964	547392
GCA_025176725.1_ASM2517672v1.fna	FASTA	DNA	102	4083504	200	40034.4	667536
GCA_025379645.1_ASM2537964v1.fna	FASTA	DNA	102	4086730	200	40066	1757600
GCA_007004575.1_ASM700457v1.fna	FASTA	DNA	107	4296713	203	40156.2	233169
GCA_022408745.1_ASM2240874v1.fna	FASTA	DNA	100	4024526	205	40245.3	264650
GCA_023604745.1_ASM2360474v1.fna	FASTA	DNA	99	3985122	524	40253.8	478315
GCA_018165475.1_PDT001013111.1.fna	FASTA	DNA	100	4027471	428	40274.7	216759
GCA_015739965.1_ASM1573996v1.fna	FASTA	DNA	96	3878356	216	40399.5	210435
GCA_018160275.1_PDT001013415.1.fna	FASTA	DNA	98	3991059	280	40725.1	214938
GCA_006517685.1_ASM651768v1.fna	FASTA	DNA	96	3927035	207	40906.6	358463
GCA_016075815.1_PDT000433411.1.fna	FASTA	DNA	99	4063380	378	41044.2	189176
GCA_016237905.1_ASM1623790v1.fna	FASTA	DNA	92	3779750	522	41084.2	198108
GCA_026346935.1_PDT001493808.1.fna	FASTA	DNA	97	3985719	386	41089.9	187185
GCA_025660525.1_ASM2566052v1.fna	FASTA	DNA	102	4199908	510	41175.6	479876
GCA_026347175.1_PDT001493795.1.fna	FASTA	DNA	100	4135771	335	41357.7	211810
GCA_009183735.1_ASM918373v1.fna	FASTA	DNA	97	4020722	204	41450.7	266383
GCA_012030515.1_ASM1203051v1.fna	FASTA	DNA	95	3945930	611	41536.1	203896
GCA_026954605.1_PDT001529515.1.fna	FASTA	DNA	102	4238791	404	41556.8	333290
GCA_026345295.1_PDT001493906.1.fna	FASTA	DNA	96	3994335	555	41607.7	185674
GCA_001448445.1_ASM144844v1.fna	FASTA	DNA	100	4197318	208	41973.2	338896
GCA_028059775.1_PDT001582376.1.fna	FASTA	DNA	105	4410325	378	42003.1	347388
GCA_023653375.1_ASM2365337v1.fna	FASTA	DNA	96	4038118	200	42063.7	801386
GCA_009183685.1_ASM918368v1.fna	FASTA	DNA	95	3996101	236	42064.2	219900
GCA_016238985.1_ASM1623898v1.fna	FASTA	DNA	100	4213258	504	42132.6	312094
GCA_015739845.1_ASM1573984v1.fna	FASTA	DNA	100	4222714	202	42227.1	325687
GCA_016746175.1_ASM1674617v1.fna	FASTA	DNA	93	3936330	202	42326.1	424962
GCA_026334475.1_PDT001494322.1.fna	FASTA	DNA	94	3981322	344	42354.5	217832
GCA_004570705.1_ASM457070v1.fna	FASTA	DNA	93	3951833	221	42492.8	321866
GCA_002417445.1_ASM241744v1.fna	FASTA	DNA	96	4087896	203	42582.3	390915
GCA_026311335.1_PDT001494473.1.fna	FASTA	DNA	94	4009722	351	42656.6	210129
GCA_022407845.1_ASM2240784v1.fna	FASTA	DNA	101	4312101	205	42694.1	283050
GCA_026108035.1_ASM2610803v1.fna	FASTA	DNA	95	4059985	309	42736.7	378608
GCA_023604395.1_ASM2360439v1.fna	FASTA	DNA	92	3933944	509	42760.3	287862
GCA_015723015.1_ASM1572301v1.fna	FASTA	DNA	90	3850226	846	42780.3	247981
GCA_013184695.1_ASM1318469v1.fna	FASTA	DNA	95	4079581	210	42943	1331987
GCA_015943445.1_PDT000712927.1.fna	FASTA	DNA	92	3968298	202	43133.7	210178
GCA_015722185.1_ASM1572218v1.fna	FASTA	DNA	94	4059042	512	43181.3	319240
GCA_026958975.1_PDT001529508.1.fna	FASTA	DNA	98	4247141	444	43338.2	329967
GCA_001619795.1_ASM161979v1.fna	FASTA	DNA	90	3903767	211	43375.2	409173
GCA_025128305.1_ASM2512830v1.fna	FASTA	DNA	95	4129631	202	43469.8	530798
GCA_016237745.1_ASM1623774v1.fna	FASTA	DNA	85	3696447	559	43487.6	251542
GCA_026957555.1_PDT001529528.1.fna	FASTA	DNA	101	4403845	368	43602.4	529446
GCA_025379315.1_ASM2537931v1.fna	FASTA	DNA	92	4020276	200	43698.7	662382
GCA_027131415.1_PDT001538080.1.fna	FASTA	DNA	107	4679888	413	43737.3	437670
GCA_018334255.1_ASM1833425v1.fna	FASTA	DNA	90	3947869	300	43865.2	471921
GCA_004347585.1_ASM434758v1.fna	FASTA	DNA	89	3945870	202	44335.6	481635
GCA_018157255.1_PDT001013630.1.fna	FASTA	DNA	88	3932280	257	44685	208139
GCA_015723275.1_ASM1572327v1.fna	FASTA	DNA	86	3845744	557	44718	214921
GCA_023604785.1_ASM2360478v1.fna	FASTA	DNA	88	3941748	509	44792.6	733366
GCA_018155945.1_PDT001013685.1.fna	FASTA	DNA	97	4346878	249	44813.2	294047
GCA_003024745.1_ASM302474v1.fna	FASTA	DNA	89	4010155	305	45057.9	262507
GCA_026303755.1_PDT001493256.1.fna	FASTA	DNA	92	4146627	419	45072	213183
GCA_018476835.1_ASM1847683v1.fna	FASTA	DNA	89	4015686	501	45120.1	198780
GCA_001617305.1_ASM161730v1.fna	FASTA	DNA	92	4151667	240	45126.8	642879
GCA_026301675.1_PDT001493791.1.fna	FASTA	DNA	94	4243800	386	45146.8	266055
GCA_017693215.1_ASM1769321v1.fna	FASTA	DNA	89	4018823	2051	45155.3	248795
GCA_016237625.1_ASM1623762v1.fna	FASTA	DNA	84	3795440	506	45183.8	371594
GCA_017116795.1_ASM1711679v1.fna	FASTA	DNA	89	4027244	200	45249.9	515132
GCA_026310795.1_PDT001494232.1.fna	FASTA	DNA	90	4087349	378	45415	249209
GCA_026957675.1_PDT001529518.1.fna	FASTA	DNA	97	4409061	368	45454.2	529446
GCA_015722835.1_ASM1572283v1.fna	FASTA	DNA	90	4091619	518	45462.4	290236
GCA_000770765.1_ASM77076v1.fna	FASTA	DNA	91	4137208	387	45463.8	291086
GCA_018160775.1_PDT001013381.1.fna	FASTA	DNA	92	4189605	299	45539.2	349240
GCA_009749185.1_ASM974918v1.fna	FASTA	DNA	90	4101796	304	45575.5	593001
GCA_026229125.1_ASM2622912v1.fna	FASTA	DNA	86	3925149	203	45641.3	394241
GCA_026960155.1_PDT001529525.1.fna	FASTA	DNA	96	4411029	368	45948.2	529446
GCA_026960275.1_PDT001529509.1.fna	FASTA	DNA	96	4413634	368	45975.4	529446
GCA_002265355.1_ASM226535v1.fna	FASTA	DNA	87	4003276	557	46014.7	593784
GCA_001065085.1_ASM106508v1.fna	FASTA	DNA	85	3923142	205	46154.6	255260
GCA_022408095.1_ASM2240809v1.fna	FASTA	DNA	85	3955147	212	46531.1	401625
GCA_014212675.1_ASM1421267v1.fna	FASTA	DNA	84	3909278	207	46539	416760
GCA_016238785.1_ASM1623878v1.fna	FASTA	DNA	87	4049792	507	46549.3	264496
GCA_026955965.1_PDT001529510.1.fna	FASTA	DNA	93	4335510	368	46618.4	529446
GCA_023604825.1_ASM2360482v1.fna	FASTA	DNA	92	4313796	437	46889.1	473423
GCA_015944505.1_PDT000673192.1.fna	FASTA	DNA	87	4079880	416	46895.2	546092
GCA_025128545.1_ASM2512854v1.fna	FASTA	DNA	85	3986200	201	46896.5	491255
GCA_015722005.1_ASM1572200v1.fna	FASTA	DNA	85	3988419	513	46922.6	508136
GCA_015739885.1_ASM1573988v1.fna	FASTA	DNA	82	3848098	238	46928	238042
GCA_018068875.1_ASM1806887v1.fna	FASTA	DNA	85	3991569	505	46959.6	235720
GCA_023604555.1_ASM2360455v1.fna	FASTA	DNA	90	4229706	225	46996.7	540083
GCA_007097095.1_ASM709709v1.fna	FASTA	DNA	82	3864437	308	47127.3	347643
GCA_015722685.1_ASM1572268v1.fna	FASTA	DNA	84	3968638	557	47245.7	483333
GCA_016238225.1_ASM1623822v1.fna	FASTA	DNA	83	3935635	501	47417.3	373992
GCA_026010435.1_ASM2601043v1.fna	FASTA	DNA	84	3987491	209	47470.1	339343
GCA_022408695.1_ASM2240869v1.fna	FASTA	DNA	81	3848841	202	47516.6	472668
GCA_020523765.1_ASM2052376v1.fna	FASTA	DNA	85	4039536	507	47524	221392
GCA_018160315.1_PDT001013419.1.fna	FASTA	DNA	80	3817335	348	47716.7	254552
GCA_015944265.1_PDT000673200.1.fna	FASTA	DNA	87	4154651	266	47754.6	493706
GCA_026325955.1_PDT001494811.1.fna	FASTA	DNA	88	4209337	304	47833.4	257434
GCA_026957055.1_PDT001529517.1.fna	FASTA	DNA	89	4261009	297	47876.5	481283
GCA_026300395.1_PDT001492643.1.fna	FASTA	DNA	88	4225068	386	48012.1	304760
GCA_015940865.1_PDT000716788.1.fna	FASTA	DNA	91	4381203	355	48145.1	281810
GCA_014212655.1_ASM1421265v1.fna	FASTA	DNA	81	3907210	219	48237.2	416760
GCA_018184435.1_PDT001013067.1.fna	FASTA	DNA	84	4054383	251	48266.5	428222
GCA_018334475.1_ASM1833447v1.fna	FASTA	DNA	83	4016778	303	48394.9	471878
GCA_028610425.1_ASM2861042v1.fna	FASTA	DNA	81	3920429	201	48400.4	635338
GCA_014712265.1_ASM1471226v1.fna	FASTA	DNA	84	4080320	203	48575.2	723186
GCA_018334455.1_ASM1833445v1.fna	FASTA	DNA	82	3986528	325	48616.2	465843
GCA_025128295.1_ASM2512829v1.fna	FASTA	DNA	82	3996342	200	48735.9	449010
GCA_018454805.1_PDT001044764.1.fna	FASTA	DNA	84	4104762	444	48866.2	208995
GCA_016746155.1_ASM1674615v1.fna	FASTA	DNA	80	3917009	200	48962.6	450101
GCA_018334355.1_ASM1833435v1.fna	FASTA	DNA	84	4127226	305	49133.6	530798
GCA_016238205.1_ASM1623820v1.fna	FASTA	DNA	80	3936968	502	49212.1	477685
GCA_023604365.1_ASM2360436v1.fna	FASTA	DNA	81	3992604	559	49291.4	771861
GCA_026326035.1_PDT001494809.1.fna	FASTA	DNA	85	4190272	289	49297.3	421632
GCA_026960195.1_PDT001529524.1.fna	FASTA	DNA	90	4438228	368	49313.6	529446
GCA_024772455.1_PDT001384585.1.fna	FASTA	DNA	86	4242790	238	49334.8	268394
GCA_023604285.1_ASM2360428v1.fna	FASTA	DNA	79	3898775	503	49351.6	732922
GCA_026960255.1_PDT001529505.1.fna	FASTA	DNA	87	4296374	471	49383.6	304465
GCA_013184265.1_ASM1318426v1.fna	FASTA	DNA	77	3817445	240	49577.2	261594
GCA_023604645.1_ASM2360464v1.fna	FASTA	DNA	82	4065604	445	49580.5	420656
GCA_015940825.1_PDT000716792.1.fna	FASTA	DNA	87	4336002	418	49839.1	293858
GCA_015944445.1_PDT000673190.1.fna	FASTA	DNA	84	4189838	262	49879	660892
GCA_009749245.1_ASM974924v1.fna	FASTA	DNA	85	4245387	205	49945.7	421060
GCA_015944575.1_PDT000673193.1.fna	FASTA	DNA	85	4251002	267	50011.8	488914
GCA_023604385.1_ASM2360438v1.fna	FASTA	DNA	80	4020732	518	50259.2	772748
GCA_001076755.1_ASM107675v1.fna	FASTA	DNA	76	3820373	583	50268.1	269836
GCA_023604625.1_ASM2360462v1.fna	FASTA	DNA	82	4124680	225	50301	516832
GCA_013184655.1_ASM1318465v1.fna	FASTA	DNA	81	4074972	212	50308.3	708857
GCA_018161675.1_PDT001013313.1.fna	FASTA	DNA	84	4236138	248	50430.2	392463
GCA_026960235.1_PDT001529519.1.fna	FASTA	DNA	87	4391182	368	50473.4	529446
GCA_019660825.1_ASM1966082v1.fna	FASTA	DNA	79	3998251	513	50610.8	446934
GCA_015944345.1_PDT000673202.1.fna	FASTA	DNA	82	4151009	352	50622.1	493694
GCA_026350635.1_PDT001493478.1.fna	FASTA	DNA	80	4055733	331	50696.7	306189
GCA_009749175.1_ASM974917v1.fna	FASTA	DNA	83	4209671	382	50718.9	596082
GCA_015944495.1_PDT000673188.1.fna	FASTA	DNA	82	4169453	490	50847	488820
GCA_015944555.1_PDT000673195.1.fna	FASTA	DNA	80	4074686	274	50933.6	456977
GCA_016238425.1_ASM1623842v1.fna	FASTA	DNA	81	4129296	534	50979	374845
GCA_027127835.1_PDT001538074.1.fna	FASTA	DNA	88	4501852	435	51157.4	489084
GCA_018165955.1_PDT001012880.1.fna	FASTA	DNA	80	4093661	221	51170.8	341166
GCA_015723855.1_ASM1572385v1.fna	FASTA	DNA	80	4097280	512	51216	325887
GCA_947647345.1_SRR17794282_bin.50_metawrap_v1.3_MAG.fna	FASTA	DNA	73	3740639	2804	51241.6	218421
GCA_009821675.1_ASM982167v1.fna	FASTA	DNA	85	4358502	516	51276.5	570423
GCA_025128435.1_ASM2512843v1.fna	FASTA	DNA	75	3854044	206	51387.3	418362
GCA_026960215.1_PDT001529520.1.fna	FASTA	DNA	85	4376331	341	51486.2	511779
GCA_017693315.1_ASM1769331v1.fna	FASTA	DNA	78	4023110	1273	51578.3	318619
GCA_022408195.1_ASM2240819v1.fna	FASTA	DNA	79	4075843	200	51592.9	317483
GCA_015944425.1_PDT000673197.1.fna	FASTA	DNA	81	4181053	403	51617.9	546149
GCA_016238345.1_ASM1623834v1.fna	FASTA	DNA	79	4081555	534	51665.3	714793
GCA_022107195.1_PDT001242763.1.fna	FASTA	DNA	79	4093292	605	51813.8	462414
GCA_016068675.1_PDT000538616.1.fna	FASTA	DNA	81	4197489	353	51820.9	338204
GCA_016239125.1_ASM1623912v1.fna	FASTA	DNA	78	4042623	504	51828.5	495512
GCA_015723305.1_ASM1572330v1.fna	FASTA	DNA	78	4046816	503	51882.3	261119
GCA_015723115.1_ASM1572311v1.fna	FASTA	DNA	78	4048431	514	51903	267196
GCA_018160795.1_PDT001013378.1.fna	FASTA	DNA	81	4206348	359	51930.2	315757
GCA_026956115.1_PDT001529513.1.fna	FASTA	DNA	82	4258609	368	51934.3	529446
GCA_028367435.1_PDT001598591.1.fna	FASTA	DNA	86	4471267	354	51991.5	584038
GCA_026229005.1_ASM2622900v1.fna	FASTA	DNA	75	3906061	205	52080.8	379762
GCA_015724035.1_ASM1572403v1.fna	FASTA	DNA	80	4170591	502	52132.4	487027
GCA_015723485.1_ASM1572348v1.fna	FASTA	DNA	77	4019165	510	52196.9	327912
GCA_004570215.1_ASM457021v1.fna	FASTA	DNA	73	3820128	266	52330.5	301940
GCA_015739935.1_ASM1573993v1.fna	FASTA	DNA	73	3822075	209	52357.2	298042
GCA_026010415.1_ASM2601041v1.fna	FASTA	DNA	79	4139423	209	52397.8	453607
GCA_015944365.1_PDT000673207.1.fna	FASTA	DNA	79	4144990	352	52468.2	600847
GCA_018334395.1_ASM1833439v1.fna	FASTA	DNA	75	3937837	313	52504.5	990683
GCA_016237505.1_ASM1623750v1.fna	FASTA	DNA	72	3785710	546	52579.3	262051
GCA_026345995.1_PDT001493861.1.fna	FASTA	DNA	78	4101564	515	52584.2	256416
GCA_025890415.1_PDT001469332.1.fna	FASTA	DNA	88	4630425	413	52618.5	437662
GCA_026955875.1_PDT001529531.1.fna	FASTA	DNA	83	4375766	368	52720.1	511779
GCA_016237605.1_ASM1623760v1.fna	FASTA	DNA	74	3904705	559	52766.3	316227
GCA_026957575.1_PDT001529532.1.fna	FASTA	DNA	83	4391021	381	52903.9	511779
GCA_023604755.1_ASM2360475v1.fna	FASTA	DNA	74	3916329	542	52923.4	815946
GCA_001060765.1_ASM106076v1.fna	FASTA	DNA	73	3867931	220	52985.4	224333
GCA_015944635.1_PDT000673189.1.fna	FASTA	DNA	80	4239318	299	52991.5	546053
GCA_026957095.1_PDT001529514.1.fna	FASTA	DNA	83	4403103	368	53049.4	511779
GCA_026956385.1_PDT001529717.1.fna	FASTA	DNA	78	4143551	371	53122.4	496017
GCA_001076715.1_ASM107671v1.fna	FASTA	DNA	72	3831225	218	53211.5	284411
GCA_023604545.1_ASM2360454v1.fna	FASTA	DNA	76	4063368	445	53465.4	420323
GCA_026957065.1_PDT001529511.1.fna	FASTA	DNA	82	4390766	368	53545.9	529446
GCA_018158735.1_PDT001013533.1.fna	FASTA	DNA	78	4180706	419	53598.8	244581
GCA_028610325.1_ASM2861032v1.fna	FASTA	DNA	72	3864286	206	53670.6	1384889
GCA_018442055.1_ASM1844205v1.fna	FASTA	DNA	74	3980309	221	53788	468441
GCA_018183515.1_PDT001013799.1.fna	FASTA	DNA	72	3883732	355	53940.7	242353
GCA_015944535.1_PDT000673145.1.fna	FASTA	DNA	77	4165648	416	54099.3	714951
GCA_015724145.1_ASM1572414v1.fna	FASTA	DNA	77	4171420	554	54174.3	313041
GCA_015721885.1_ASM1572188v1.fna	FASTA	DNA	72	3902546	513	54202	339685
GCA_025128535.1_ASM2512853v1.fna	FASTA	DNA	73	3960147	202	54248.6	555624
GCA_026962475.1_PDT001529718.1.fna	FASTA	DNA	76	4124759	378	54273.1	318074
GCA_026956055.1_PDT001529530.1.fna	FASTA	DNA	82	4460073	368	54391.1	529446
GCA_015739975.1_ASM1573997v1.fna	FASTA	DNA	70	3808405	212	54405.8	280542
GCA_025128415.1_ASM2512841v1.fna	FASTA	DNA	73	3972514	200	54418	446600
GCA_026961225.1_PDT001529512.1.fna	FASTA	DNA	80	4371368	485	54642.1	304455
GCA_015739695.1_ASM1573969v1.fna	FASTA	DNA	72	3945574	1067	54799.6	305410
GCA_016085795.2_PDT000160779.2.fna	FASTA	DNA	76	4173615	242	54916	390537
GCA_023604305.1_ASM2360430v1.fna	FASTA	DNA	73	4010522	518	54938.7	772094
GCA_015940905.1_PDT000716786.1.fna	FASTA	DNA	79	4351419	435	55081.3	366105
GCA_026056165.1_PDT001480822.1.fna	FASTA	DNA	81	4467559	544	55155	535543
GCA_018068805.1_ASM1806880v1.fna	FASTA	DNA	74	4084619	557	55197.6	357166
GCA_016238965.1_ASM1623896v1.fna	FASTA	DNA	70	3884064	557	55486.6	276214
GCA_018334295.1_ASM1833429v1.fna	FASTA	DNA	75	4162342	300	55497.9	401981
GCA_026957035.1_PDT001529526.1.fna	FASTA	DNA	79	4384596	368	55501.2	529446
GCA_015723635.1_ASM1572363v1.fna	FASTA	DNA	75	4162677	519	55502.4	294974
GCA_025660555.1_ASM2566055v1.fna	FASTA	DNA	74	4107686	510	55509.3	490962
GCA_003856195.1_ASM385619v1.fna	FASTA	DNA	74	4108608	211	55521.7	471805
GCA_015740035.1_ASM1574003v1.fna	FASTA	DNA	69	3837826	1091	55620.7	244343
GCA_022407975.1_ASM2240797v1.fna	FASTA	DNA	68	3795864	200	55821.5	828819
GCA_018165975.1_PDT001012878.1.fna	FASTA	DNA	75	4186831	265	55824.4	274121
GCA_009821695.1_ASM982169v1.fna	FASTA	DNA	72	4019616	522	55828	722085
GCA_018068845.1_ASM1806884v1.fna	FASTA	DNA	73	4080450	519	55896.6	333394
GCA_026955435.1_PDT001529710.1.fna	FASTA	DNA	74	4136640	378	55900.5	445681
GCA_023790595.1_PDT001322314.1.fna	FASTA	DNA	80	4474559	386	55932	532663
GCA_018159695.1_PDT001013464.1.fna	FASTA	DNA	72	4030201	386	55975	217805
GCA_026345275.1_PDT001493907.1.fna	FASTA	DNA	73	4088350	366	56004.8	309757
GCA_015723895.1_ASM1572389v1.fna	FASTA	DNA	72	4039719	504	56107.2	279627
GCA_026327895.1_PDT001494673.1.fna	FASTA	DNA	75	4209089	386	56121.2	289735
GCA_016237355.1_ASM1623735v1.fna	FASTA	DNA	76	4266860	509	56142.9	414098
GCA_028465825.1_PDT001602589.1.fna	FASTA	DNA	76	4269861	504	56182.4	387010
GCA_018184755.1_PDT001012885.1.fna	FASTA	DNA	74	4159007	281	56202.8	413327
GCA_016237455.1_ASM1623745v1.fna	FASTA	DNA	65	3656452	531	56253.1	284760
GCA_026368395.1_PDT001496535.1.fna	FASTA	DNA	78	4392349	568	56312.2	364462
GCA_026957655.1_PDT001529522.1.fna	FASTA	DNA	78	4394183	386	56335.7	511779
GCA_015739665.1_ASM1573966v1.fna	FASTA	DNA	69	3893593	1068	56428.9	272237
GCA_024772475.1_PDT001384582.1.fna	FASTA	DNA	76	4294083	222	56501.1	400215
GCA_015723605.1_ASM1572360v1.fna	FASTA	DNA	72	4071527	510	56549	279247
GCA_015740015.1_ASM1574001v1.fna	FASTA	DNA	71	4016203	558	56566.2	415622
GCA_009821615.1_ASM982161v1.fna	FASTA	DNA	71	4017218	520	56580.5	1180142
GCA_023604655.1_ASM2360465v1.fna	FASTA	DNA	72	4080658	445	56675.8	420037
GCA_026957015.1_PDT001529527.1.fna	FASTA	DNA	77	4375458	368	56824.1	529446
GCA_015740075.1_ASM1574007v1.fna	FASTA	DNA	70	3979185	529	56845.5	327458
GCA_018180755.1_PDT001012879.1.fna	FASTA	DNA	71	4039123	401	56889.1	310572
GCA_015722965.1_ASM1572296v1.fna	FASTA	DNA	71	4041161	524	56917.8	375032
GCA_016238885.1_ASM1623888v1.fna	FASTA	DNA	68	3872829	530	56953.4	759586
GCA_014324285.1_ASM1432428v1.fna	FASTA	DNA	70	3989617	241	56994.5	503667
GCA_022802535.1_ASM2280253v1.fna	FASTA	DNA	71	4048693	200	57023.8	1124747
GCA_018334195.1_ASM1833419v1.fna	FASTA	DNA	72	4106138	305	57029.7	474873
GCA_020564345.1_ASM2056434v1.fna	FASTA	DNA	67	3821607	210	57038.9	805022
GCA_018334245.1_ASM1833424v1.fna	FASTA	DNA	70	3993467	322	57049.5	449010
GCA_017116785.1_ASM1711678v1.fna	FASTA	DNA	69	3943060	201	57145.8	499893
GCA_018069065.1_ASM1806906v1.fna	FASTA	DNA	74	4229768	505	57159	372533
GCA_004570715.1_ASM457071v1.fna	FASTA	DNA	68	3889760	266	57202.4	312288
GCA_022473715.1_PDT001257945.1.fna	FASTA	DNA	75	4313074	419	57507.7	292592
GCA_025036465.1_PDT001386155.1.fna	FASTA	DNA	73	4198260	519	57510.4	225448
GCA_015724065.1_ASM1572406v1.fna	FASTA	DNA	68	3914012	559	57559	238191
GCA_015722735.1_ASM1572273v1.fna	FASTA	DNA	65	3745322	536	57620.3	250833
GCA_016239245.1_ASM1623924v1.fna	FASTA	DNA	71	4096214	571	57693.2	468278
GCA_004570745.1_ASM457074v1.fna	FASTA	DNA	67	3878428	241	57887	478648
GCA_016073355.1_PDT000444173.1.fna	FASTA	DNA	71	4120821	494	58039.7	655942
GCA_015722085.1_ASM1572208v1.fna	FASTA	DNA	69	4005663	506	58053.1	288789
GCA_022474095.1_PDT001257946.1.fna	FASTA	DNA	77	4471724	416	58074.3	467523
GCA_025889135.1_PDT001469189.1.fna	FASTA	DNA	79	4593295	386	58143	466937
GCA_028610455.1_ASM2861045v1.fna	FASTA	DNA	67	3905630	205	58293	961381
GCA_023604445.1_ASM2360444v1.fna	FASTA	DNA	68	3969837	514	58380	687273
GCA_024145045.1_PDT001352769.1.fna	FASTA	DNA	71	4160189	422	58594.2	446565
GCA_016085815.2_PDT000160778.2.fna	FASTA	DNA	70	4113321	242	58761.7	390722
GCA_028610245.1_ASM2861024v1.fna	FASTA	DNA	65	3820494	200	58776.8	1397355
GCA_016073175.1_PDT000444172.1.fna	FASTA	DNA	70	4125285	494	58932.6	454347
GCA_022876185.1_PDT001280875.1.fna	FASTA	DNA	72	4247851	378	58997.9	364871
GCA_026348475.1_PDT001493668.1.fna	FASTA	DNA	74	4367344	386	59018.2	508127
GCA_026366275.1_PDT001496497.1.fna	FASTA	DNA	78	4605691	515	59047.3	477782
GCA_026957515.1_PDT001529707.1.fna	FASTA	DNA	73	4313212	378	59085.1	576560
GCA_021373395.1_ASM2137339v1.fna	FASTA	DNA	68	4017928	209	59087.2	588810
GCA_028670025.1_PDT001617431.1.fna	FASTA	DNA	76	4494587	378	59139.3	584255
GCA_022802395.1_ASM2280239v1.fna	FASTA	DNA	68	4021812	202	59144.3	400547
GCA_017169995.1_ASM1716999v1.fna	FASTA	DNA	65	3846361	221	59174.8	987467
GCA_015722105.1_ASM1572210v1.fna	FASTA	DNA	69	4083303	519	59178.3	442416
GCA_017170035.1_ASM1717003v1.fna	FASTA	DNA	65	3851622	202	59255.7	643896
GCA_016238645.1_ASM1623864v1.fna	FASTA	DNA	67	3978238	516	59376.7	343448
GCA_016238285.1_ASM1623828v1.fna	FASTA	DNA	67	3983842	559	59460.3	380992
GCA_015723705.1_ASM1572370v1.fna	FASTA	DNA	66	3927753	517	59511.4	283195
GCA_022802475.1_ASM2280247v1.fna	FASTA	DNA	68	4050865	200	59571.5	1124937
GCA_015944595.1_PDT000673191.1.fna	FASTA	DNA	74	4410186	416	59597.1	660473
GCA_026298975.1_PDT001493253.1.fna	FASTA	DNA	68	4052849	425	59600.7	301941
GCA_015739895.1_ASM1573989v1.fna	FASTA	DNA	66	3933868	504	59604.1	373350
GCA_025128355.1_ASM2512835v1.fna	FASTA	DNA	67	3993722	205	59607.8	547380
GCA_025128485.1_ASM2512848v1.fna	FASTA	DNA	63	3756538	203	59627.6	449919
GCA_015722415.1_ASM1572241v1.fna	FASTA	DNA	66	3942323	557	59732.2	470733
GCA_028610355.1_ASM2861035v1.fna	FASTA	DNA	65	3883405	204	59744.7	793976
GCA_016072555.1_PDT000444185.1.fna	FASTA	DNA	69	4125024	494	59783	655942
GCA_016073055.1_PDT000444140.1.fna	FASTA	DNA	69	4125453	494	59789.2	656011
GCA_022802485.1_ASM2280248v1.fna	FASTA	DNA	69	4133948	203	59912.3	421528
GCA_025128395.1_ASM2512839v1.fna	FASTA	DNA	66	3954523	200	59917	451435
GCA_028610485.1_ASM2861048v1.fna	FASTA	DNA	64	3837507	200	59961	686583
GCA_018069075.1_ASM1806907v1.fna	FASTA	DNA	68	4081583	557	60023.3	378671
GCA_015940935.1_PDT000716784.1.fna	FASTA	DNA	71	4274230	335	60200.4	300347
GCA_015550355.1_ASM1555035v1.fna	FASTA	DNA	69	4155902	1009	60230.5	525465
GCA_015722475.1_ASM1572247v1.fna	FASTA	DNA	64	3855701	521	60245.3	395303
GCA_022802355.1_ASM2280235v1.fna	FASTA	DNA	68	4106617	203	60391.4	778926
GCA_018334415.1_ASM1833441v1.fna	FASTA	DNA	66	3986180	321	60396.7	895295
GCA_015723335.1_ASM1572333v1.fna	FASTA	DNA	67	4047436	503	60409.5	453108
GCA_022802545.1_ASM2280254v1.fna	FASTA	DNA	67	4049145	200	60435	1124845
GCA_015723785.1_ASM1572378v1.fna	FASTA	DNA	65	3932656	557	60502.4	338130
GCA_028610345.1_ASM2861034v1.fna	FASTA	DNA	67	4060952	203	60611.2	1461077
GCA_025886485.1_PDT001468791.1.fna	FASTA	DNA	72	4364121	524	60612.8	521364
GCA_023604565.1_ASM2360456v1.fna	FASTA	DNA	66	4001445	522	60628	772711
GCA_015739985.1_ASM1573998v1.fna	FASTA	DNA	65	3940981	507	60630.5	455328
GCA_003977485.1_ASM397748v1.fna	FASTA	DNA	64	3895174	512	60862.1	498068
GCA_018069105.1_ASM1806910v1.fna	FASTA	DNA	67	4084971	557	60969.7	338007
GCA_028610535.1_ASM2861053v1.fna	FASTA	DNA	63	3850812	200	61124	1622884
GCA_023604475.1_ASM2360447v1.fna	FASTA	DNA	64	3912216	500	61128.4	758288
GCA_015723575.1_ASM1572357v1.fna	FASTA	DNA	65	3974642	512	61148.3	321954
GCA_018159215.1_PDT001013503.1.fna	FASTA	DNA	67	4109065	254	61329.3	446523
GCA_016238325.1_ASM1623832v1.fna	FASTA	DNA	63	3865041	533	61349.9	247441
GCA_009718785.1_ASM971878v1.fna	FASTA	DNA	74	4541435	1074	61370.7	1352347
GCA_028367495.1_PDT001598584.1.fna	FASTA	DNA	74	4543025	611	61392.2	584255
GCA_015723265.1_ASM1572326v1.fna	FASTA	DNA	64	3935288	549	61488.9	353905
GCA_016238305.1_ASM1623830v1.fna	FASTA	DNA	67	4129970	559	61641.3	449020
GCA_015723365.1_ASM1572336v1.fna	FASTA	DNA	64	3950564	517	61727.6	483655
GCA_024654645.1_ASM2465464v1.fna	FASTA	DNA	66	4082515	215	61856.3	852013
GCA_022802695.1_ASM2280269v1.fna	FASTA	DNA	65	4021702	202	61872.3	400223
GCA_026336795.1_PDT001494156.1.fna	FASTA	DNA	63	3901540	327	61929.2	372164
GCA_026348155.1_PDT001493708.1.fna	FASTA	DNA	68	4222047	310	62088.9	508248
GCA_023604855.1_ASM2360485v1.fna	FASTA	DNA	63	3911926	516	62094.1	799436
GCA_015560685.1_ASM1556068v1.fna	FASTA	DNA	63	3912010	1126	62095.4	351849
GCA_022802455.1_ASM2280245v1.fna	FASTA	DNA	66	4100450	203	62128	778914
GCA_015724095.1_ASM1572409v1.fna	FASTA	DNA	67	4163762	582	62145.7	408871
GCA_015740195.1_ASM1574019v1.fna	FASTA	DNA	66	4105592	509	62205.9	376913
GCA_015722585.1_ASM1572258v1.fna	FASTA	DNA	64	3990485	549	62351.3	258552
GCA_016065855.1_PDT000589415.1.fna	FASTA	DNA	63	3929228	276	62368.7	910854
GCA_016239265.1_ASM1623926v1.fna	FASTA	DNA	67	4182575	547	62426.5	343676
GCA_015722355.1_ASM1572235v1.fna	FASTA	DNA	67	4183582	547	62441.5	468112
GCA_018165995.1_PDT001012876.1.fna	FASTA	DNA	68	4253305	261	62548.6	322938
GCA_018334335.1_ASM1833433v1.fna	FASTA	DNA	63	3944653	327	62613.5	440196
GCA_023604705.1_ASM2360470v1.fna	FASTA	DNA	62	3887561	557	62702.6	579003
GCA_016238505.1_ASM1623850v1.fna	FASTA	DNA	63	3956278	508	62798.1	543185
GCA_003185705.1_ASM318570v1.fna	FASTA	DNA	63	3962003	200	62888.9	676070
GCA_001553525.1_ASM155352v1.fna	FASTA	DNA	62	3899263	568	62891.3	556339
GCA_017693405.1_ASM1769340v1.fna	FASTA	DNA	64	4026649	1995	62916.4	378917
GCA_015723215.1_ASM1572321v1.fna	FASTA	DNA	66	4165718	503	63116.9	385040
GCA_015740185.1_ASM1574018v1.fna	FASTA	DNA	65	4106018	509	63169.5	459291
GCA_026955375.1_PDT001529720.1.fna	FASTA	DNA	66	4170604	311	63191	484536
GCA_023604315.1_ASM2360431v1.fna	FASTA	DNA	63	3985595	518	63263.4	772679
GCA_018181055.1_PDT001012877.1.fna	FASTA	DNA	63	3990677	282	63344.1	461274
GCA_028760185.1_PDT001636999.1.fna	FASTA	DNA	70	4434285	505	63346.9	824248
GCA_023203255.1_PDT001296975.1.fna	FASTA	DNA	67	4246138	370	63375.2	640113
GCA_027723085.1_ASM2772308v1.fna	FASTA	DNA	60	3812603	517	63543.4	394111
GCA_026956425.1_PDT001529712.1.fna	FASTA	DNA	65	4136035	378	63631.3	449915
GCA_015739735.1_ASM1573973v1.fna	FASTA	DNA	64	4073642	1118	63650.7	287728
GCA_015722625.1_ASM1572262v1.fna	FASTA	DNA	62	3947350	508	63666.9	299012
GCA_015740115.1_ASM1574011v1.fna	FASTA	DNA	63	4015191	547	63733.2	257178
GCA_015723845.1_ASM1572384v1.fna	FASTA	DNA	61	3890748	509	63782.8	358815
GCA_002265385.1_ASM226538v1.fna	FASTA	DNA	62	3960840	499	63884.5	277721
GCA_026955415.1_PDT001529716.1.fna	FASTA	DNA	65	4164748	378	64073	403436
GCA_024921845.1_PDT001409603.1.fna	FASTA	DNA	64	4112296	410	64254.6	424805
GCA_016085315.2_PDT000160796.2.fna	FASTA	DNA	64	4113747	249	64277.3	406881
GCA_022802665.1_ASM2280266v1.fna	FASTA	DNA	62	3994216	202	64422.8	413139
GCA_024187635.1_PDT001354256.1.fna	FASTA	DNA	69	4452839	524	64533.9	521364
GCA_026325995.1_PDT001494810.1.fna	FASTA	DNA	65	4199534	386	64608.2	489060
GCA_004570595.1_ASM457059v1.fna	FASTA	DNA	61	3945692	200	64683.5	710532
GCA_015235315.1_ASM1523531v1.fna	FASTA	DNA	61	3945692	200	64683.5	710532
GCA_026346335.1_PDT001493838.1.fna	FASTA	DNA	64	4140077	492	64688.7	369258
GCA_018165915.1_PDT001012882.1.fna	FASTA	DNA	63	4082970	269	64809	401255
GCA_028610405.1_ASM2861040v1.fna	FASTA	DNA	59	3826343	201	64853.3	813170
GCA_016238385.1_ASM1623838v1.fna	FASTA	DNA	59	3827002	550	64864.4	425261
GCA_017693355.1_ASM1769335v1.fna	FASTA	DNA	62	4023528	1931	64895.6	573222
GCA_017169755.1_ASM1716975v1.fna	FASTA	DNA	58	3768274	213	64970.2	579810
GCA_019050375.1_ASM1905037v1.fna	FASTA	DNA	60	3898280	200	64971.3	779858
GCA_017169735.1_ASM1716973v1.fna	FASTA	DNA	58	3768510	213	64974.3	579810
GCA_015722935.1_ASM1572293v1.fna	FASTA	DNA	65	4227881	530	65044.3	339891
GCA_015721805.1_ASM1572180v1.fna	FASTA	DNA	59	3862952	618	65473.8	714771
GCA_016238925.1_ASM1623892v1.fna	FASTA	DNA	61	4001259	503	65594.4	453108
GCA_026346015.1_PDT001493862.1.fna	FASTA	DNA	62	4088321	353	65940.7	288348
GCA_015723405.1_ASM1572340v1.fna	FASTA	DNA	60	3966665	550	66111.1	306600
GCA_015722825.1_ASM1572282v1.fna	FASTA	DNA	60	3967186	502	66119.8	375058
GCA_015722665.1_ASM1572266v1.fna	FASTA	DNA	60	3967468	540	66124.5	377122
GCA_011067125.1_ASM1106712v1.fna	FASTA	DNA	60	3970593	581	66176.6	402000
GCA_025128325.1_ASM2512832v1.fna	FASTA	DNA	58	3841582	203	66234.2	535460
GCA_015722505.1_ASM1572250v1.fna	FASTA	DNA	61	4041933	515	66261.2	399772
GCA_016085575.2_PDT000160805.2.fna	FASTA	DNA	63	4176345	277	66291.2	418095
GCA_021095725.1_ASM2109572v1.fna	FASTA	DNA	59	3917095	206	66391.4	510445
GCA_016237385.1_ASM1623738v1.fna	FASTA	DNA	63	4182961	539	66396.2	339462
GCA_017169615.1_ASM1716961v1.fna	FASTA	DNA	58	3853217	204	66434.8	376715
GCA_015740165.1_ASM1574016v1.fna	FASTA	DNA	57	3792259	1120	66530.9	388873
GCA_018165935.1_PDT001012881.1.fna	FASTA	DNA	58	3859967	330	66551.2	228298
GCA_026327955.1_PDT001494670.1.fna	FASTA	DNA	61	4071257	323	66741.9	294908
GCA_015723615.1_ASM1572361v1.fna	FASTA	DNA	61	4073463	510	66778.1	392425
GCA_015723525.1_ASM1572352v1.fna	FASTA	DNA	59	3941186	523	66799.8	574698
GCA_015722285.1_ASM1572228v1.fna	FASTA	DNA	59	3942350	521	66819.5	367869
GCA_018069435.1_ASM1806943v1.fna	FASTA	DNA	57	3815752	529	66943	231067
GCA_015722065.1_ASM1572206v1.fna	FASTA	DNA	58	3884053	536	66966.4	357801
GCA_017693175.1_ASM1769317v1.fna	FASTA	DNA	60	4024657	1995	67077.6	462971
GCA_023604675.1_ASM2360467v1.fna	FASTA	DNA	58	3892291	557	67108.5	578997
GCA_022802595.1_ASM2280259v1.fna	FASTA	DNA	61	4099684	203	67207.9	778940
GCA_026347195.1_PDT001493790.1.fna	FASTA	DNA	61	4113221	341	67429.9	329596
GCA_026350835.1_PDT001493461.1.fna	FASTA	DNA	60	4049649	386	67494.2	490646
GCA_017169595.1_ASM1716959v1.fna	FASTA	DNA	57	3852992	204	67596.4	376715
GCA_028610255.1_ASM2861025v1.fna	FASTA	DNA	57	3854607	206	67624.7	1385135
GCA_001858185.1_ASM185818v1.fna	FASTA	DNA	60	4060112	403	67668.5	438576
GCA_018068605.1_ASM1806860v1.fna	FASTA	DNA	57	3860182	548	67722.5	327099
GCA_015723565.1_ASM1572356v1.fna	FASTA	DNA	61	4137957	515	67835.4	370579
GCA_015739805.1_ASM1573980v1.fna	FASTA	DNA	57	3867840	573	67856.8	356629
GCA_026960015.1_PDT001529722.1.fna	FASTA	DNA	61	4140268	378	67873.2	332984
GCA_026346035.1_PDT001493863.1.fna	FASTA	DNA	60	4083912	309	68065.2	364330
GCA_024989185.1_PDT001409579.1.fna	FASTA	DNA	60	4091410	410	68190.2	424849
GCA_015722145.1_ASM1572214v1.fna	FASTA	DNA	57	3892956	516	68297.5	375542
GCA_016238675.1_ASM1623867v1.fna	FASTA	DNA	59	4038903	514	68456	774308
GCA_016239005.1_ASM1623900v1.fna	FASTA	DNA	58	3977313	568	68574.4	415799
GCA_001617295.1_ASM161729v1.fna	FASTA	DNA	59	4047963	293	68609.5	648356
GCA_015722695.1_ASM1572269v1.fna	FASTA	DNA	57	3910998	532	68614	558605
GCA_016238745.1_ASM1623874v1.fna	FASTA	DNA	62	4259394	530	68699.9	714490
GCA_016238585.1_ASM1623858v1.fna	FASTA	DNA	57	3918204	516	68740.4	396435
GCA_020680565.3_PDT001164235.4.fna	FASTA	DNA	68	4677362	378	68784.7	615580
GCA_016238625.1_ASM1623862v1.fna	FASTA	DNA	59	4063156	547	68867.1	468278
GCA_015722345.1_ASM1572234v1.fna	FASTA	DNA	58	4006044	507	69069.7	455887
GCA_025660455.1_ASM2566045v1.fna	FASTA	DNA	60	4145138	529	69085.6	783661
GCA_026956495.1_PDT001529706.1.fna	FASTA	DNA	62	4285359	376	69118.7	526134
GCA_012030315.1_ASM1203031v1.fna	FASTA	DNA	57	3946388	623	69234.9	296444
GCA_023564325.1_PDT001315803.1.fna	FASTA	DNA	59	4090378	446	69328.4	415508
GCA_016974075.1_PDT000968707.1.fna	FASTA	DNA	63	4374973	539	69444	659157
GCA_020680505.2_PDT001164243.3.fna	FASTA	DNA	65	4522134	449	69571.3	615580
GCA_022890875.1_PDT001280004.1.fna	FASTA	DNA	60	4176771	386	69612.9	386699
GCA_023069175.1_PDT001291254.1.fna	FASTA	DNA	61	4249189	399	69658.8	389556
GCA_015740235.1_ASM1574023v1.fna	FASTA	DNA	55	3839836	505	69815.2	519261
GCA_026957455.1_PDT001529715.1.fna	FASTA	DNA	60	4191982	378	69866.4	496855
GCA_016085655.2_PDT000160798.2.fna	FASTA	DNA	58	4053557	234	69888.9	468959
GCA_016085595.2_PDT000160832.2.fna	FASTA	DNA	59	4126654	253	69943.3	508373
GCA_026330075.1_PDT001494523.1.fna	FASTA	DNA	61	4268470	308	69974.9	338650
GCA_023604725.1_ASM2360472v1.fna	FASTA	DNA	57	3989704	302	69994.8	738896
GCA_015723945.1_ASM1572394v1.fna	FASTA	DNA	56	3919983	507	69999.7	438729
GCA_025660515.1_ASM2566051v1.fna	FASTA	DNA	57	3991387	568	70024.3	750169
GCA_016239175.1_ASM1623917v1.fna	FASTA	DNA	56	3923672	616	70065.6	466612
GCA_016238805.1_ASM1623880v1.fna	FASTA	DNA	56	3932335	516	70220.3	375628
GCA_015723315.1_ASM1572331v1.fna	FASTA	DNA	55	3862515	547	70227.5	476160
GCA_019507065.1_PDT001106425.1.fna	FASTA	DNA	60	4217373	451	70289.6	509701
GCA_015722295.1_ASM1572229v1.fna	FASTA	DNA	53	3731151	555	70399.1	341155
GCA_015723505.1_ASM1572350v1.fna	FASTA	DNA	57	4027548	504	70658.7	373373
GCA_015722165.1_ASM1572216v1.fna	FASTA	DNA	56	3960113	532	70716.3	359583
GCA_025379545.1_ASM2537954v1.fna	FASTA	DNA	58	4103770	514	70754.7	813762
GCA_015722575.1_ASM1572257v1.fna	FASTA	DNA	56	3965534	672	70813.1	356399
GCA_025399735.1_ASM2539973v1.fna	FASTA	DNA	59	4194029	521	71085.2	606668
GCA_016746215.1_ASM1674621v1.fna	FASTA	DNA	54	3857942	206	71443.4	559682
GCA_003322945.1_ASM332294v1.fna	FASTA	DNA	55	3930028	201	71455.1	425604
GCA_026956475.1_PDT001529709.1.fna	FASTA	DNA	59	4228657	372	71672.2	576359
GCA_015722445.1_ASM1572244v1.fna	FASTA	DNA	55	3947230	546	71767.8	354663
GCA_026960055.1_PDT001529711.1.fna	FASTA	DNA	58	4168809	378	71876	576560
GCA_015722015.1_ASM1572201v1.fna	FASTA	DNA	52	3749633	536	72108.3	548904
GCA_015722025.1_ASM1572202v1.fna	FASTA	DNA	52	3749857	536	72112.6	336353
GCA_026350895.1_PDT001493458.1.fna	FASTA	DNA	57	4113947	442	72174.5	374245
GCA_017169975.1_ASM1716997v1.fna	FASTA	DNA	53	3854510	202	72726.6	987659
GCA_017169835.1_ASM1716983v1.fna	FASTA	DNA	53	3854736	202	72730.9	987657
GCA_017170055.1_ASM1717005v1.fna	FASTA	DNA	53	3854996	202	72735.8	987888
GCA_017169955.1_ASM1716995v1.fna	FASTA	DNA	53	3855415	202	72743.7	987888
GCA_011078105.1_ASM1107810v1.fna	FASTA	DNA	54	3929550	377	72769.4	1176006
GCA_017119605.1_PDT000949973.1.fna	FASTA	DNA	57	4156071	515	72913.5	715112
GCA_026335795.1_PDT001494233.1.fna	FASTA	DNA	58	4232588	371	72975.7	284174
GCA_026584665.1_PDT001508554.1.fna	FASTA	DNA	61	4452307	488	72988.6	350074
GCA_025447515.1_ASM2544751v1.fna	FASTA	DNA	54	3943189	546	73022	601510
GCA_015739855.1_ASM1573985v1.fna	FASTA	DNA	56	4089413	515	73025.2	334612
GCA_026955395.1_PDT001529721.1.fna	FASTA	DNA	58	4247733	378	73236.8	350280
GCA_007197655.1_ASM719765v1.fna	FASTA	DNA	55	4028540	1058	73246.2	414359
GCA_026346055.1_PDT001493860.1.fna	FASTA	DNA	56	4103339	353	73273.9	257808
GCA_019258985.1_PDT001090222.1.fna	FASTA	DNA	58	4258517	299	73422.7	482393
GCA_015936825.1_PDT000751238.1.fna	FASTA	DNA	60	4407145	381	73452.4	508806
GCA_015723065.1_ASM1572306v1.fna	FASTA	DNA	53	3894701	507	73484.9	271834
GCA_015721825.1_ASM1572182v1.fna	FASTA	DNA	54	3971806	534	73552	345515
GCA_016238665.1_ASM1623866v1.fna	FASTA	DNA	54	3974167	536	73595.7	622492
GCA_015722405.1_ASM1572240v1.fna	FASTA	DNA	56	4126679	539	73690.7	303045
GCA_015721925.1_ASM1572192v1.fna	FASTA	DNA	54	3988979	514	73870	575864
GCA_016238705.1_ASM1623870v1.fna	FASTA	DNA	53	3916480	511	73895.8	303940
GCA_028056385.1_PDT001544223.1.fna	FASTA	DNA	56	4146286	498	74040.8	481126
GCA_015929845.1_PDT000821565.1.fna	FASTA	DNA	55	4076299	420	74114.5	538382
GCA_017169865.1_ASM1716986v1.fna	FASTA	DNA	52	3854191	202	74119.1	987660
GCA_017169855.1_ASM1716985v1.fna	FASTA	DNA	52	3854280	202	74120.8	987659
GCA_017169895.1_ASM1716989v1.fna	FASTA	DNA	52	3854521	202	74125.4	987659
GCA_017169745.1_ASM1716974v1.fna	FASTA	DNA	52	3854523	202	74125.4	987660
GCA_017169925.1_ASM1716992v1.fna	FASTA	DNA	52	3854623	205	74127.4	987657
GCA_017169715.1_ASM1716971v1.fna	FASTA	DNA	52	3854651	202	74127.9	987659
GCA_017169815.1_ASM1716981v1.fna	FASTA	DNA	52	3854852	205	74131.8	987659
GCA_018180295.1_PDT001012883.1.fna	FASTA	DNA	53	3930999	349	74169.8	402653
GCA_026797015.1_ASM2679701v1.fna	FASTA	DNA	51	3790082	500	74315.3	665403
GCA_017169635.1_ASM1716963v1.fna	FASTA	DNA	51	3792116	206	74355.2	742802
GCA_025447615.1_ASM2544761v1.fna	FASTA	DNA	53	3942802	546	74392.5	601510
GCA_015722115.1_ASM1572211v1.fna	FASTA	DNA	52	3871687	557	74455.5	382129
GCA_021439885.1_PDT001220452.1.fna	FASTA	DNA	57	4248938	310	74542.8	497404
GCA_000160755.1_ASM16075v1.fna	FASTA	DNA	54	4027100	200	74575.9	1466724
GCA_016746195.1_ASM1674619v1.fna	FASTA	DNA	51	3804213	205	74592.4	763503
GCA_016238945.1_ASM1623894v1.fna	FASTA	DNA	53	3958759	504	74693.6	359539
GCA_003583505.1_ASM358350v1.fna	FASTA	DNA	55	4109683	944	74721.5	708945
GCA_015722785.1_ASM1572278v1.fna	FASTA	DNA	53	3962909	504	74771.9	311582
GCA_025379385.1_ASM2537938v1.fna	FASTA	DNA	53	3972123	504	74945.7	1207617
GCA_016238255.1_ASM1623825v1.fna	FASTA	DNA	53	3981131	549	75115.7	478655
GCA_015722885.1_ASM1572288v1.fna	FASTA	DNA	52	3910934	561	75210.3	540356
GCA_022417035.2_PDT001255480.3.fna	FASTA	DNA	55	4153154	415	75511.9	963938
GCA_017170015.1_ASM1717001v1.fna	FASTA	DNA	51	3855007	226	75588.4	987786
GCA_016239065.1_ASM1623906v1.fna	FASTA	DNA	52	3933176	557	75638	523930
GCA_016239085.1_ASM1623908v1.fna	FASTA	DNA	52	3936903	516	75709.7	414829
GCA_016239045.1_ASM1623904v1.fna	FASTA	DNA	52	3942233	516	75812.2	472143
GCA_020679725.3_PDT001164268.4.fna	FASTA	DNA	62	4702986	423	75854.6	494610
GCA_015722465.1_ASM1572246v1.fna	FASTA	DNA	53	4027318	559	75987.1	333693
GCA_016065825.1_PDT000589436.1.fna	FASTA	DNA	52	3951670	272	75993.7	359053
GCA_015722895.1_ASM1572289v1.fna	FASTA	DNA	52	3963058	534	76212.7	545823
GCA_015721845.1_ASM1572184v1.fna	FASTA	DNA	51	3891739	516	76308.6	379418
GCA_026956405.1_PDT001529719.1.fna	FASTA	DNA	55	4203746	378	76431.7	510750
GCA_016072795.1_PDT000443842.1.fna	FASTA	DNA	56	4284019	566	76500.3	394666
GCA_018334315.1_ASM1833431v1.fna	FASTA	DNA	50	3837963	325	76759.3	548300
GCA_018334425.1_ASM1833442v1.fna	FASTA	DNA	52	4004187	306	77003.6	431272
GCA_017169915.1_ASM1716991v1.fna	FASTA	DNA	50	3855148	202	77103	987891
GCA_016086495.2_PDT000136649.2.fna	FASTA	DNA	55	4244448	494	77171.8	411643
GCA_021444655.1_PDT001221231.1.fna	FASTA	DNA	53	4090906	512	77186.9	508190
GCA_025128475.1_ASM2512847v1.fna	FASTA	DNA	49	3784977	201	77244.4	654559
GCA_016238755.1_ASM1623875v1.fna	FASTA	DNA	52	4019048	513	77289.4	476821
GCA_016072715.1_PDT000443916.1.fna	FASTA	DNA	55	4251888	515	77307.1	450302
GCA_015739725.1_ASM1573972v1.fna	FASTA	DNA	50	3868016	1526	77360.3	365681
GCA_018159195.1_PDT001013499.1.fna	FASTA	DNA	51	3947688	275	77405.6	484022
GCA_018160295.1_PDT001013412.1.fna	FASTA	DNA	52	4025216	248	77408	483981
GCA_026956455.1_PDT001529714.1.fna	FASTA	DNA	54	4186468	378	77527.2	576560
GCA_020777215.1_PDT001169417.1.fna	FASTA	DNA	54	4192544	504	77639.7	1226302
GCA_015723685.1_ASM1572368v1.fna	FASTA	DNA	50	3892335	559	77846.7	400491
GCA_016239195.1_ASM1623919v1.fna	FASTA	DNA	50	3894795	516	77895.9	379808
GCA_015723005.1_ASM1572300v1.fna	FASTA	DNA	50	3894876	557	77897.5	570867
GCA_015740265.1_ASM1574026v1.fna	FASTA	DNA	50	3899693	552	77993.9	510794
GCA_018917705.1_ASM1891770v1.fna	FASTA	DNA	51	3983446	623	78106.8	402081
GCA_015723965.1_ASM1572396v1.fna	FASTA	DNA	50	3913122	510	78262.4	588778
GCA_028057395.1_PDT001473381.1.fna	FASTA	DNA	57	4462093	470	78282.3	433539
GCA_028641415.1_PDT001616132.1.fna	FASTA	DNA	54	4241405	436	78544.5	467714
GCA_016073075.1_PDT000444164.1.fna	FASTA	DNA	51	4011823	483	78663.2	371453
GCA_015936865.1_PDT000751240.1.fna	FASTA	DNA	57	4484687	381	78678.7	615982
GCA_026956515.1_PDT001529705.1.fna	FASTA	DNA	53	4170151	378	78682.1	279339
GCA_025379445.1_ASM2537944v1.fna	FASTA	DNA	52	4100034	547	78846.8	1147133
GCA_016237315.1_ASM1623731v1.fna	FASTA	DNA	51	4022684	542	78876.2	468340
GCA_025660585.1_ASM2566058v1.fna	FASTA	DNA	52	4101848	554	78881.7	580678
GCA_016239285.1_ASM1623928v1.fna	FASTA	DNA	50	3944714	502	78894.3	303109
GCA_024555005.2_ASM2455500v2.fna	FASTA	DNA	52	4102989	505	78903.6	388538
GCA_025863315.2_ASM2586331v2.fna	FASTA	DNA	50	3952137	578	79042.7	957355
GCA_018161895.1_PDT001013293.1.fna	FASTA	DNA	50	3954054	301	79081.1	365367
GCA_016237435.1_ASM1623743v1.fna	FASTA	DNA	50	3957340	515	79146.8	576155
GCA_017169795.1_ASM1716979v1.fna	FASTA	DNA	49	3880028	2509	79184.2	337928
GCA_018067725.1_ASM1806772v1.fna	FASTA	DNA	48	3809267	623	79359.7	310147
GCA_025379395.1_ASM2537939v1.fna	FASTA	DNA	50	3972625	539	79452.5	1215389
GCA_015724025.1_ASM1572402v1.fna	FASTA	DNA	52	4136134	557	79541	360364
GCA_015723985.1_ASM1572398v1.fna	FASTA	DNA	50	3978774	504	79575.5	782091
GCA_025379495.1_ASM2537949v1.fna	FASTA	DNA	50	3981832	530	79636.6	667422
GCA_011365085.1_ASM1136508v1.fna	FASTA	DNA	49	3902337	205	79639.5	381281
GCA_016239145.1_ASM1623914v1.fna	FASTA	DNA	50	3984269	569	79685.4	641886
GCA_018160135.1_PDT001013426.1.fna	FASTA	DNA	50	3988455	349	79769.1	455599
GCA_015722725.1_ASM1572272v1.fna	FASTA	DNA	48	3831884	699	79830.9	452766
GCA_028057655.1_PDT001438777.1.fna	FASTA	DNA	56	4472724	582	79870.1	646929
GCA_026961605.1_PDT001529708.1.fna	FASTA	DNA	52	4154855	378	79901.1	449870
GCA_019891935.1_PDT001105011.1.fna	FASTA	DNA	54	4347707	515	80513.1	620230
GCA_016238825.1_ASM1623882v1.fna	FASTA	DNA	48	3866936	501	80561.2	365059
GCA_026796955.1_ASM2679695v1.fna	FASTA	DNA	47	3789174	500	80620.7	665403
GCA_015723245.1_ASM1572324v1.fna	FASTA	DNA	48	3871858	501	80663.7	556534
GCA_017169675.1_ASM1716967v1.fna	FASTA	DNA	47	3793505	206	80712.9	742711
GCA_017169655.1_ASM1716965v1.fna	FASTA	DNA	47	3793864	206	80720.5	742800
GCA_017169695.1_ASM1716969v1.fna	FASTA	DNA	47	3793949	206	80722.3	742802
GCA_015722515.1_ASM1572251v1.fna	FASTA	DNA	48	3877127	536	80773.5	469583
GCA_007197625.1_ASM719762v1.fna	FASTA	DNA	51	4122471	1004	80832.8	406064
GCA_003856175.1_ASM385617v1.fna	FASTA	DNA	48	3887792	237	80995.7	548268
GCA_025379455.1_ASM2537945v1.fna	FASTA	DNA	50	4054355	547	81087.1	619370
GCA_016085735.2_PDT000160794.2.fna	FASTA	DNA	49	3974509	238	81112.4	383043
GCA_028216695.1_PDT001594946.1.fna	FASTA	DNA	51	4141150	684	81199	413117
GCA_020681105.3_PDT001164339.4.fna	FASTA	DNA	57	4635037	378	81316.4	663888
GCA_002936215.2_ASM293621v2.fna	FASTA	DNA	49	4003868	547	81711.6	398016
GCA_018287495.1_PDT001019336.1.fna	FASTA	DNA	52	4255249	504	81831.7	590534
GCA_016072735.1_PDT000444163.1.fna	FASTA	DNA	49	4010420	477	81845.3	371438
GCA_028610265.1_ASM2861026v1.fna	FASTA	DNA	47	3850374	215	81922.9	1386481
GCA_016239105.1_ASM1623910v1.fna	FASTA	DNA	48	3934341	508	81965.4	408722
GCA_015740125.1_ASM1574012v1.fna	FASTA	DNA	48	3940296	1114	82089.5	424123
GCA_028461865.1_PDT001602591.1.fna	FASTA	DNA	51	4195637	642	82267.4	519029
GCA_018334205.1_ASM1833420v1.fna	FASTA	DNA	48	3951340	300	82319.6	599385
GCA_016238905.1_ASM1623890v1.fna	FASTA	DNA	49	4040517	516	82459.5	836771
GCA_016239025.1_ASM1623902v1.fna	FASTA	DNA	48	3959371	547	82486.9	376152
GCA_015722215.1_ASM1572221v1.fna	FASTA	DNA	47	3912844	507	83252	424860
GCA_016072675.1_PDT000444157.1.fna	FASTA	DNA	48	4009279	477	83526.6	448054
GCA_016238365.1_ASM1623836v1.fna	FASTA	DNA	48	4010162	559	83545	498211
GCA_016238565.1_ASM1623856v1.fna	FASTA	DNA	46	3857928	557	83868	554964
GCA_016238475.1_ASM1623847v1.fna	FASTA	DNA	48	4032493	557	84010.3	743271
GCA_025286055.1_PDT001424275.1.fna	FASTA	DNA	51	4291641	515	84149.8	859164
GCA_026797035.1_ASM2679703v1.fna	FASTA	DNA	45	3787575	500	84168.3	665298
GCA_025660575.1_ASM2566057v1.fna	FASTA	DNA	50	4211284	513	84225.7	467301
GCA_015722265.1_ASM1572226v1.fna	FASTA	DNA	47	3963124	540	84321.8	423917
GCA_024196705.1_PDT001355509.1.fna	FASTA	DNA	50	4219685	489	84393.7	379726
GCA_028610335.1_ASM2861033v1.fna	FASTA	DNA	45	3820280	200	84895.1	997232
GCA_023064275.1_PDT001290931.1.fna	FASTA	DNA	47	4006857	517	85252.3	415001
GCA_021715495.1_PDT001232691.1.fna	FASTA	DNA	50	4262987	351	85259.7	625337
GCA_015723465.1_ASM1572346v1.fna	FASTA	DNA	45	3837037	545	85267.5	457749
GCA_016073035.1_PDT000444154.1.fna	FASTA	DNA	47	4010379	483	85327.2	371469
GCA_016074395.1_PDT000444161.1.fna	FASTA	DNA	47	4011153	496	85343.7	371438
GCA_026957475.1_PDT001529637.1.fna	FASTA	DNA	47	4013143	355	85386	583200
GCA_015721945.1_ASM1572194v1.fna	FASTA	DNA	49	4185252	547	85413.3	375687
GCA_026957435.1_PDT001529713.1.fna	FASTA	DNA	49	4191048	378	85531.6	496017
GCA_015936705.1_PDT000751239.1.fna	FASTA	DNA	51	4369344	369	85673.4	392384
GCA_900113495.1_IMG-taxon_2623620510_annotated_assembly.fna	FASTA	DNA	46	3950550	1179	85881.5	417463
GCA_025660635.1_ASM2566063v1.fna	FASTA	DNA	44	3782964	552	85976.5	473000
GCA_028058175.1_PDT001415063.1.fna	FASTA	DNA	50	4299999	504	86000	712289
GCA_020679585.3_PDT001164330.4.fna	FASTA	DNA	55	4740872	378	86197.7	448290
GCA_016085615.2_PDT000160800.2.fna	FASTA	DNA	48	4153450	249	86530.2	393679
GCA_946998065.1_SRR16916877_bin.30_metaWRAP_v1.3_MAG.fna	FASTA	DNA	45	3909356	3309	86874.6	323784
GCA_015723665.1_ASM1572366v1.fna	FASTA	DNA	46	3996281	530	86875.7	727256
GCA_018334375.1_ASM1833437v1.fna	FASTA	DNA	44	3832959	339	87112.7	515433
GCA_015739775.1_ASM1573977v1.fna	FASTA	DNA	44	3845354	501	87394.4	522190
GCA_018180975.1_PDT001013408.1.fna	FASTA	DNA	46	4028200	303	87569.6	478747
GCA_004570225.1_ASM457022v1.fna	FASTA	DNA	45	3949182	262	87759.6	378150
GCA_016072595.1_PDT000444086.1.fna	FASTA	DNA	49	4305784	515	87873.1	409640
GCA_018154235.1_PDT001013793.1.fna	FASTA	DNA	50	4395372	386	87907.4	566177
GCA_026087875.1_PDT000432656.1.fna	FASTA	DNA	47	4135484	307	87989	616270
GCA_024731525.1_PDT001379170.1.fna	FASTA	DNA	47	4145185	351	88195.4	401833
GCA_018334235.1_ASM1833423v1.fna	FASTA	DNA	44	3886969	325	88340.2	548268
GCA_015739615.1_ASM1573961v1.fna	FASTA	DNA	45	3980887	1181	88464.2	389843
GCA_017693395.1_ASM1769339v1.fna	FASTA	DNA	46	4076851	1748	88627.2	931991
GCA_016073115.1_PDT000443946.1.fna	FASTA	DNA	45	3990327	469	88673.9	480821
GCA_023231595.1_PDT001298455.1.fna	FASTA	DNA	44	3914472	519	88965.3	594852
GCA_016238865.1_ASM1623886v1.fna	FASTA	DNA	44	3925740	505	89221.4	667023
GCA_025379305.1_ASM2537930v1.fna	FASTA	DNA	44	3929510	539	89307	1183697
GCA_021613095.1_PDT001226540.1.fna	FASTA	DNA	48	4290496	386	89385.3	420904
GCA_016237245.1_ASM1623724v1.fna	FASTA	DNA	45	4024759	533	89439.1	390379
GCA_016238405.1_ASM1623840v1.fna	FASTA	DNA	43	3852125	520	89584.3	917587
GCA_016239225.1_ASM1623922v1.fna	FASTA	DNA	43	3863440	559	89847.4	436646
GCA_022802515.1_ASM2280251v1.fna	FASTA	DNA	46	4149001	234	90195.7	399702
GCA_015723175.1_ASM1572317v1.fna	FASTA	DNA	44	3976801	524	90381.8	523380
GCA_016085745.2_PDT000160833.2.fna	FASTA	DNA	46	4164090	226	90523.7	421691
GCA_015722985.1_ASM1572298v1.fna	FASTA	DNA	41	3746504	547	91378.1	369190
GCA_015722915.1_ASM1572291v1.fna	FASTA	DNA	44	4025736	559	91494	383619
GCA_015724155.1_ASM1572415v1.fna	FASTA	DNA	42	3870820	545	92162.4	517078
GCA_015723385.1_ASM1572338v1.fna	FASTA	DNA	43	3963437	559	92173	741871
GCA_016238845.1_ASM1623884v1.fna	FASTA	DNA	42	3872612	501	92205	484028
GCA_019257545.1_PDT001090225.1.fna	FASTA	DNA	47	4334620	386	92226	514205
GCA_025379565.1_ASM2537956v1.fna	FASTA	DNA	45	4151858	516	92263.5	805252
GCA_018160475.1_PDT001013401.1.fna	FASTA	DNA	44	4074236	386	92596.3	547532
GCA_015721985.1_ASM1572198v1.fna	FASTA	DNA	43	3983950	502	92650	455185
GCA_016238165.1_ASM1623816v1.fna	FASTA	DNA	41	3805589	501	92819.2	807401
GCA_015721935.1_ASM1572193v1.fna	FASTA	DNA	44	4098206	503	93141	1093474
GCA_015739815.1_ASM1573981v1.fna	FASTA	DNA	44	4124589	623	93740.7	592283
GCA_026361495.1_PDT001492620.1.fna	FASTA	DNA	42	3951994	347	94095.1	476858
GCA_026345315.1_PDT001493904.1.fna	FASTA	DNA	41	3884271	365	94738.3	327132
GCA_016073255.1_PDT000444101.1.fna	FASTA	DNA	46	4363912	515	94867.7	409640
GCA_016073395.1_PDT000444085.1.fna	FASTA	DNA	46	4369749	515	94994.5	452495
GCA_015722205.1_ASM1572220v1.fna	FASTA	DNA	40	3819453	559	95486.3	353877
GCA_015722235.1_ASM1572223v1.fna	FASTA	DNA	40	3842902	507	96072.6	457437
GCA_015723045.1_ASM1572304v1.fna	FASTA	DNA	40	3856271	547	96406.8	552000
GCA_024655085.1_ASM2465508v1.fna	FASTA	DNA	40	3861596	234	96539.9	709426
GCA_025696685.1_PDT001452544.1.fna	FASTA	DNA	44	4249599	488	96581.8	753670
GCA_016238185.1_ASM1623818v1.fna	FASTA	DNA	41	3967491	559	96768.1	415563
GCA_017693275.1_ASM1769327v1.fna	FASTA	DNA	42	4070909	1974	96926.4	931627
GCA_015723105.1_ASM1572310v1.fna	FASTA	DNA	40	3889643	501	97241.1	482862
GCA_018372235.1_ASM1837223v1.fna	FASTA	DNA	39	3808607	2580	97656.6	537075
GCA_000313255.1_Version_1_for_Proteus_mirabilis_C05028_genome.fna	FASTA	DNA	39	3817619	201	97887.7	1385144
GCA_016239355.1_ASM1623935v1.fna	FASTA	DNA	40	3928232	547	98205.8	461479
GCA_026960095.1_PDT001529633.1.fna	FASTA	DNA	42	4148420	477	98771.9	599276
GCA_016085425.2_PDT000160801.2.fna	FASTA	DNA	41	4058150	253	98979.3	596284
GCA_028058255.1_PDT001415062.1.fna	FASTA	DNA	45	4461919	504	99153.8	569257
GCA_028073075.1_PDT001582847.1.fna	FASTA	DNA	42	4164803	466	99162	436360
GCA_015723205.1_ASM1572320v1.fna	FASTA	DNA	39	3879730	699	99480.3	456052
GCA_015723495.1_ASM1572349v1.fna	FASTA	DNA	40	3980654	559	99516.4	449024
GCA_016238605.1_ASM1623860v1.fna	FASTA	DNA	40	3986411	584	99660.3	719977
GCA_026319735.1_PDT001495288.1.fna	FASTA	DNA	39	3887380	281	99676.4	381477
GCA_026958935.1_PDT001529616.1.fna	FASTA	DNA	43	4292177	378	99818.1	473264
GCA_025886585.1_PDT001468785.1.fna	FASTA	DNA	39	3896990	633	99922.8	488415
GCA_027820735.2_ASM2782073v2.fna	FASTA	DNA	41	4107694	510	100188	514441
GCA_016238145.1_ASM1623814v1.fna	FASTA	DNA	39	3934330	772	100880	353157
GCA_022968655.1_ASM2296865v1.fna	FASTA	DNA	39	3973086	386	101874	654953
GCA_016238525.1_ASM1623852v1.fna	FASTA	DNA	37	3772007	694	101946	379763
GCA_016085855.2_PDT000160694.2.fna	FASTA	DNA	39	4007481	537	102756	438966
GCA_016238725.1_ASM1623872v1.fna	FASTA	DNA	37	3844546	699	103907	578665
GCA_025379405.1_ASM2537940v1.fna	FASTA	DNA	37	3895621	522	105287	498427
GCA_018180095.1_PDT001013769.1.fna	FASTA	DNA	38	4002379	348	105326	399182
GCA_015722375.1_ASM1572237v1.fna	FASTA	DNA	36	3820563	559	106127	469185
GCA_026956815.1_PDT001529611.1.fna	FASTA	DNA	39	4148327	408	106367	499485
GCA_021027975.1_PDT001187851.1.fna	FASTA	DNA	41	4367269	357	106519	537705
GCA_018068925.1_ASM1806892v1.fna	FASTA	DNA	37	3946797	507	106670	635494
GCA_027692345.1_ASM2769234v1.fna	FASTA	DNA	35	3756620	527	107332	885595
GCA_015721895.1_ASM1572189v1.fna	FASTA	DNA	37	3984406	502	107687	527989
GCA_015723765.1_ASM1572376v1.fna	FASTA	DNA	36	3877209	537	107700	594072
GCA_015722325.1_ASM1572232v1.fna	FASTA	DNA	35	3785133	674	108147	491638
GCA_015722645.1_ASM1572264v1.fna	FASTA	DNA	36	3903648	559	108435	498065
GCA_001604705.1_ASM160470v1.fna	FASTA	DNA	35	3806618	206	108760	1913208
GCA_020824935.1_PDT001172738.1.fna	FASTA	DNA	39	4247706	487	108916	448016
GCA_024621985.1_ASM2462198v1.fna	FASTA	DNA	36	4027118	1014	111864	544081
GCA_015723425.1_ASM1572342v1.fna	FASTA	DNA	34	3840705	513	112962	476989
GCA_020680085.3_PDT001164290.4.fna	FASTA	DNA	37	4182912	675	113052	1313751
GCA_015723695.1_ASM1572369v1.fna	FASTA	DNA	34	3849593	559	113223	667376
GCA_024931985.1_PDT001408214.1.fna	FASTA	DNA	39	4421181	466	113364	407904
GCA_015888905.1_PDT000903078.1.fna	FASTA	DNA	35	4056021	399	115886	1305318
GCA_026735245.1_PDT001516687.1.fna	FASTA	DNA	35	4072880	931	116368	561418
GCA_015723135.1_ASM1572313v1.fna	FASTA	DNA	33	3882737	699	117659	667410
GCA_017145995.2_PDT000947452.3.fna	FASTA	DNA	36	4276426	696	118790	1038572
GCA_015929885.1_PDT000799982.1.fna	FASTA	DNA	35	4254995	727	121571	661707
GCA_900101725.1_IMG-taxon_2654588119_annotated_assembly.fna	FASTA	DNA	31	3773105	1804	121713	676156
GCA_015723825.1_ASM1572382v1.fna	FASTA	DNA	32	3899620	506	121863	1158467
GCA_015889025.1_PDT000903076.1.fna	FASTA	DNA	33	4057696	386	122960	1169289
GCA_024560945.1_PDT001377701.1.fna	FASTA	DNA	32	4028246	386	125883	914204
GCA_001640165.1_ASM164016v1.fna	FASTA	DNA	32	4058222	2292	126819	762887
GCA_021553215.2_PDT001228752.3.fna	FASTA	DNA	32	4069949	526	127186	561038
GCA_002184635.2_ASM218463v2.fna	FASTA	DNA	30	3923349	620	130778	1034562
GCA_025379525.1_ASM2537952v1.fna	FASTA	DNA	31	4063293	557	131074	928871
GCA_021553195.2_PDT001228753.3.fna	FASTA	DNA	31	4084388	515	131754	631133
GCA_027274405.1_ASM2727440v1.fna	FASTA	DNA	34	4566020	231	134295	2158146
GCA_016238115.1_ASM1623811v1.fna	FASTA	DNA	28	3767673	502	134560	787520
GCA_015723975.1_ASM1572397v1.fna	FASTA	DNA	28	3774278	557	134796	584307
GCA_015889005.1_PDT000903077.1.fna	FASTA	DNA	30	4097325	386	136578	1302156
GCA_028541655.1_PDT001609224.1.fna	FASTA	DNA	29	4009936	443	138274	629954
GCA_020464175.1_PDT001148881.1.fna	FASTA	DNA	29	4045944	488	139515	756477
GCA_016238235.1_ASM1623823v1.fna	FASTA	DNA	29	4045946	616	139515	748385
GCA_910574505.1_MGBC000018.fna	FASTA	DNA	27	3803442	301	140868	977288
GCA_023239125.1_PDT001298445.1.fna	FASTA	DNA	27	3868292	526	143270	596251
GCA_024855625.1_PDT001407818.1.fna	FASTA	DNA	30	4338865	487	144629	629976
GCA_025987865.1_ASM2598786v1.fna	FASTA	DNA	28	4059682	557	144989	838302
GCA_017146175.2_PDT000947451.3.fna	FASTA	DNA	28	4238575	519	151378	631056
GCA_027692385.1_ASM2769238v1.fna	FASTA	DNA	25	4233389	565	169336	1278715
GCA_018966595.1_ASM1896659v1.fna	FASTA	DNA	23	3908790	557	169947	978451
GCA_015723715.1_ASM1572371v1.fna	FASTA	DNA	22	3913480	541	177886	983788
GCA_002861105.1_ASM286110v1.fna	FASTA	DNA	20	4174256	308	208713	2128130
GCA_900455025.1_52313_G01.fna	FASTA	DNA	16	3888092	5823	243006	883378
GCA_900455045.1_58901_A01.fna	FASTA	DNA	12	4128674	4566	344056	1542103
GCA_015666255.1_ASM1566625v1.fna	FASTA	DNA	10	3913458	2179	391346	1897498
GCA_000783465.2_ASM78346v2.fna	FASTA	DNA	9	3945021	6429	438336	2497270
GCA_028463215.1_ASM2846321v1.fna	FASTA	DNA	8	3956355	392	494544	3324967
GCA_028463695.1_ASM2846369v1.fna	FASTA	DNA	8	4071898	273	508987	3809817
GCA_000297815.1_Prot_mira_WGLW6_V1.fna	FASTA	DNA	8	4101891	1041	512736	2527035
GCA_028463445.1_ASM2846344v1.fna	FASTA	DNA	7	3955371	820	565053	3324545
GCA_017309565.1_ASM1730956v1.fna	FASTA	DNA	7	4410794	15610	630113	3082810
GCA_028463325.1_ASM2846332v1.fna	FASTA	DNA	6	3956079	820	659346	3846008
GCA_028463455.1_ASM2846345v1.fna	FASTA	DNA	6	3956730	267	659455	3325817
GCA_027270465.1_ASM2727046v1.fna	FASTA	DNA	6	4168520	2683	694753	3922665
GCA_900455055.1_55884_G01.fna	FASTA	DNA	6	4168708	8693	694785	3548147
GCA_027270475.1_ASM2727047v1.fna	FASTA	DNA	6	4231784	388	705297	3936271
GCA_003073935.1_ASM307393v1.fna	FASTA	DNA	6	4238045	911	706341	4219380
GCA_017114525.1_ASM1711452v1.fna	FASTA	DNA	6	4449693	40917	741616	1784330
GCA_027270345.1_ASM2727034v1.fna	FASTA	DNA	5	3933193	231	786639	3822626
GCA_028463305.1_ASM2846330v1.fna	FASTA	DNA	5	3955671	820	791134	3846605
GCA_028463185.1_ASM2846318v1.fna	FASTA	DNA	5	3955843	820	791169	3846777
GCA_028463545.1_ASM2846354v1.fna	FASTA	DNA	5	3956178	820	791236	3847112
GCA_028462845.1_ASM2846284v1.fna	FASTA	DNA	5	3956181	1226	791236	3325008
GCA_900454995.1_52347_B01.fna	FASTA	DNA	5	3974058	3446	794812	2544959
GCA_024138835.1_ASM2413883v1.fna	FASTA	DNA	4	3842875	2259	960719	3833058
GCA_024138795.1_ASM2413879v1.fna	FASTA	DNA	4	3842888	2259	960722	3833071
GCA_028463275.1_ASM2846327v1.fna	FASTA	DNA	4	3955790	4202	988948	3515980
GCA_028463135.1_ASM2846313v1.fna	FASTA	DNA	4	3956882	1005	989220	3846811
GCA_028463225.1_ASM2846322v1.fna	FASTA	DNA	4	3957638	4202	989410	3848572
GCA_028462805.1_ASM2846280v1.fna	FASTA	DNA	4	3970826	4424	992706	3857023
GCA_028462875.1_ASM2846287v1.fna	FASTA	DNA	4	3972044	4424	993011	3858241
GCA_028462935.1_ASM2846293v1.fna	FASTA	DNA	4	3975204	4424	993801	3861401
GCA_028462785.1_ASM2846278v1.fna	FASTA	DNA	4	4053166	4875	1.01329e+06	3938084
GCA_028463035.1_ASM2846303v1.fna	FASTA	DNA	4	4053293	4875	1.01332e+06	3938148
GCA_028463105.1_ASM2846310v1.fna	FASTA	DNA	4	4057178	5458	1.01429e+06	3938126
GCA_016939735.1_ASM1693973v1.fna	FASTA	DNA	4	4300807	4515	1.0752e+06	4166429
GCA_013256075.1_ASM1325607v1.fna	FASTA	DNA	4	4358590	26385	1.08965e+06	4161306
GCA_003075585.1_ASM307558v1.fna	FASTA	DNA	4	4422028	35988	1105507	3116701
GCA_002197405.1_ASM219740v1.fna	FASTA	DNA	4	4440469	23946	1.11012e+06	4209445
GCA_024138815.1_ASM2413881v1.fna	FASTA	DNA	3	3842858	4875	1.28095e+06	3833041
GCA_028463605.1_ASM2846360v1.fna	FASTA	DNA	3	3907188	4202	1302396	3798122
GCA_028463625.1_ASM2846362v1.fna	FASTA	DNA	3	3911135	4202	1.30371e+06	3794727
GCA_028463745.1_ASM2846374v1.fna	FASTA	DNA	3	3912662	4202	1.30422e+06	3796254
GCA_028463635.1_ASM2846363v1.fna	FASTA	DNA	3	3912872	4202	1.30429e+06	3796464
GCA_028463765.1_ASM2846376v1.fna	FASTA	DNA	3	3914390	4202	1.3048e+06	3797982
GCA_025490355.1_ASM2549035v1.fna	FASTA	DNA	3	3924639	2742	1308213	3912942
GCA_900455195.1_40295_E02.fna	FASTA	DNA	3	3943574	4930	1.31452e+06	3922486
GCA_028463205.1_ASM2846320v1.fna	FASTA	DNA	3	3947164	4202	1.31572e+06	3838098
GCA_028462925.1_ASM2846292v1.fna	FASTA	DNA	3	3952649	7342	1.31755e+06	3847785
GCA_028463375.1_ASM2846337v1.fna	FASTA	DNA	3	3955986	4202	1318662	3846920
GCA_028462965.1_ASM2846296v1.fna	FASTA	DNA	3	3956429	4202	1.31881e+06	3847638
GCA_028463535.1_ASM2846353v1.fna	FASTA	DNA	3	3956671	4202	1.31889e+06	3847605
GCA_028463335.1_ASM2846333v1.fna	FASTA	DNA	3	3957260	4202	1.31909e+06	3848194
GCA_028463435.1_ASM2846343v1.fna	FASTA	DNA	3	3957474	4202	1319158	3848408
GCA_028462825.1_ASM2846282v1.fna	FASTA	DNA	3	3957576	4202	1319192	3848510
GCA_028463505.1_ASM2846350v1.fna	FASTA	DNA	3	3957590	4202	1.3192e+06	3848524
GCA_028462725.1_ASM2846272v1.fna	FASTA	DNA	3	3957605	4202	1.3192e+06	3848539
GCA_028462985.1_ASM2846298v1.fna	FASTA	DNA	3	3957607	4202	1.3192e+06	3848541
GCA_028463265.1_ASM2846326v1.fna	FASTA	DNA	3	3957607	4202	1.3192e+06	3848541
GCA_028462865.1_ASM2846286v1.fna	FASTA	DNA	3	3957631	4202	1.31921e+06	3848565
GCA_028463355.1_ASM2846335v1.fna	FASTA	DNA	3	3963544	4202	1.32118e+06	3847136
GCA_028463405.1_ASM2846340v1.fna	FASTA	DNA	3	3964608	4202	1321536	3848200
GCA_028462905.1_ASM2846290v1.fna	FASTA	DNA	3	3967033	4515	1.32234e+06	3861938
GCA_028462765.1_ASM2846276v1.fna	FASTA	DNA	3	3971324	4515	1.32377e+06	3861945
GCA_000783595.2_ASM78359v2.fna	FASTA	DNA	3	4044233	34615	1.34808e+06	3973559
GCA_011149675.1_ASM1114967v1.fna	FASTA	DNA	3	4087423	2683	1.36247e+06	4075803
GCA_017808555.1_ASM1780855v1.fna	FASTA	DNA	3	4105715	4044	1.36857e+06	4095724
GCA_011045855.1_ASM1104585v1.fna	FASTA	DNA	3	4108293	2683	1369431	3937098
GCA_025998255.1_ASM2599825v1.fna	FASTA	DNA	3	4112200	2378	1.37073e+06	3998113
GCA_009429045.2_ASM942904v2.fna	FASTA	DNA	3	4120262	2655	1.37342e+06	4018329
GCA_027270415.1_ASM2727041v1.fna	FASTA	DNA	3	4123413	2683	1374471	4109107
GCA_020866825.1_ASM2086682v1.fna	FASTA	DNA	3	4141157	7171	1.38039e+06	3973423
GCA_019192645.1_ASM1919264v1.fna	FASTA	DNA	3	4189249	32132	1.39642e+06	3946111
GCA_023702575.1_ASM2370257v1.fna	FASTA	DNA	3	4245458	24225	1.41515e+06	4171811
GCA_023702595.1_ASM2370259v1.fna	FASTA	DNA	3	4245458	24225	1.41515e+06	4171811
GCA_013343255.1_ASM1334325v1.fna	FASTA	DNA	3	4279833	24983	1426611	4218783
GCA_002310875.1_ASM231087v1.fna	FASTA	DNA	3	4286593	24225	1.42886e+06	4090879
GCA_016939715.1_ASM1693971v1.fna	FASTA	DNA	3	4296295	40918	1.4321e+06	4166432
GCA_009806715.1_ASM980671v1.fna	FASTA	DNA	3	4352264	12795	1.45075e+06	4200651
GCA_028463425.1_ASM2846342v1.fna	FASTA	DNA	2	3950419	42592	1.97521e+06	3907827
GCA_000297835.1_Prot_mira_WGLW4_V1.fna	FASTA	DNA	2	3960485	243027	1.98024e+06	3717458
GCA_028463125.1_ASM2846312v1.fna	FASTA	DNA	2	3964800	104768	1982400	3860032
GCA_028463005.1_ASM2846300v1.fna	FASTA	DNA	2	3966747	104768	1.98337e+06	3861979
GCA_028463155.1_ASM2846315v1.fna	FASTA	DNA	2	3966876	104768	1983438	3862108
GCA_028463085.1_ASM2846308v1.fna	FASTA	DNA	2	3966886	104768	1983443	3862118
GCA_028463685.1_ASM2846368v1.fna	FASTA	DNA	2	3966916	104812	1983458	3862104
GCA_028463025.1_ASM2846302v1.fna	FASTA	DNA	2	3966918	104812	1983459	3862106
GCA_028463525.1_ASM2846352v1.fna	FASTA	DNA	2	3966918	104812	1983459	3862106
GCA_028463585.1_ASM2846358v1.fna	FASTA	DNA	2	3966920	104812	1983460	3862108
GCA_028463055.1_ASM2846305v1.fna	FASTA	DNA	2	3966923	104812	1.98346e+06	3862111
GCA_003204115.1_ASM320411v1.fna	FASTA	DNA	2	3990122	10024	1995061	3980098
GCA_027270395.1_ASM2727039v1.fna	FASTA	DNA	2	4023411	2683	2.01171e+06	4020728
GCA_026016085.1_ASM2601608v1.fna	FASTA	DNA	2	4055691	2683	2.02785e+06	4053008
GCA_028463825.1_ASM2846382v1.fna	FASTA	DNA	2	4073246	104812	2036623	3968434
GCA_028463645.1_ASM2846364v1.fna	FASTA	DNA	2	4073260	104812	2036630	3968448
GCA_028463705.1_ASM2846370v1.fna	FASTA	DNA	2	4073262	104812	2036631	3968450
GCA_013255765.1_ASM1325576v1.fna	FASTA	DNA	2	4086189	102319	2.04309e+06	3983870
GCA_028463795.1_ASM2846379v1.fna	FASTA	DNA	2	4090426	104812	2045213	3985614
GCA_028463785.1_ASM2846378v1.fna	FASTA	DNA	2	4090443	104811	2.04522e+06	3985632
GCA_000069965.1_ASM6996v1.fna	FASTA	DNA	2	4099895	36289	2.04995e+06	4063606
GCA_003194305.1_ASM319430v1.fna	FASTA	DNA	2	4101638	191769	2050819	3909869
GCA_902387925.1_UHGG_MGYG-HGUT-02514.fna	FASTA	DNA	2	4101638	191769	2050819	3909869
GCA_027270335.1_ASM2727033v1.fna	FASTA	DNA	2	4118805	2683	2.0594e+06	4116122
GCA_025264285.1_ASM2526428v1.fna	FASTA	DNA	2	4153141	24225	2.07657e+06	4128916
GCA_017901195.1_ASM1790119v1.fna	FASTA	DNA	2	4158835	2683	2.07942e+06	4156152
GCA_017161055.1_ASM1716105v1.fna	FASTA	DNA	2	4180371	165918	2.09019e+06	4014453
GCA_018336495.1_ASM1833649v1.fna	FASTA	DNA	2	4180427	165923	2.09021e+06	4014504
GCA_002310895.1_ASM231089v1.fna	FASTA	DNA	2	4190461	59035	2.09523e+06	4131426
GCA_015723905.1_ASM1572390v1.fna	FASTA	DNA	2	4204471	1631880	2.10224e+06	2572591
GCA_008195605.1_ASM819560v1.fna	FASTA	DNA	2	4204856	46161	2102428	4158695
GCA_002180115.1_ASM218011v1.fna	FASTA	DNA	2	4216982	161830	2108491	4055152
GCA_021228935.1_ASM2122893v1.fna	FASTA	DNA	2	4241081	38572	2.12054e+06	4202509
GCA_027270355.1_ASM2727035v1.fna	FASTA	DNA	2	4304447	43198	2.15222e+06	4261249
GCA_023702535.1_ASM2370253v1.fna	FASTA	DNA	2	4312705	205118	2.15635e+06	4107587
GCA_002180235.1_ASM218023v1.fna	FASTA	DNA	2	4587183	214441	2.29359e+06	4372742
GCA_001281545.1_ASM128154v1.fna	FASTA	DNA	1	3793000	3793000	3793000	3793000
GCA_001281565.1_ASM128156v1.fna	FASTA	DNA	1	3794983	3794983	3794983	3794983
GCA_018138985.1_ASM1813898v1.fna	FASTA	DNA	1	3814885	3814885	3814885	3814885
GCA_026167565.1_ASM2616756v1.fna	FASTA	DNA	1	3817239	3817239	3817239	3817239
GCA_003051845.1_ASM305184v1.fna	FASTA	DNA	1	3817795	3817795	3817795	3817795
GCA_010442675.1_ASM1044267v1.fna	FASTA	DNA	1	3819372	3819372	3819372	3819372
GCA_025398955.1_ASM2539895v1.fna	FASTA	DNA	1	3824562	3824562	3824562	3824562
GCA_000444425.1_ASM44442v1.fna	FASTA	DNA	1	3846754	3846754	3846754	3846754
GCA_900635965.1_36374_E01.fna	FASTA	DNA	1	3875274	3875274	3875274	3875274
GCA_028403945.1_ASM2840394v1.fna	FASTA	DNA	1	3882125	3882125	3882125	3882125
GCA_015694025.1_ASM1569402v1.fna	FASTA	DNA	1	3911345	3911345	3911345	3911345
GCA_015693985.1_ASM1569398v1.fna	FASTA	DNA	1	3912751	3912751	3912751	3912751
GCA_015693865.1_ASM1569386v1.fna	FASTA	DNA	1	3919144	3919144	3919144	3919144
GCA_015693965.1_ASM1569396v1.fna	FASTA	DNA	1	3919144	3919144	3919144	3919144
GCA_015694005.1_ASM1569400v1.fna	FASTA	DNA	1	3919452	3919452	3919452	3919452
GCA_013357565.1_ASM1335756v1.fna	FASTA	DNA	1	3920300	3920300	3920300	3920300
GCA_018138945.1_ASM1813894v1.fna	FASTA	DNA	1	3924008	3924008	3924008	3924008
GCA_003030945.1_ASM303094v1.fna	FASTA	DNA	1	3935626	3935626	3935626	3935626
GCA_022353845.1_ASM2235384v1.fna	FASTA	DNA	1	3936031	3936031	3936031	3936031
GCA_018139005.1_ASM1813900v1.fna	FASTA	DNA	1	3952956	3952956	3952956	3952956
GCA_000783875.2_ASM78387v2.fna	FASTA	DNA	1	3955473	3955473	3955473	3955473
GCA_008630655.1_ASM863065v1.fna	FASTA	DNA	1	3957207	3957207	3957207	3957207
GCA_018139105.1_ASM1813910v1.fna	FASTA	DNA	1	3970133	3970133	3970133	3970133
GCA_013357485.1_ASM1335748v1.fna	FASTA	DNA	1	3970204	3970204	3970204	3970204
GCA_013357465.1_ASM1335746v1.fna	FASTA	DNA	1	3970238	3970238	3970238	3970238
GCA_000755485.1_ASM75548v1.fna	FASTA	DNA	1	3994012	3994012	3994012	3994012
GCA_011383045.1_ASM1138304v1.fna	FASTA	DNA	1	3998116	3998116	3998116	3998116
GCA_022354605.1_ASM2235460v1.fna	FASTA	DNA	1	4000636	4000636	4000636	4000636
GCA_023093855.1_ASM2309385v1.fna	FASTA	DNA	1	4001374	4001374	4001374	4001374
GCA_002945235.1_ASM294523v1.fna	FASTA	DNA	1	4012640	4012640	4012640	4012640
GCA_011383025.1_ASM1138302v1.fna	FASTA	DNA	1	4012915	4012915	4012915	4012915
GCA_015169015.1_ASM1516901v1.fna	FASTA	DNA	1	4013382	4013382	4013382	4013382
GCA_008705195.1_ASM870519v1.fna	FASTA	DNA	1	4017079	4017079	4017079	4017079
GCA_002944495.1_ASM294449v1.fna	FASTA	DNA	1	4021165	4021165	4021165	4021165
GCA_028596005.1_ASM2859600v1.fna	FASTA	DNA	1	4024377	4024377	4024377	4024377
GCA_023702555.1_ASM2370255v1.fna	FASTA	DNA	1	4026988	4026988	4026988	4026988
GCA_013357445.1_ASM1335744v1.fna	FASTA	DNA	1	4029664	4029664	4029664	4029664
GCA_010692865.1_ASM1069286v1.fna	FASTA	DNA	1	4031742	4031742	4031742	4031742
GCA_016725905.1_ASM1672590v1.fna	FASTA	DNA	1	4035539	4035539	4035539	4035539
GCA_014931585.1_ASM1493158v1.fna	FASTA	DNA	1	4038038	4038038	4038038	4038038
GCA_007012285.1_ASM701228v1.fna	FASTA	DNA	1	4049470	4049470	4049470	4049470
GCA_013357405.1_ASM1335740v1.fna	FASTA	DNA	1	4055574	4055574	4055574	4055574
GCA_013357425.1_ASM1335742v1.fna	FASTA	DNA	1	4055642	4055642	4055642	4055642
GCA_013357525.1_ASM1335752v1.fna	FASTA	DNA	1	4055965	4055965	4055965	4055965
GCA_026016065.1_ASM2601606v1.fna	FASTA	DNA	1	4060092	4060092	4060092	4060092
GCA_014843115.1_ASM1484311v1.fna	FASTA	DNA	1	4072318	4072318	4072318	4072318
GCA_003855615.1_ASM385561v1.fna	FASTA	DNA	1	4074828	4074828	4074828	4074828
GCA_000783575.2_ASM78357v2.fna	FASTA	DNA	1	4077315	4077315	4077315	4077315
GCA_008041895.1_ASM804189v1.fna	FASTA	DNA	1	4090308	4090308	4090308	4090308
GCA_013357545.1_ASM1335754v1.fna	FASTA	DNA	1	4104163	4104163	4104163	4104163
GCA_009684595.1_ASM968459v1.fna	FASTA	DNA	1	4105071	4105071	4105071	4105071
GCA_009684665.1_ASM968466v1.fna	FASTA	DNA	1	4105149	4105149	4105149	4105149
GCA_000784015.2_ASM78401v2.fna	FASTA	DNA	1	4105573	4105573	4105573	4105573
GCA_009684635.1_ASM968463v1.fna	FASTA	DNA	1	4107982	4107982	4107982	4107982
GCA_018972025.2_ASM1897202v2.fna	FASTA	DNA	1	4113628	4113628	4113628	4113628
GCA_012516515.1_ASM1251651v1.fna	FASTA	DNA	1	4115975	4115975	4115975	4115975
GCA_013357505.1_ASM1335750v1.fna	FASTA	DNA	1	4120711	4120711	4120711	4120711
GCA_026016105.1_ASM2601610v1.fna	FASTA	DNA	1	4130619	4130619	4130619	4130619
GCA_011045575.1_ASM1104557v1.fna	FASTA	DNA	1	4131513	4131513	4131513	4131513
GCA_026016045.1_ASM2601604v1.fna	FASTA	DNA	1	4134677	4134677	4134677	4134677
GCA_026016125.1_ASM2601612v1.fna	FASTA	DNA	1	4134743	4134743	4134743	4134743
GCA_026016145.1_ASM2601614v1.fna	FASTA	DNA	1	4149995	4149995	4149995	4149995
GCA_002206145.2_ASM220614v2.fna	FASTA	DNA	1	4155562	4155562	4155562	4155562
GCA_013358795.1_ASM1335879v1.fna	FASTA	DNA	1	4172466	4172466	4172466	4172466
GCA_016772355.1_ASM1677235v1.fna	FASTA	DNA	1	4183869	4183869	4183869	4183869
GCA_003855635.1_ASM385563v1.fna	FASTA	DNA	1	4189199	4189199	4189199	4189199
GCA_002055685.1_ASM205568v1.fna	FASTA	DNA	1	4191021	4191021	4191021	4191021
GCA_013357585.1_ASM1335758v1.fna	FASTA	DNA	1	4203751	4203751	4203751	4203751
GCA_019443785.1_ASM1944378v1.fna	FASTA	DNA	1	4204682	4204682	4204682	4204682
GCA_016772335.1_ASM1677233v1.fna	FASTA	DNA	1	4216749	4216749	4216749	4216749
GCA_001640985.1_ASM164098v1.fna	FASTA	DNA	1	4272433	4272433	4272433	4272433
GCA_023242195.1_ASM2324219v1.fna	FASTA	DNA	1	4278169	4278169	4278169	4278169
GCA_023242175.1_ASM2324217v1.fna	FASTA	DNA	1	4278183	4278183	4278183	4278183
GCA_022453625.1_ASM2245362v1.fna	FASTA	DNA	1	4285781	4285781	4285781	4285781

## Sheet: Sheet2
Table S1 (B) 1267 Proteus mirabilis data as assessed by BUSCO
Input_file	Dataset	Complete	Single	Duplicated	Fragmented	Missing	n_markers	Scaffold N50	Contigs N50	Percent gaps	Number of scaffolds
GCA_021095645.1_ASM2109564v1_genomic.fna		95	86.8	8.2	4.3	0.7	440	18286	18286	0	425
GCA_017169795.1_ASM1716979v1_genomic.fna		95	94.8	0.2	0.2	4.8	440	189270	189270	0	49
GCA_001643755.1_ASM164375v1_genomic.fna		95	94.5	0.5	3.9	1.1	440	202584	202584	0	113
GCA_021095635.1_ASM2109563v1_genomic.fna		95.3	93.9	1.4	4.1	0.6	440	19134	19134	0	436
GCA_004570055.1_ASM457005v1_genomic.fna		95.4	95.2	0.2	2.5	2.1	440	10907	10907	0	688
GCA_017887605.1_ASM1788760v1_genomic.fna		95.7	95.5	0.2	2	2.3	440	17741	17741	0	294
GCA_026346295.1_PDT001493841.1_genomic.fna		96.6	95.9	0.7	1.8	1.6	440	71194	71194	0	281
GCA_004570775.1_ASM457077v1_genomic.fna		96.8	96.6	0.2	1.1	2.1	440	15521	15521	0	565
GCA_021095605.1_ASM2109560v1_genomic.fna		96.8	93.2	3.6	3	0.2	440	20648	20648	0	422
GCA_021095925.1_ASM2109592v1_genomic.fna		96.8	95.9	0.9	2.7	0.5	440	31157	31157	0	245
GCA_004570175.1_ASM457017v1_genomic.fna		96.9	96.4	0.5	1.6	1.5	440	16493	16493	0	523
GCA_004570645.1_ASM457064v1_genomic.fna		96.9	96.4	0.5	0.5	2.6	440	19227	19227	0	461
GCA_004570145.1_ASM457014v1_genomic.fna		96.9	96.4	0.5	2	1.1	440	23579	23579	0	422
GCA_001462385.1_ASM146238v1_genomic.fna		96.9	96.4	0.5	0.5	2.6	440	57115	57115	0	146
GCA_021095735.1_ASM2109573v1_genomic.fna		97	92.5	4.5	2.5	0.5	440	25900	25900	0	324
GCA_004145855.1_ASM414585v1_genomic.fna		97.1	96.6	0.5	1.8	1.1	440	26567	25340	0.0031	432
GCA_900454995.1_52347_B01_genomic.fna		97.1	96.6	0.5	2.3	0.6	440	2544959	2544959	0	5
GCA_004569245.1_ASM456924v1_genomic.fna		97.3	96.8	0.5	1.6	1.1	440	18471	18471	0	511
GCA_900455055.1_55884_G01_genomic.fna		97.3	96.8	0.5	2	0.7	440	3548147	3548147	0	6
GCA_004570235.1_ASM457023v1_genomic.fna		97.5	97	0.5	1.6	0.9	440	18700	18700	0	512
GCA_015723315.1_ASM1572331v1_genomic.fna		97.5	97	0.5	0.5	2	440	180740	180740	0	55
GCA_021095615.1_ASM2109561v1_genomic.fna		97.8	97.3	0.5	1.4	0.8	440	22100	22100	0	330
GCA_001061595.1_ASM106159v1_genomic.fna		97.8	97.3	0.5	1.8	0.4	440	27228	27228	3e-05	351
GCA_021095805.1_ASM2109580v1_genomic.fna		97.8	97.3	0.5	1.8	0.4	440	47387	47387	0	163
GCA_019569915.1_PDT000432664.2_genomic.fna		98	97.5	0.5	1.1	0.9	440	23816	23816	0	340
GCA_001281545.1_ASM128154v1_genomic.fna		98	97.5	0.5	1.8	0.2	440	3793000	3793000	0	1
GCA_003051845.1_ASM305184v1_genomic.fna		98.2	97.7	0.5	0.7	1.1	440	3817795	2353381	4e-05	1
GCA_004570765.1_ASM457076v1_genomic.fna		98.5	98	0.5	0.9	0.6	440	29641	29641	0	269
GCA_009907015.1_ASM990701v1_genomic.fna		98.5	98	0.5	1.1	0.4	440	33491	33491	0	304
GCA_016237925.1_ASM1623792v1_genomic.fna		98.5	98	0.5	0.2	1.3	440	63979	63979	0	167
GCA_018422015.1_ASM1842201v1_genomic.fna		98.6	98.4	0.2	1.1	0.3	440	20318	20318	0	482
GCA_022406525.1_ASM2240652v1_genomic.fna		98.7	98.2	0.5	0.5	0.8	440	20705	20705	0	460
GCA_016075815.1_PDT000433411.1_genomic.fna		98.7	98.2	0.5	1.1	0.2	440	100999	100999	0	99
GCA_015722625.1_ASM1572262v1_genomic.fna		98.7	98.2	0.5	0.2	1.1	440	152666	152666	0	62
GCA_006517685.1_ASM651768v1_genomic.fna		98.7	98.2	0.5	0.7	0.6	440	154551	154551	0	96
GCA_023604425.1_ASM2360442v1_genomic.fna		98.7	98.2	0.5	0.2	1.1	440	208913	173743	0.00322	116
GCA_023604555.1_ASM2360455v1_genomic.fna		98.7	98.2	0.5	0.2	1.1	440	208913	186817	0.00326	90
GCA_023604855.1_ASM2360485v1_genomic.fna		98.7	98.2	0.5	0.5	0.8	440	220434	217124	0.00107	63
GCA_023604475.1_ASM2360447v1_genomic.fna		98.7	98.2	0.5	0.5	0.8	440	227958	219251	0.00106	64
GCA_900455025.1_52313_G01_genomic.fna		98.7	98.2	0.5	0.9	0.4	440	352375	352375	0	16
GCA_010442675.1_ASM1044267v1_genomic.fna		98.7	98.2	0.5	0.2	1.1	440	3819372	3819372	0	1
GCA_004570075.1_ASM457007v1_genomic.fna		98.8	98.6	0.2	0.7	0.5	440	14402	14402	0	539
GCA_021095745.1_ASM2109574v1_genomic.fna		98.8	96.1	2.7	0.7	0.5	440	44658	44658	0	206
GCA_004570275.1_ASM457027v1_genomic.fna		98.9	98.2	0.7	0.7	0.4	440	19568	19568	0	422
GCA_001066855.1_ASM106685v1_genomic.fna		98.9	98.4	0.5	0.9	0.2	440	29730	29730	0	331
GCA_016237945.1_ASM1623794v1_genomic.fna		98.9	98.4	0.5	0.2	0.9	440	38442	38442	0	146
GCA_001064105.1_ASM106410v1_genomic.fna		98.9	98.4	0.5	0.7	0.4	440	52253	50536	5e-05	185
GCA_001653835.1_ASM165383v1_genomic.fna		98.9	98.4	0.5	0.7	0.4	440	92585	92585	0	149
GCA_023604465.1_ASM2360446v1_genomic.fna		98.9	98.4	0.5	0.5	0.6	440	148881	123510	0.00192	107
GCA_023604745.1_ASM2360474v1_genomic.fna		98.9	98.4	0.5	0.5	0.6	440	192963	187729	0.00089	99
GCA_002417445.1_ASM241744v1_genomic.fna		98.9	98.4	0.5	0.9	0.2	440	193947	193947	0	96
GCA_023604825.1_ASM2360482v1_genomic.fna		98.9	98.2	0.7	0.5	0.6	440	247461	214459	0.00145	92
GCA_001281565.1_ASM128156v1_genomic.fna		98.9	98.4	0.5	0.5	0.6	440	3794983	3794983	0	1
GCA_002310895.1_ASM231089v1_genomic.fna		98.9	98.4	0.5	0.7	0.4	440	4131426	4131426	0	2
GCA_016074395.1_PDT000444161.1_genomic.fna		99	94.5	4.5	0.5	0.5	440	210583	210583	0	47
GCA_018157165.1_PDT001013633.1_genomic.fna		99.1	98.6	0.5	0.5	0.4	440	21680	21680	0	400
GCA_016237865.1_ASM1623786v1_genomic.fna		99.1	98.6	0.5	0.2	0.7	440	40785	40785	0	166
GCA_001077105.1_ASM107710v1_genomic.fna		99.1	98.6	0.5	0.7	0.2	440	63952	56066	0.00048	157
GCA_015723415.1_ASM1572341v1_genomic.fna		99.1	98.6	0.5	0.7	0.2	440	59264	56377	8e-05	116
GCA_001062745.1_ASM106274v1_genomic.fna		99.1	98.6	0.5	0.5	0.4	440	59923	59923	5e-05	168
GCA_016237525.1_ASM1623752v1_genomic.fna		99.1	98.6	0.5	0.2	0.7	440	65190	65190	0	118
GCA_021095705.1_ASM2109570v1_genomic.fna		99.1	98.6	0.5	0.5	0.4	440	69522	69522	0	128
GCA_017693215.1_ASM1769321v1_genomic.fna		99.1	98.6	0.5	0.2	0.7	440	108826	108826	0	89
GCA_016237455.1_ASM1623745v1_genomic.fna		99.1	98.6	0.5	0.5	0.4	440	109704	109704	0	65
GCA_001653845.1_ASM165384v1_genomic.fna		99.1	98.6	0.5	0.5	0.4	440	112521	112521	0	190
GCA_018068805.1_ASM1806880v1_genomic.fna		99.1	98.6	0.5	0.7	0.2	440	121214	121214	0	74
GCA_023604335.1_ASM2360433v1_genomic.fna		99.1	98.6	0.5	0.2	0.7	440	165116	145856	0.00215	182
GCA_023604525.1_ASM2360452v1_genomic.fna		99.1	98.6	0.5	0.2	0.7	440	165180	148440	0.00227	179
GCA_023604725.1_ASM2360472v1_genomic.fna		99.1	98.6	0.5	0.2	0.7	440	234055	148673	0.00308	57
GCA_023604625.1_ASM2360462v1_genomic.fna		99.1	98.4	0.7	0.2	0.7	440	197712	154130	0.00184	82
GCA_023604805.1_ASM2360480v1_genomic.fna		99.1	98.6	0.5	0.2	0.7	440	218616	155532	0.00235	110
GCA_023604565.1_ASM2360456v1_genomic.fna		99.1	98.6	0.5	0.2	0.7	440	246793	167649	0.00332	66
GCA_023604305.1_ASM2360430v1_genomic.fna		99.1	98.6	0.5	0.2	0.7	440	246071	167720	0.00339	73
GCA_023604385.1_ASM2360438v1_genomic.fna		99.1	98.6	0.5	0.2	0.7	440	246320	167725	0.00335	80
GCA_023604315.1_ASM2360431v1_genomic.fna		99.1	98.6	0.5	0.2	0.7	440	246071	167725	0.00338	63
GCA_023604365.1_ASM2360436v1_genomic.fna		99.1	98.6	0.5	0.2	0.7	440	224633	181671	0.00477	81
GCA_023604655.1_ASM2360465v1_genomic.fna		99.1	98.6	0.5	0.2	0.7	440	275858	187604	0.00372	72
GCA_023604605.1_ASM2360460v1_genomic.fna		99.1	98.6	0.5	0.2	0.7	440	228769	189850	0.00267	121
GCA_023604645.1_ASM2360464v1_genomic.fna		99.1	98.6	0.5	0.2	0.7	440	300630	190751	0.00301	82
GCA_023604755.1_ASM2360475v1_genomic.fna		99.1	98.6	0.5	0.2	0.7	440	271459	204003	0.00173	74
GCA_023604545.1_ASM2360454v1_genomic.fna		99.1	98.6	0.5	0.2	0.7	440	300630	207627	0.00295	76
GCA_023604675.1_ASM2360467v1_genomic.fna		99.1	98.6	0.5	0.2	0.7	440	248448	214443	0.00208	58
GCA_023604785.1_ASM2360478v1_genomic.fna		99.1	98.6	0.5	0.2	0.7	440	234268	216304	0.00232	88
GCA_015666255.1_ASM1566625v1_genomic.fna		99.1	98.6	0.5	0.2	0.7	440	1172089	1172089	0	10
GCA_900635965.1_36374_E01_genomic.fna		99.1	98.6	0.5	0.7	0.2	440	3875274	3875274	0	1
GCA_900455195.1_40295_E02_genomic.fna		99.1	98.6	0.5	0.7	0.2	440	3922486	3922486	0	3
GCA_002310875.1_ASM231087v1_genomic.fna		99.1	98.6	0.5	0.7	0.2	440	4090879	4090879	0	3
GCA_001867325.1_ASM186732v1_genomic.fna		99.3	99.1	0.2	0.2	0.5	440	13438	13438	0	610
GCA_020680965.2_PDT001164298.3_genomic.fna		99.3	98.4	0.9	0.5	0.2	440	14627	14627	0	478
GCA_025969845.1_PDT001474458.1_genomic.fna		99.3	97.3	2	0.5	0.2	440	17824	17824	0	447
GCA_020681025.3_PDT001164311.4_genomic.fna		99.3	98.6	0.7	0.5	0.2	440	17894	17894	0	443
GCA_020680005.2_PDT001164322.3_genomic.fna		99.3	98.6	0.7	0.5	0.2	440	18832	18832	0	435
GCA_020680065.3_PDT001164295.4_genomic.fna		99.3	98.6	0.7	0.5	0.2	440	19713	19713	0	402
GCA_024507655.1_PDT001376668.1_genomic.fna		99.3	98.4	0.9	0.5	0.2	440	21457	21457	0	381
GCA_026299055.1_PDT001492795.1_genomic.fna		99.3	98.4	0.9	0.5	0.2	440	23177	23177	0	297
GCA_026301495.1_PDT001492790.1_genomic.fna		99.3	96.6	2.7	0.5	0.2	440	26177	26177	0	269
GCA_028062615.1_PDT001166491.1_genomic.fna		99.3	98.4	0.9	0.5	0.2	440	27137	27137	0	263
GCA_018068025.1_ASM1806802v1_genomic.fna		99.3	99.1	0.2	0.5	0.2	440	29824	29824	0	241
GCA_026345255.1_PDT001493909.1_genomic.fna		99.3	97.3	2	0.2	0.5	440	32397	32397	0	223
GCA_022110455.1_PDT001244725.1_genomic.fna		99.3	95	4.3	0.5	0.2	440	53197	53197	0	192
GCA_018159935.1_PDT001013442.1_genomic.fna		99.3	97.5	1.8	0.2	0.5	440	70319	70319	0	105
GCA_026350635.1_PDT001493478.1_genomic.fna		99.3	95.7	3.6	0.2	0.5	440	92586	92586	0	80
GCA_024145045.1_PDT001352769.1_genomic.fna		99.3	98.4	0.9	0.5	0.2	440	168132	168132	0	71
GCA_016085575.2_PDT000160805.2_genomic.fna		99.3	94.3	5	0.5	0.2	440	183558	183558	0	63
GCA_028641415.1_PDT001616132.1_genomic.fna		99.3	96.1	3.2	0.5	0.2	440	185511	185511	0	54
GCA_001640165.1_ASM164016v1_genomic.fna		99.3	92.7	6.6	0.2	0.5	440	257270	206798	0.00045	32
GCA_018160475.1_PDT001013401.1_genomic.fna		99.3	97.5	1.8	0.5	0.2	440	207165	207165	0	44
GCA_016072735.1_PDT000444163.1_genomic.fna		99.3	94.8	4.5	0.2	0.5	440	210583	210583	0	49
GCA_016073035.1_PDT000444154.1_genomic.fna		99.3	94.8	4.5	0.2	0.5	440	210583	210583	0	47
GCA_016072675.1_PDT000444157.1_genomic.fna		99.3	94.8	4.5	0.2	0.5	440	210583	210583	0	48
GCA_016073075.1_PDT000444164.1_genomic.fna		99.3	94.8	4.5	0.2	0.5	440	210650	210650	0	51
GCA_025286055.1_PDT001424275.1_genomic.fna		99.3	98.4	0.9	0.2	0.5	440	216489	216489	0	51
GCA_025886485.1_PDT001468791.1_genomic.fna		99.3	94.8	4.5	0.5	0.2	440	220223	220223	0	72
GCA_020824935.1_PDT001172738.1_genomic.fna		99.3	90	9.3	0.2	0.5	440	243657	243657	0	39
GCA_022417035.2_PDT001255480.3_genomic.fna		99.3	95	4.3	0.5	0.2	440	246439	246439	0	55
GCA_024731525.1_PDT001379170.1_genomic.fna		99.3	98.4	0.9	0.2	0.5	440	248933	248933	0	47
GCA_025660455.1_ASM2566045v1_genomic.fna		99.3	98.6	0.7	0.2	0.5	440	249066	249066	2e-05	60
GCA_010598005.1_ASM1059800v1_genomic.fna		99.4	98.9	0.5	0.5	0.1	440	10288	10250	0.00011	924
GCA_020679565.3_PDT001164310.4_genomic.fna		99.4	98.9	0.5	0.5	0.1	440	14733	14733	0	489
GCA_025030145.1_ASM2503014v1_genomic.fna		99.4	98	1.4	0.2	0.4	440	15240	15240	4e-05	840
GCA_018069145.1_ASM1806914v1_genomic.fna		99.4	98.9	0.5	0.5	0.1	440	15869	15869	0	483
GCA_020680105.2_PDT001164283.3_genomic.fna		99.4	98.9	0.5	0.5	0.1	440	17750	17750	0	477
GCA_018068065.1_ASM1806806v1_genomic.fna		99.4	98.9	0.5	0.5	0.1	440	17792	17792	0	473
GCA_018069045.1_ASM1806904v1_genomic.fna		99.4	98.9	0.5	0.5	0.1	440	19171	19171	0	413
GCA_018068985.1_ASM1806898v1_genomic.fna		99.4	98.9	0.5	0.5	0.1	440	19896	19896	0	426
GCA_018068905.1_ASM1806890v1_genomic.fna		99.4	98.9	0.5	0.5	0.1	440	20271	20271	0	399
GCA_018068945.1_ASM1806894v1_genomic.fna		99.4	98.9	0.5	0.5	0.1	440	20318	20318	0	416
GCA_016905865.1_ASM1690586v1_genomic.fna		99.4	98.9	0.5	0.2	0.4	440	20386	20386	0	379
GCA_004145395.1_ASM414539v1_genomic.fna		99.4	98.9	0.5	0.5	0.1	440	22102	20609	0.00083	409
GCA_004179395.1_ASM417939v1_genomic.fna		99.4	98.9	0.5	0.5	0.1	440	21416	20935	0.00124	393
GCA_018287555.1_PDT001019331.1_genomic.fna		99.4	98	1.4	0.2	0.4	440	21120	21120	0	352
GCA_018069025.1_ASM1806902v1_genomic.fna		99.4	98.9	0.5	0.5	0.1	440	21222	21222	0	365
GCA_018068995.1_ASM1806899v1_genomic.fna		99.4	98.9	0.5	0.5	0.1	440	21306	21306	0	386
GCA_018068965.1_ASM1806896v1_genomic.fna		99.4	98.9	0.5	0.5	0.1	440	21521	21521	0	368
GCA_018068005.1_ASM1806800v1_genomic.fna		99.4	98.9	0.5	0.5	0.1	440	25548	25548	0	291
GCA_026349995.1_PDT001493530.1_genomic.fna		99.4	98.9	0.5	0.5	0.1	440	26206	26206	0	298
GCA_016238005.1_ASM1623800v1_genomic.fna		99.4	98.9	0.5	0.5	0.1	440	27679	27679	0	249
GCA_018068085.1_ASM1806808v1_genomic.fna		99.4	98.9	0.5	0.5	0.1	440	27886	27886	0	279
GCA_025030215.1_ASM2503021v1_genomic.fna		99.4	98.9	0.5	0.5	0.1	440	28316	28316	6e-05	378
GCA_018068325.1_ASM1806832v1_genomic.fna		99.4	98.9	0.5	0.5	0.1	440	29765	29765	0	242
GCA_016237785.1_ASM1623778v1_genomic.fna		99.4	98.9	0.5	0.5	0.1	440	36428	36428	0	179
GCA_018966545.1_ASM1896654v1_genomic.fna		99.4	98.9	0.5	0.5	0.1	440	37553	37553	0	200
GCA_006508085.1_ASM650808v1_genomic.fna		99.4	98.9	0.5	0.5	0.1	440	38189	38189	0	514
GCA_016237585.1_ASM1623758v1_genomic.fna		99.4	98.9	0.5	0.2	0.4	440	42951	42951	0	169
GCA_018067965.1_ASM1806796v1_genomic.fna		99.4	98.9	0.5	0.5	0.1	440	47165	47165	0	187
GCA_024506615.1_PDT001376734.1_genomic.fna		99.4	93.9	5.5	0.2	0.4	440	49157	49157	0	171
GCA_018067925.1_ASM1806792v1_genomic.fna		99.4	98.9	0.5	0.5	0.1	440	58307	58307	0	158
GCA_001063035.1_ASM106303v1_genomic.fna		99.4	98.9	0.5	0.5	0.1	440	60593	60593	8e-05	199
GCA_020523655.1_ASM2052365v1_genomic.fna		99.4	98.9	0.5	0.5	0.1	440	66478	66478	0	121
GCA_018067425.1_ASM1806742v1_genomic.fna		99.4	98.9	0.5	0.5	0.1	440	73858	73858	0	122
GCA_016237745.1_ASM1623774v1_genomic.fna		99.4	98.9	0.5	0.5	0.1	440	77253	77253	0	85
GCA_003024745.1_ASM302474v1_genomic.fna		99.4	98.9	0.5	0.5	0.1	440	78408	78408	0	89
GCA_015739885.1_ASM1573988v1_genomic.fna		99.4	98.9	0.5	0.2	0.4	440	78426	78426	0	82
GCA_001064375.1_ASM106437v1_genomic.fna		99.4	98.9	0.5	0.5	0.1	440	79271	79271	0.00026	125
GCA_025944485.2_ASM2594448v2_genomic.fna		99.4	98.9	0.5	0.5	0.1	440	89510	89510	0	104
GCA_018441545.1_ASM1844154v1_genomic.fna		99.4	98.9	0.5	0.2	0.4	440	112372	91677	0.00011	127
GCA_016237625.1_ASM1623762v1_genomic.fna		99.4	98.9	0.5	0.2	0.4	440	93712	93712	0	84
GCA_001060835.1_ASM106083v1_genomic.fna		99.4	98.9	0.5	0.5	0.1	440	97720	97720	3e-05	146
GCA_018183515.1_PDT001013799.1_genomic.fna		99.4	98.9	0.5	0.5	0.1	440	98170	98170	0	72
GCA_020523765.1_ASM2052376v1_genomic.fna		99.4	98.9	0.5	0.5	0.1	440	99452	99452	0	85
GCA_007097095.1_ASM709709v1_genomic.fna		99.4	98.9	0.5	0.5	0.1	440	102814	102814	0	82
GCA_017693315.1_ASM1769331v1_genomic.fna		99.4	98.9	0.5	0.2	0.4	440	132867	103915	0.00032	78
GCA_009183735.1_ASM918373v1_genomic.fna		99.4	98.9	0.5	0.5	0.1	440	111831	111831	0	97
GCA_018068875.1_ASM1806887v1_genomic.fna		99.4	98.9	0.5	0.5	0.1	440	126836	126836	0	85
GCA_000160755.1_ASM16075v1_genomic.fna		99.4	98.9	0.5	0.5	0.1	440	655425	130334	0.01293	54
GCA_022408195.1_ASM2240819v1_genomic.fna		99.4	98.9	0.5	0.2	0.4	440	138057	138057	0	79
GCA_018068845.1_ASM1806884v1_genomic.fna		99.4	98.9	0.5	0.5	0.1	440	143832	143832	0	73
GCA_018069105.1_ASM1806910v1_genomic.fna		99.4	98.9	0.5	0.5	0.1	440	152323	152323	0	67
GCA_016238675.1_ASM1623867v1_genomic.fna		99.4	98.9	0.5	0.2	0.4	440	152417	152417	0	59
GCA_015723845.1_ASM1572384v1_genomic.fna		99.4	98.9	0.5	0.5	0.1	440	187022	155450	0.00018	61
GCA_015722165.1_ASM1572216v1_genomic.fna		99.4	98.9	0.5	0.2	0.4	440	156742	156742	0	56
GCA_015721885.1_ASM1572188v1_genomic.fna		99.4	98.9	0.5	0.2	0.4	440	159605	159605	0	72
GCA_018069075.1_ASM1806907v1_genomic.fna		99.4	98.9	0.5	0.5	0.1	440	165291	165291	0	68
GCA_946998065.1_SRR16916877_bin.30_metaWRAP_v1.3_MAG_genomic.fna		99.4	98.9	0.5	0.2	0.4	440	167230	167230	0	45
GCA_015723665.1_ASM1572366v1_genomic.fna		99.4	98.9	0.5	0.2	0.4	440	216317	169714	0.00015	46
GCA_004570745.1_ASM457074v1_genomic.fna		99.4	98.9	0.5	0.2	0.4	440	172586	172586	0	67
GCA_018069065.1_ASM1806906v1_genomic.fna		99.4	98.9	0.5	0.5	0.1	440	180952	180952	0	74
GCA_015721805.1_ASM1572180v1_genomic.fna		99.4	98.9	0.5	0.2	0.4	440	184069	184069	0	59
GCA_016238345.1_ASM1623834v1_genomic.fna		99.4	98.9	0.5	0.2	0.4	440	190753	190753	0	79
GCA_002265385.1_ASM226538v1_genomic.fna		99.4	98.9	0.5	0.5	0.1	440	195392	195392	0	62
GCA_007197625.1_ASM719762v1_genomic.fna		99.4	98.9	0.5	0.2	0.4	440	196840	196840	0	51
GCA_000297815.1_Prot_mira_WGLW6_V1_genomic.fna		99.4	98.9	0.5	0.5	0.1	440	2527035	199921	0.01288	8
GCA_016065855.1_PDT000589415.1_genomic.fna		99.4	98.9	0.5	0.5	0.1	440	201636	201636	0	63
GCA_011067125.1_ASM1106712v1_genomic.fna		99.4	98.9	0.5	0.5	0.1	440	203813	203813	0	60
GCA_022107195.1_PDT001242763.1_genomic.fna		99.4	98.9	0.5	0.2	0.4	440	213854	213854	0	79
GCA_026228975.1_ASM2622897v1_genomic.fna		99.4	98.9	0.5	0.2	0.4	440	218133	218133	0	188
GCA_024555005.2_ASM2455500v2_genomic.fna		99.4	98.9	0.5	0.2	0.4	440	219001	219001	0	52
GCA_015724035.1_ASM1572403v1_genomic.fna		99.4	98.9	0.5	0.2	0.4	440	223818	223818	0	80
GCA_022802485.1_ASM2280248v1_genomic.fna		99.4	98.9	0.5	0.2	0.4	440	225580	225580	0	69
GCA_016239045.1_ASM1623904v1_genomic.fna		99.4	98.9	0.5	0.2	0.4	440	230142	230142	0	52
GCA_017169995.1_ASM1716999v1_genomic.fna		99.4	98.9	0.5	0.2	0.4	440	232235	232235	0	65
GCA_015722515.1_ASM1572251v1_genomic.fna		99.4	98.9	0.5	0.2	0.4	440	235003	235003	0	48
GCA_022802355.1_ASM2280235v1_genomic.fna		99.4	98.9	0.5	0.2	0.4	440	241883	241883	0	68
GCA_022802455.1_ASM2280245v1_genomic.fna		99.4	98.9	0.5	0.2	0.4	440	241974	241974	6e-05	66
GCA_016238745.1_ASM1623874v1_genomic.fna		99.4	98.9	0.5	0.5	0.1	440	248582	248582	0	62
GCA_015740265.1_ASM1574026v1_genomic.fna		99.4	98.9	0.5	0.5	0.1	440	248853	248853	0	50
GCA_016238755.1_ASM1623875v1_genomic.fna		99.4	98.9	0.5	0.2	0.4	440	249345	249345	0	52
GCA_027820735.2_ASM2782073v2_genomic.fna		99.4	98.9	0.5	0.2	0.4	440	249518	249518	0	41
GCA_022802595.1_ASM2280259v1_genomic.fna		99.4	98.9	0.5	0.2	0.4	440	250006	250006	0	61
GCA_015722325.1_ASM1572232v1_genomic.fna		99.4	98.9	0.5	0.2	0.4	440	257808	257808	0	35
GCA_016239105.1_ASM1623910v1_genomic.fna		99.4	98.9	0.5	0.2	0.4	440	264752	264752	0	48
GCA_028670025.1_PDT001617431.1_genomic.fna		99.4	98.9	0.5	0.5	0.1	440	265567	265567	0	76
GCA_028403945.1_ASM2840394v1_genomic.fna		99.4	98.9	0.5	0.5	0.1	440	3882125	305341	0.00042	1
GCA_017169715.1_ASM1716971v1_genomic.fna		99.4	98.9	0.5	0.2	0.4	440	312550	312550	0	52
GCA_017169815.1_ASM1716981v1_genomic.fna		99.4	98.9	0.5	0.2	0.4	440	312550	312550	0	52
GCA_017169835.1_ASM1716983v1_genomic.fna		99.4	98.9	0.5	0.2	0.4	440	312550	312550	0	53
GCA_017169855.1_ASM1716985v1_genomic.fna		99.4	98.9	0.5	0.2	0.4	440	312550	312550	0	52
GCA_017169745.1_ASM1716974v1_genomic.fna		99.4	98.9	0.5	0.2	0.4	440	312550	312550	0	52
GCA_017170015.1_ASM1717001v1_genomic.fna		99.4	98.9	0.5	0.2	0.4	440	312550	312550	0	51
GCA_017169975.1_ASM1716997v1_genomic.fna		99.4	98.9	0.5	0.2	0.4	440	312550	312550	0	53
GCA_017170055.1_ASM1717005v1_genomic.fna		99.4	98.9	0.5	0.2	0.4	440	321832	321832	0	53
GCA_017169915.1_ASM1716991v1_genomic.fna		99.4	98.9	0.5	0.2	0.4	440	321832	321832	0	50
GCA_028073075.1_PDT001582847.1_genomic.fna		99.4	98.9	0.5	0.2	0.4	440	378313	378313	0	42
GCA_000755485.1_ASM75548v1_genomic.fna		99.4	98.9	0.5	0.5	0.1	440	3994012	453955	0.00035	1
GCA_025987865.1_ASM2598786v1_genomic.fna		99.4	98.9	0.5	0.5	0.1	440	530356	530356	0	28
GCA_015723905.1_ASM1572390v1_genomic.fna		99.4	98.9	0.5	0.2	0.4	440	2572591	2572591	0	2
GCA_003030945.1_ASM303094v1_genomic.fna		99.4	98.9	0.5	0.5	0.1	440	3935626	3144533	3e-05	1
GCA_024138835.1_ASM2413883v1_genomic.fna		99.4	98.9	0.5	0.5	0.1	440	3833058	3833058	0	4
GCA_028463405.1_ASM2846340v1_genomic.fna		99.4	98.9	0.5	0.5	0.1	440	3848200	3848200	0	3
GCA_019192645.1_ASM1919264v1_genomic.fna		99.4	98.9	0.5	0.2	0.4	440	3946111	3946111	0	3
GCA_025998255.1_ASM2599825v1_genomic.fna		99.4	98.9	0.5	0.5	0.1	440	3998113	3998113	0	3
GCA_008705195.1_ASM870519v1_genomic.fna		99.4	98.9	0.5	0.5	0.1	440	4017079	4017079	0	1
GCA_027270395.1_ASM2727039v1_genomic.fna		99.4	98.9	0.5	0.5	0.1	440	4020728	4020728	0	2
GCA_016725905.1_ASM1672590v1_genomic.fna		99.4	98.9	0.5	0.5	0.1	440	4035539	4035539	0	1
GCA_000069965.1_ASM6996v1_genomic.fna		99.4	98.9	0.5	0.2	0.4	440	4063606	4063606	0	2
GCA_003855615.1_ASM385561v1_genomic.fna		99.4	98.9	0.5	0.5	0.1	440	4074828	4074828	0	1
GCA_027270415.1_ASM2727041v1_genomic.fna		99.4	98.9	0.5	0.5	0.1	440	4109107	4109107	0	3
GCA_027270335.1_ASM2727033v1_genomic.fna		99.4	98.9	0.5	0.5	0.1	440	4116122	4116122	0	2
GCA_025264285.1_ASM2526428v1_genomic.fna		99.4	98.9	0.5	0.2	0.4	440	4128916	4128916	0	2
GCA_018165875.1_PDT001012884.1_genomic.fna		99.5	97	2.5	0.2	0.3	440	16959	16959	0	497
GCA_016065595.1_PDT000590006.1_genomic.fna		99.5	98.6	0.9	0.2	0.3	440	17423	17423	0	474
GCA_025979725.1_PDT001474469.1_genomic.fna		99.5	98.6	0.9	0.2	0.3	440	17749	17749	0	477
GCA_024506895.1_PDT001376715.1_genomic.fna		99.5	96.8	2.7	0.2	0.3	440	18835	18835	0	405
GCA_020679545.2_PDT001164332.3_genomic.fna		99.5	96.8	2.7	0.2	0.3	440	18955	18955	0	428
GCA_020958155.1_PDT001175378.1_genomic.fna		99.5	94.3	5.2	0.2	0.3	440	19281	19281	0	403
GCA_025979585.1_PDT001474477.1_genomic.fna		99.5	98.6	0.9	0.2	0.3	440	19310	19310	0	386
GCA_018162175.1_PDT001013264.1_genomic.fna		99.5	97.5	2	0.2	0.3	440	20169	20169	0	390
GCA_018154155.1_PDT001013796.1_genomic.fna		99.5	98.6	0.9	0.2	0.3	440	20291	20291	0	335
GCA_026335815.1_PDT001494230.1_genomic.fna		99.5	98.6	0.9	0.2	0.3	440	20416	20416	0	356
GCA_025974925.1_PDT001474457.1_genomic.fna		99.5	97	2.5	0.2	0.3	440	20524	20524	0	387
GCA_026354095.1_PDT001493252.1_genomic.fna		99.5	97.5	2	0.2	0.3	440	20537	20537	0	380
GCA_025972165.1_PDT001474466.1_genomic.fna		99.5	98.4	1.1	0.2	0.3	440	21223	21223	0	328
GCA_026330255.1_PDT001495082.1_genomic.fna		99.5	96.8	2.7	0.2	0.3	440	21452	21452	0	366
GCA_017298035.1_PDT000978131.1_genomic.fna		99.5	94.5	5	0.2	0.3	440	21500	21500	0	305
GCA_021449205.1_PDT001221570.1_genomic.fna		99.5	96.8	2.7	0.2	0.3	440	24901	24901	0	357
GCA_022948735.1_PDT001276253.1_genomic.fna		99.5	95.9	3.6	0.2	0.3	440	25548	25548	0	282
GCA_026342875.1_PDT001494004.1_genomic.fna		99.5	98.4	1.1	0.2	0.3	440	26744	26744	0	287
GCA_025979645.1_PDT001474474.1_genomic.fna		99.5	95.2	4.3	0.2	0.3	440	27125	27125	0	308
GCA_025972145.1_PDT001474468.1_genomic.fna		99.5	97.7	1.8	0.2	0.3	440	28895	28895	0	264
GCA_028063395.1_PDT001165433.1_genomic.fna		99.5	97.7	1.8	0.2	0.3	440	31752	31752	0	246
GCA_016237885.1_ASM1623788v1_genomic.fna		99.5	99.3	0.2	0.2	0.3	440	32541	32541	0	219
GCA_025979625.1_PDT001474480.1_genomic.fna		99.5	96.8	2.7	0.2	0.3	440	34443	34443	0	211
GCA_026345595.1_PDT001493887.1_genomic.fna		99.5	98.6	0.9	0.2	0.3	440	37339	37339	0	168
GCA_018087645.1_PDT000716785.1_genomic.fna		99.5	92.7	6.8	0.2	0.3	440	38085	38085	0	206
GCA_028062555.1_PDT001166496.1_genomic.fna		99.5	98.6	0.9	0.2	0.3	440	39899	39899	0	202
GCA_028061435.1_PDT001232580.1_genomic.fna		99.5	95.2	4.3	0.2	0.3	440	40313	40313	0	186
GCA_020816815.1_PDT001171798.2_genomic.fna		99.5	95.9	3.6	0.2	0.3	440	40490	40490	0	183
GCA_026955355.1_PDT001509717.2_genomic.fna		99.5	95.9	3.6	0.2	0.3	440	40490	40490	0	185
GCA_015901445.1_PDT000868692.1_genomic.fna		99.5	96.8	2.7	0.2	0.3	440	43039	43039	0	239
GCA_015896365.1_PDT000879472.1_genomic.fna		99.5	98.6	0.9	0.2	0.3	440	43827	43827	0	192
GCA_026336835.1_PDT001494154.1_genomic.fna		99.5	98.6	0.9	0.2	0.3	440	44774	44774	0	169
GCA_018158435.1_PDT001013551.1_genomic.fna		99.5	96.8	2.7	0.2	0.3	440	45904	45904	0	166
GCA_028061135.1_PDT001237752.1_genomic.fna		99.5	97	2.5	0.2	0.3	440	46208	46208	0	176
GCA_026303055.1_PDT001493249.1_genomic.fna		99.5	98.6	0.9	0.2	0.3	440	46242	46242	0	150
GCA_015937185.1_PDT000725315.1_genomic.fna		99.5	96.1	3.4	0.2	0.3	440	47938	47938	0	161
GCA_025051635.1_PDT001384740.1_genomic.fna		99.5	93.6	5.9	0.2	0.3	440	49580	49580	0	162
GCA_026354135.1_PDT001493247.1_genomic.fna		99.5	98.4	1.1	0.2	0.3	440	51349	51349	0	137
GCA_015940965.1_PDT000716789.1_genomic.fna		99.5	96.1	3.4	0.2	0.3	440	55729	55729	0	163
GCA_028066495.1_PDT000878043.1_genomic.fna		99.5	96.1	3.4	0.2	0.3	440	55800	55800	0	143
GCA_026301635.1_PDT001493789.1_genomic.fna		99.5	98.6	0.9	0.2	0.3	440	57866	57866	0	130
GCA_026351595.1_PDT001493411.1_genomic.fna		99.5	96.1	3.4	0.2	0.3	440	63885	63885	0	122
GCA_026303755.1_PDT001493256.1_genomic.fna		99.5	94.5	5	0.2	0.3	440	67934	67934	0	92
GCA_026335775.1_PDT001494231.1_genomic.fna		99.5	96.1	3.4	0.2	0.3	440	70965	70965	0	116
GCA_025979665.1_PDT001474475.1_genomic.fna		99.5	96.1	3.4	0.2	0.3	440	76428	76428	0	108
GCA_018165475.1_PDT001013111.1_genomic.fna		99.5	98.6	0.9	0.2	0.3	440	78964	78964	0	100
GCA_018159425.1_PDT001013488.1_genomic.fna		99.5	93.6	5.9	0.2	0.3	440	79838	79838	0	117
GCA_015893265.1_PDT000881395.1_genomic.fna		99.5	98.6	0.9	0.2	0.3	440	81687	81687	0	132
GCA_022126665.1_PDT001244705.1_genomic.fna		99.5	93.4	6.1	0.2	0.3	440	81799	81799	0	123
GCA_026347175.1_PDT001493795.1_genomic.fna		99.5	96.8	2.7	0.2	0.3	440	84632	84632	0	100
GCA_015943445.1_PDT000712927.1_genomic.fna		99.5	96.8	2.7	0.2	0.3	440	85187	85187	0	92
GCA_015940925.1_PDT000716791.1_genomic.fna		99.5	96.1	3.4	0.2	0.3	440	90761	90761	0	130
GCA_013184265.1_ASM1318426v1_genomic.fna		99.5	99.3	0.2	0.2	0.3	440	93281	93281	0	77
GCA_001076705.1_ASM107670v1_genomic.fna		99.5	99.3	0.2	0.2	0.3	440	97784	97784	0.00023	104
GCA_007004575.1_ASM700457v1_genomic.fna		99.5	93.4	6.1	0.2	0.3	440	108719	108719	1e-05	107
GCA_026325955.1_PDT001494811.1_genomic.fna		99.5	98.4	1.1	0.2	0.3	440	109612	109612	0	88
GCA_026326035.1_PDT001494809.1_genomic.fna		99.5	97	2.5	0.2	0.3	440	111364	111364	0	85
GCA_018158755.1_PDT001013532.1_genomic.fna		99.5	92.7	6.8	0.2	0.3	440	115132	115132	0	117
GCA_012360255.1_ASM1236025v1_genomic.fna		99.5	99.3	0.2	0.2	0.3	440	119534	119534	0	171
GCA_028059775.1_PDT001582376.1_genomic.fna		99.5	96.1	3.4	0.2	0.3	440	120240	120240	0	105
GCA_015940935.1_PDT000716784.1_genomic.fna		99.5	92.7	6.8	0.2	0.3	440	125779	125779	0	71
GCA_018067725.1_ASM1806772v1_genomic.fna		99.5	99.3	0.2	0.2	0.3	440	125933	125933	0	48
GCA_024772455.1_PDT001384585.1_genomic.fna		99.5	95	4.5	0.2	0.3	440	127254	127254	0	86
GCA_018165955.1_PDT001012880.1_genomic.fna		99.5	95.9	3.6	0.2	0.3	440	129721	129721	0	80
GCA_015940825.1_PDT000716792.1_genomic.fna		99.5	91.1	8.4	0.2	0.3	440	132980	132980	0	87
GCA_026298975.1_PDT001493253.1_genomic.fna		99.5	98.4	1.1	0.2	0.3	440	136140	136140	0	68
GCA_026301675.1_PDT001493791.1_genomic.fna		99.5	97	2.5	0.2	0.3	440	139098	139098	0	94
GCA_026955435.1_PDT001529710.1_genomic.fna		99.5	95.2	4.3	0.2	0.3	440	140711	140711	0	74
GCA_027131415.1_PDT001538080.1_genomic.fna		99.5	94.3	5.2	0.2	0.3	440	142528	142528	0	107
GCA_026956385.1_PDT001529717.1_genomic.fna		99.5	97	2.5	0.2	0.3	440	144947	144947	0	78
GCA_026957515.1_PDT001529707.1_genomic.fna		99.5	93.4	6.1	0.2	0.3	440	146376	146376	0	73
GCA_027127835.1_PDT001538074.1_genomic.fna		99.5	92.5	7	0.2	0.3	440	146404	146404	0	88
GCA_026327895.1_PDT001494673.1_genomic.fna		99.5	96.1	3.4	0.2	0.3	440	147311	147311	0	75
GCA_018165975.1_PDT001012878.1_genomic.fna		99.5	91.8	7.7	0.2	0.3	440	147635	147635	0	75
GCA_004570705.1_ASM457070v1_genomic.fna		99.5	96.8	2.7	0.2	0.3	440	147806	147806	0	93
GCA_026957695.1_PDT001529516.1_genomic.fna		99.5	96.1	3.4	0.2	0.3	440	154177	154177	0	120
GCA_018184435.1_PDT001013067.1_genomic.fna		99.5	96.8	2.7	0.2	0.3	440	154609	154609	0	84
GCA_026346035.1_PDT001493863.1_genomic.fna		99.5	98.6	0.9	0.2	0.3	440	155053	155053	0	60
GCA_026955415.1_PDT001529716.1_genomic.fna		99.5	94.5	5	0.2	0.3	440	157073	157073	0	65
GCA_026346335.1_PDT001493838.1_genomic.fna		99.5	98.6	0.9	0.2	0.3	440	159159	159159	0	64
GCA_026960015.1_PDT001529722.1_genomic.fna		99.5	95.2	4.3	0.2	0.3	440	162954	162954	0	61
GCA_026327955.1_PDT001494670.1_genomic.fna		99.5	97	2.5	0.2	0.3	440	164447	164447	0	61
GCA_018165995.1_PDT001012876.1_genomic.fna		99.5	96.1	3.4	0.2	0.3	440	165618	165618	0	68
GCA_026335795.1_PDT001494233.1_genomic.fna		99.5	90	9.5	0.2	0.3	440	169405	169405	0	58
GCA_026584665.1_PDT001508554.1_genomic.fna		99.5	90.9	8.6	0.2	0.3	440	171195	171195	0	61
GCA_015929845.1_PDT000821565.1_genomic.fna		99.5	96.1	3.4	0.2	0.3	440	171272	171272	0	55
GCA_016072555.1_PDT000444185.1_genomic.fna		99.5	98.4	1.1	0.2	0.3	440	171326	171326	0	69
GCA_016073175.1_PDT000444172.1_genomic.fna		99.5	98.4	1.1	0.2	0.3	440	171332	171332	0	70
GCA_016073055.1_PDT000444140.1_genomic.fna		99.5	98.4	1.1	0.2	0.3	440	171334	171334	0	69
GCA_016073355.1_PDT000444173.1_genomic.fna		99.5	98.4	1.1	0.2	0.3	440	171340	171340	0	71
GCA_015944265.1_PDT000673200.1_genomic.fna		99.5	95.9	3.6	0.2	0.3	440	172452	172452	0	87
GCA_026957675.1_PDT001529518.1_genomic.fna		99.5	96.1	3.4	0.2	0.3	440	175124	175124	0	97
GCA_016085815.2_PDT000160778.2_genomic.fna		99.5	94.5	5	0.2	0.3	440	181453	181453	0	70
GCA_018184755.1_PDT001012885.1_genomic.fna		99.5	97.7	1.8	0.2	0.3	440	182517	182517	0	74
GCA_018160795.1_PDT001013378.1_genomic.fna		99.5	94.5	5	0.2	0.3	440	183266	183266	0	81
GCA_015944345.1_PDT000673202.1_genomic.fna		99.5	95.9	3.6	0.2	0.3	440	186510	186510	0	82
GCA_026956115.1_PDT001529513.1_genomic.fna		99.5	96.1	3.4	0.2	0.3	440	187802	187802	0	82
GCA_018160135.1_PDT001013426.1_genomic.fna		99.5	95.9	3.6	0.2	0.3	440	189290	189290	0	50
GCA_018180295.1_PDT001012883.1_genomic.fna		99.5	98.6	0.9	0.2	0.3	440	192456	192456	0	53
GCA_026960095.1_PDT001529633.1_genomic.fna		99.5	92.7	6.8	0.2	0.3	440	192697	192697	0	42
GCA_026348155.1_PDT001493708.1_genomic.fna		99.5	98.4	1.1	0.2	0.3	440	197060	197060	0	68
GCA_016086495.2_PDT000136649.2_genomic.fna		99.5	93.4	6.1	0.2	0.3	440	199573	199573	0	55
GCA_016085795.2_PDT000160779.2_genomic.fna		99.5	96.1	3.4	0.2	0.3	440	200842	200842	0	76
GCA_015944365.1_PDT000673207.1_genomic.fna		99.5	97	2.5	0.2	0.3	440	200991	200991	0	79
GCA_018180975.1_PDT001013408.1_genomic.fna		99.5	95.9	3.6	0.2	0.3	440	201056	201056	0	46
GCA_016085655.2_PDT000160798.2_genomic.fna		99.5	96.1	3.4	0.2	0.3	440	201139	201139	0	58
GCA_026956815.1_PDT001529611.1_genomic.fna		99.5	91.1	8.4	0.2	0.3	440	201459	201459	0	39
GCA_026957575.1_PDT001529532.1_genomic.fna		99.5	96.1	3.4	0.2	0.3	440	202788	202788	0	83
GCA_026957095.1_PDT001529514.1_genomic.fna		99.5	96.1	3.4	0.2	0.3	440	202789	202789	0	83
GCA_026960155.1_PDT001529525.1_genomic.fna		99.5	96.1	3.4	0.2	0.3	440	202789	202789	0	96
GCA_026955965.1_PDT001529510.1_genomic.fna		99.5	96.1	3.4	0.2	0.3	440	202789	202789	0	93
GCA_026957655.1_PDT001529522.1_genomic.fna		99.5	96.1	3.4	0.2	0.3	440	202789	202789	0	78
GCA_026960275.1_PDT001529509.1_genomic.fna		99.5	96.1	3.4	0.2	0.3	440	202951	202951	0	96
GCA_026956055.1_PDT001529530.1_genomic.fna		99.5	92	7.5	0.2	0.3	440	202951	202951	0	82
GCA_026957555.1_PDT001529528.1_genomic.fna		99.5	96.1	3.4	0.2	0.3	440	202951	202951	0	101
GCA_026330075.1_PDT001494523.1_genomic.fna		99.5	94.3	5.2	0.2	0.3	440	204814	204814	0	61
GCA_015936705.1_PDT000751239.1_genomic.fna		99.5	89.5	10	0.2	0.3	440	205025	205025	0	51
GCA_026957055.1_PDT001529517.1_genomic.fna		99.5	98.6	0.9	0.2	0.3	440	211125	211125	0	89
GCA_026961225.1_PDT001529512.1_genomic.fna		99.5	96.1	3.4	0.2	0.3	440	211929	211929	0	80
GCA_028216695.1_PDT001594946.1_genomic.fna		99.5	98.6	0.9	0.2	0.3	440	213671	213671	0	51
GCA_016238165.1_ASM1623816v1_genomic.fna		99.5	99.3	0.2	0.2	0.3	440	215343	215343	0	41
GCA_026956425.1_PDT001529712.1_genomic.fna		99.5	92.7	6.8	0.2	0.3	440	216611	216611	0	65
GCA_026957065.1_PDT001529511.1_genomic.fna		99.5	96.1	3.4	0.2	0.3	440	217398	217398	0	82
GCA_026960195.1_PDT001529524.1_genomic.fna		99.5	96.1	3.4	0.2	0.3	440	217398	217398	0	90
GCA_026960235.1_PDT001529519.1_genomic.fna		99.5	96.1	3.4	0.2	0.3	440	217398	217398	0	87
GCA_026957035.1_PDT001529526.1_genomic.fna		99.5	96.1	3.4	0.2	0.3	440	217398	217398	0	79
GCA_023564325.1_PDT001315803.1_genomic.fna		99.5	96.8	2.7	0.2	0.3	440	220780	220780	0	59
GCA_018165915.1_PDT001012882.1_genomic.fna		99.5	97.7	1.8	0.2	0.3	440	226033	226033	0	63
GCA_016065825.1_PDT000589436.1_genomic.fna		99.5	98.6	0.9	0.2	0.3	440	226262	226262	0	52
GCA_016073115.1_PDT000443946.1_genomic.fna		99.5	94.3	5.2	0.2	0.3	440	227513	227513	0	45
GCA_026956405.1_PDT001529719.1_genomic.fna		99.5	92.7	6.8	0.2	0.3	440	233526	233526	0	55
GCA_026961605.1_PDT001529708.1_genomic.fna		99.5	92.7	6.8	0.2	0.3	440	236034	236034	0	52
GCA_026957455.1_PDT001529715.1_genomic.fna		99.5	92.7	6.8	0.2	0.3	440	236240	236240	0	60
GCA_026735245.1_PDT001516687.1_genomic.fna		99.5	95.2	4.3	0.2	0.3	440	237974	237974	0	35
GCA_021613095.1_PDT001226540.1_genomic.fna		99.5	93.4	6.1	0.2	0.3	440	245059	245059	0	48
GCA_028541655.1_PDT001609224.1_genomic.fna		99.5	98.4	1.1	0.2	0.3	440	247818	247818	0	29
GCA_016085615.2_PDT000160800.2_genomic.fna		99.5	94.5	5	0.2	0.3	440	248843	248843	0	48
GCA_024931985.1_PDT001408214.1_genomic.fna		99.5	88.6	10.9	0.2	0.3	440	249874	249874	0	39
GCA_016085745.2_PDT000160833.2_genomic.fna		99.5	93.6	5.9	0.2	0.3	440	279173	279173	0	46
GCA_015929885.1_PDT000799982.1_genomic.fna		99.5	97	2.5	0.2	0.3	440	280373	280373	0	35
GCA_020464175.1_PDT001148881.1_genomic.fna		99.5	94.3	5.2	0.2	0.3	440	293756	293756	0	29
GCA_017146175.2_PDT000947451.3_genomic.fna		99.5	93.6	5.9	0.2	0.3	440	298422	298422	0	28
GCA_028056385.1_PDT001544223.1_genomic.fna		99.5	96.1	3.4	0.2	0.3	440	307540	307540	0	56
GCA_025696685.1_PDT001452544.1_genomic.fna		99.5	93.6	5.9	0.2	0.3	440	315838	315838	0	44
GCA_015888905.1_PDT000903078.1_genomic.fna		99.5	94.5	5	0.2	0.3	440	326862	326862	0	35
GCA_015889025.1_PDT000903076.1_genomic.fna		99.5	94.5	5	0.2	0.3	440	326863	326863	0	33
GCA_028610245.1_ASM2861024v1_genomic.fna		99.5	99.3	0.2	0.2	0.3	440	335152	335152	0	65
GCA_021553195.2_PDT001228753.3_genomic.fna		99.5	94.3	5.2	0.2	0.3	440	382686	382686	0	31
GCA_019891935.1_PDT001105011.1_genomic.fna		99.5	92.5	7	0.2	0.3	440	406976	406976	0	54
GCA_015889005.1_PDT000903077.1_genomic.fna		99.5	92	7.5	0.2	0.3	440	419278	419278	0	30
GCA_017114525.1_ASM1711452v1_genomic.fna		99.5	97.7	1.8	0.2	0.3	440	1688877	1688877	0	6
GCA_000783595.2_ASM78359v2_genomic.fna		99.5	99.3	0.2	0.2	0.3	440	3973559	3973559	0	3
GCA_010598095.1_ASM1059809v1_genomic.fna		99.6	99.1	0.5	0.2	0.2	440	12591	11795	0.00012	917
GCA_003114895.2_ASM311489v2_genomic.fna		99.6	99.1	0.5	0.2	0.2	440	14001	14001	0	869
GCA_025979765.1_PDT001474464.1_genomic.fna		99.6	99.1	0.5	0.2	0.2	440	14391	14391	0	481
GCA_026345635.1_PDT001493886.1_genomic.fna		99.6	99.1	0.5	0.2	0.2	440	16108	16108	0	483
GCA_027102555.1_PDT001537713.1_genomic.fna		99.6	99.1	0.5	0.2	0.2	440	16278	16278	0	441
GCA_025030095.1_ASM2503009v1_genomic.fna		99.6	99.1	0.5	0.2	0.2	440	16412	16412	4e-05	621
GCA_020680945.3_PDT001164315.4_genomic.fna		99.6	98.9	0.7	0.2	0.2	440	16538	16538	0	442
GCA_026961205.1_PDT001529605.1_genomic.fna		99.6	99.1	0.5	0.2	0.2	440	16864	16864	0	468
GCA_003688085.1_ASM368808v1_genomic.fna		99.6	99.1	0.5	0.2	0.2	440	17268	17268	0	747
GCA_026955615.1_PDT001529603.1_genomic.fna		99.6	98.9	0.7	0.2	0.2	440	17479	17479	0	447
GCA_026327855.1_PDT001494678.1_genomic.fna		99.6	99.1	0.5	0.2	0.2	440	18109	18109	0	468
GCA_025972105.1_PDT001474478.1_genomic.fna		99.6	99.1	0.5	0.2	0.2	440	19016	19016	0	397
GCA_026346615.1_PDT001493823.1_genomic.fna		99.6	98.9	0.7	0.2	0.2	440	19041	19041	0	405
GCA_019060055.1_PDT001078554.1_genomic.fna		99.6	99.1	0.5	0.2	0.2	440	19286	19286	0	395
GCA_025973005.1_PDT001474471.1_genomic.fna		99.6	99.1	0.5	0.2	0.2	440	19330	19330	0	447
GCA_025979685.1_PDT001474470.1_genomic.fna		99.6	98.9	0.7	0.2	0.2	440	19636	19636	0	396
GCA_025147205.1_PDT001413706.1_genomic.fna		99.6	99.1	0.5	0.2	0.2	440	19637	19637	0	397
GCA_024888415.1_PDT001396348.1_genomic.fna		99.6	99.1	0.5	0.2	0.2	440	19874	19874	0	452
GCA_025972185.1_PDT001474459.1_genomic.fna		99.6	96.4	3.2	0.2	0.2	440	20013	20013	0	391
GCA_025974025.1_PDT001474463.1_genomic.fna		99.6	96.4	3.2	0.2	0.2	440	20097	20097	0	354
GCA_025880885.1_PDT001467794.1_genomic.fna		99.6	96.6	3	0.2	0.2	440	20281	20281	0	407
GCA_026311175.1_PDT001494812.1_genomic.fna		99.6	98.9	0.7	0.2	0.2	440	20512	20512	0	411
GCA_025030255.1_ASM2503025v1_genomic.fna		99.6	99.1	0.5	0.2	0.2	440	20768	20768	4e-05	550
GCA_025881625.1_PDT001467754.1_genomic.fna		99.6	98.9	0.7	0.2	0.2	440	21851	21851	0	370
GCA_018158335.1_PDT001013556.1_genomic.fna		99.6	98.9	0.7	0.2	0.2	440	23033	23033	0	306
GCA_021544735.1_PDT001227297.1_genomic.fna		99.6	96.4	3.2	0.2	0.2	440	23238	23238	0	398
GCA_024888275.1_PDT001396358.1_genomic.fna		99.6	99.1	0.5	0.2	0.2	440	24017	24017	0	345
GCA_016237965.1_ASM1623796v1_genomic.fna		99.6	99.1	0.5	0.2	0.2	440	24188	24188	0	246
GCA_019724875.1_PDT001114959.1_genomic.fna		99.6	99.1	0.5	0.2	0.2	440	24214	24214	0	278
GCA_020677725.1_PDT001164041.1_genomic.fna		99.6	99.1	0.5	0.2	0.2	440	24214	24214	0	278
GCA_025979605.1_PDT001474479.1_genomic.fna		99.6	99.1	0.5	0.2	0.2	440	24415	24415	0	300
GCA_019198655.1_PDT001086342.1_genomic.fna		99.6	96.6	3	0.2	0.2	440	25099	25099	0	270
GCA_024506995.1_PDT001376712.1_genomic.fna		99.6	98.9	0.7	0.2	0.2	440	27003	27003	0	356
GCA_016238085.1_ASM1623808v1_genomic.fna		99.6	99.1	0.5	0.2	0.2	440	27040	27040	0	264
GCA_025973025.1_PDT001474461.1_genomic.fna		99.6	98.2	1.4	0.2	0.2	440	27156	27156	0	268
GCA_016238065.1_ASM1623806v1_genomic.fna		99.6	99.1	0.5	0.2	0.2	440	27228	27228	0	270
GCA_026354115.1_PDT001493254.1_genomic.fna		99.6	98.9	0.7	0.2	0.2	440	27573	27573	0	273
GCA_025974705.1_PDT001474460.1_genomic.fna		99.6	99.1	0.5	0.2	0.2	440	28130	28130	0	297
GCA_024888615.1_PDT001396335.1_genomic.fna		99.6	99.1	0.5	0.2	0.2	440	28622	28622	0	317
GCA_026955595.1_PDT001529604.1_genomic.fna		99.6	99.1	0.5	0.2	0.2	440	28782	28782	0	287
GCA_019942415.1_PDT001126938.1_genomic.fna		99.6	98.2	1.4	0.2	0.2	440	29090	29090	0	258
GCA_016238025.1_ASM1623802v1_genomic.fna		99.6	99.1	0.5	0.2	0.2	440	29098	29098	0	202
GCA_024888195.1_PDT001396365.1_genomic.fna		99.6	99.1	0.5	0.2	0.2	440	29212	29212	0	319
GCA_028061975.1_PDT001186627.1_genomic.fna		99.6	96.4	3.2	0.2	0.2	440	30539	30539	0	250
GCA_021807905.2_PDT001235662.3_genomic.fna		99.6	98.9	0.7	0.2	0.2	440	30613	30613	0	277
GCA_024888215.1_PDT001396366.1_genomic.fna		99.6	99.1	0.5	0.2	0.2	440	30723	30723	0	301
GCA_028063835.1_PDT001164222.1_genomic.fna		99.6	98.9	0.7	0.2	0.2	440	31079	31079	0	222
GCA_015902305.1_PDT000868691.1_genomic.fna		99.6	96.6	3	0.2	0.2	440	31080	31080	0	261
GCA_018157615.1_PDT001013604.1_genomic.fna		99.6	99.1	0.5	0.2	0.2	440	31228	31228	0	233
GCA_022406495.1_ASM2240649v1_genomic.fna		99.6	99.1	0.5	0.2	0.2	440	32361	32361	0	253
GCA_020677745.1_PDT001164040.1_genomic.fna		99.6	99.1	0.5	0.2	0.2	440	32949	32949	0	238
GCA_019735095.1_PDT001114958.1_genomic.fna		99.6	99.1	0.5	0.2	0.2	440	32949	32949	0	238
GCA_025030105.1_ASM2503010v1_genomic.fna		99.6	99.1	0.5	0.2	0.2	440	33384	33384	3e-05	329
GCA_026347095.1_PDT001493792.1_genomic.fna		99.6	96.6	3	0.2	0.2	440	34551	34551	0	244
GCA_022406575.1_ASM2240657v1_genomic.fna		99.6	99.1	0.5	0.2	0.2	440	34566	34566	0	218
GCA_026304055.1_PDT001492729.1_genomic.fna		99.6	99.1	0.5	0.2	0.2	440	35100	35100	0	230
GCA_024888735.1_PDT001396329.1_genomic.fna		99.6	99.1	0.5	0.2	0.2	440	36497	36497	0	227
GCA_022349905.2_ASM2234990v2_genomic.fna		99.6	99.1	0.5	0.2	0.2	440	36559	36559	0	199
GCA_010591405.1_ASM1059140v1_genomic.fna		99.6	99.1	0.5	0.2	0.2	440	40611	36577	0.00027	357
GCA_020866825.1_ASM2086682v1_genomic.fna		99.6	96.4	3.2	0.2	0.2	440	3973423	36581	0.00095	3
GCA_001462475.1_ASM146247v1_genomic.fna		99.6	99.1	0.5	0.2	0.2	440	36671	36671	0	204
GCA_026332675.1_PDT001495027.1_genomic.fna		99.6	98.2	1.4	0.2	0.2	440	36790	36790	0	193
GCA_016237845.1_ASM1623784v1_genomic.fna		99.6	99.1	0.5	0.2	0.2	440	37344	37344	0	190
GCA_028062535.1_PDT001166494.1_genomic.fna		99.6	99.1	0.5	0.2	0.2	440	38707	38707	0	193
GCA_016238045.1_ASM1623804v1_genomic.fna		99.6	99.1	0.5	0.2	0.2	440	38953	38953	0	191
GCA_016237805.1_ASM1623780v1_genomic.fna		99.6	99.1	0.5	0.2	0.2	440	41461	41461	0	159
GCA_024888675.1_PDT001396334.1_genomic.fna		99.6	99.1	0.5	0.2	0.2	440	41971	41971	0	199
GCA_010588155.1_ASM1058815v1_genomic.fna		99.6	99.1	0.5	0.2	0.2	440	43975	42122	0.00024	517
GCA_003175415.1_ASM317541v1_genomic.fna		99.6	99.1	0.5	0.2	0.2	440	42746	42746	0	216
GCA_016237565.1_ASM1623756v1_genomic.fna		99.6	99.1	0.5	0.2	0.2	440	43004	43004	0	165
GCA_025972965.1_PDT001474476.1_genomic.fna		99.6	99.1	0.5	0.2	0.2	440	43281	43281	0	206
GCA_018157635.1_PDT001013603.1_genomic.fna		99.6	99.1	0.5	0.2	0.2	440	44172	44172	0	152
GCA_015940885.1_PDT000716790.1_genomic.fna		99.6	95.7	3.9	0.2	0.2	440	44222	44222	0	215
GCA_016237475.1_ASM1623747v1_genomic.fna		99.6	99.1	0.5	0.2	0.2	440	45253	45253	0	176
GCA_026331335.1_PDT001494467.1_genomic.fna		99.6	93.9	5.7	0.2	0.2	440	45632	45632	0	185
GCA_016237545.1_ASM1623754v1_genomic.fna		99.6	99.1	0.5	0.2	0.2	440	45722	45722	0	209
GCA_026962515.1_PDT001529506.1_genomic.fna		99.6	98	1.6	0.2	0.2	440	46469	46469	0	181
GCA_947255075.1_SRR17635658_bin.5_metaWRAP_v1.3_MAG_genomic.fna		99.6	99.1	0.5	0.5	0.1	440	46972	46972	0	133
GCA_016237665.1_ASM1623766v1_genomic.fna		99.6	99.1	0.5	0.2	0.2	440	47109	47109	0	148
GCA_018067625.1_ASM1806762v1_genomic.fna		99.6	99.1	0.5	0.2	0.2	440	47657	47657	0	154
GCA_026314215.1_PDT001493793.1_genomic.fna		99.6	99.1	0.5	0.2	0.2	440	48897	48897	0	157
GCA_016237715.1_ASM1623771v1_genomic.fna		99.6	99.1	0.5	0.2	0.2	440	49573	49573	0	133
GCA_016237645.1_ASM1623764v1_genomic.fna		99.6	99.1	0.5	0.2	0.2	440	52501	52501	0	145
GCA_023043605.1_PDT001288116.1_genomic.fna		99.6	98.9	0.7	0.2	0.2	440	52588	52588	0	161
GCA_026320955.1_PDT001495211.1_genomic.fna		99.6	98.9	0.7	0.2	0.2	440	52700	52700	0	163
GCA_015739675.1_ASM1573967v1_genomic.fna		99.6	99.1	0.5	0.2	0.2	440	54021	54021	0	138
GCA_023042695.1_PDT001288191.1_genomic.fna		99.6	99.1	0.5	0.2	0.2	440	54106	54106	0	172
GCA_018158815.1_PDT001013530.1_genomic.fna		99.6	99.1	0.5	0.2	0.2	440	55732	55732	0	131
GCA_027722785.1_ASM2772278v1_genomic.fna		99.6	99.1	0.5	0.2	0.2	440	59901	56661	5e-05	133
GCA_016237685.1_ASM1623768v1_genomic.fna		99.6	99.1	0.5	0.2	0.2	440	57345	57345	0	146
GCA_018067675.1_ASM1806767v1_genomic.fna		99.6	99.1	0.5	0.2	0.2	440	57583	57583	0	166
GCA_026350035.1_PDT001493528.1_genomic.fna		99.6	98.2	1.4	0.2	0.2	440	62534	62534	0	101
GCA_015740065.1_ASM1574006v1_genomic.fna		99.6	99.1	0.5	0.2	0.2	440	65289	65289	0	112
GCA_016237405.1_ASM1623740v1_genomic.fna		99.6	99.1	0.5	0.2	0.2	440	66886	66886	0	127
GCA_016087455.2_PDT000133644.2_genomic.fna		99.6	99.1	0.5	0.2	0.2	440	67426	67426	0	110
GCA_018421655.1_ASM1842165v1_genomic.fna		99.6	99.1	0.5	0.2	0.2	440	78298	69948	0.00018	179
GCA_015723885.1_ASM1572388v1_genomic.fna		99.6	99.1	0.5	0.2	0.2	440	69991	69991	0	121
GCA_026305055.1_PDT001493473.1_genomic.fna		99.6	96.6	3	0.2	0.2	440	70320	70320	0	117
GCA_026345295.1_PDT001493906.1_genomic.fna		99.6	94.8	4.8	0.2	0.2	440	70363	70363	0	96
GCA_001076695.1_ASM107669v1_genomic.fna		99.6	99.1	0.5	0.2	0.2	440	70691	70691	0.00013	138
GCA_015723085.1_ASM1572308v1_genomic.fna		99.6	99.1	0.5	0.2	0.2	440	70934	70934	0	115
GCA_000972665.1_ASM97266v1_genomic.fna		99.6	99.1	0.5	0.2	0.2	440	71618	71618	0	108
GCA_015723015.1_ASM1572301v1_genomic.fna		99.6	99.1	0.5	0.2	0.2	440	72068	72068	0	90
GCA_026320855.1_PDT001495219.1_genomic.fna		99.6	96.6	3	0.2	0.2	440	72909	72909	0	103
GCA_009684635.1_ASM968463v1_genomic.fna		99.6	99.1	0.5	0.2	0.2	440	4107982	74449	0.05854	1
GCA_001060355.1_ASM106035v1_genomic.fna		99.6	99.1	0.5	0.2	0.2	440	76232	76232	0	201
GCA_001060285.1_ASM106028v1_genomic.fna		99.6	99.1	0.5	0.2	0.2	440	80047	80047	3e-05	166
GCA_022253455.2_ASM2225345v2_genomic.fna		99.6	99.1	0.5	0.2	0.2	440	80067	80067	0	120
GCA_010590385.1_ASM1059038v1_genomic.fna		99.6	99.1	0.5	0.2	0.2	440	109504	80414	0.00032	653
GCA_001062385.1_ASM106238v1_genomic.fna		99.6	99.1	0.5	0.2	0.2	440	81044	81044	0	157
GCA_003176495.1_ASM317649v1_genomic.fna		99.6	99.1	0.5	0.2	0.2	440	81476	81476	0	175
GCA_001063205.1_ASM106320v1_genomic.fna		99.6	99.1	0.5	0.2	0.2	440	81937	81937	6e-05	141
GCA_003175435.1_ASM317543v1_genomic.fna		99.6	99.1	0.5	0.2	0.2	440	81960	81960	0	118
GCA_018160275.1_PDT001013415.1_genomic.fna		99.6	98	1.6	0.2	0.2	440	82267	82267	0	98
GCA_947647345.1_SRR17794282_bin.50_metawrap_v1.3_MAG_genomic.fna		99.6	99.1	0.5	0.2	0.2	440	82297	82297	0	73
GCA_009183705.1_ASM918370v1_genomic.fna		99.6	99.1	0.5	0.2	0.2	440	82924	82924	0	128
GCA_003175475.1_ASM317547v1_genomic.fna		99.6	99.1	0.5	0.2	0.2	440	83373	83373	0	150
GCA_003175455.1_ASM317545v1_genomic.fna		99.6	99.1	0.5	0.2	0.2	440	83405	83405	0	210
GCA_012030515.1_ASM1203051v1_genomic.fna		99.6	99.1	0.5	0.2	0.2	440	83782	83782	0	95
GCA_010590805.1_ASM1059080v1_genomic.fna		99.6	99.1	0.5	0.2	0.2	440	98309	84453	0.00034	691
GCA_015723275.1_ASM1572327v1_genomic.fna		99.6	99.1	0.5	0.2	0.2	440	84537	84537	0	86
GCA_026311335.1_PDT001494473.1_genomic.fna		99.6	94.8	4.8	0.2	0.2	440	84903	84903	0	94
GCA_023035995.1_PDT001288633.1_genomic.fna		99.6	99.1	0.5	0.2	0.2	440	84926	84926	0	125
GCA_026334475.1_PDT001494322.1_genomic.fna		99.6	98	1.6	0.2	0.2	440	85146	85146	0	94
GCA_015722835.1_ASM1572283v1_genomic.fna		99.6	99.1	0.5	0.2	0.2	440	85686	85686	0	90
GCA_026346935.1_PDT001493808.1_genomic.fna		99.6	96.6	3	0.2	0.2	440	87046	87046	0	97
GCA_015940865.1_PDT000716788.1_genomic.fna		99.6	96.4	3.2	0.2	0.2	440	88397	88397	0	91
GCA_016237905.1_ASM1623790v1_genomic.fna		99.6	99.1	0.5	0.2	0.2	440	89397	89397	0	92
GCA_016237825.1_ASM1623782v1_genomic.fna		99.6	99.1	0.5	0.2	0.2	440	89848	89848	0	95
GCA_018476835.1_ASM1847683v1_genomic.fna		99.6	99.1	0.5	0.2	0.2	440	90290	90290	0	89
GCA_026954605.1_PDT001529515.1_genomic.fna		99.6	97.3	2.3	0.2	0.2	440	91309	91309	0	102
GCA_025128455.1_ASM2512845v1_genomic.fna		99.6	99.1	0.5	0.2	0.2	440	91553	91553	0	125
GCA_015944385.1_PDT000673196.1_genomic.fna		99.6	99.1	0.5	0.5	0.1	440	91588	91588	0	126
GCA_015724075.1_ASM1572407v1_genomic.fna		99.6	99.1	0.5	0.2	0.2	440	93613	92518	0.00032	100
GCA_015723635.1_ASM1572363v1_genomic.fna		99.6	99.1	0.5	0.2	0.2	440	123622	94562	0.00032	75
GCA_018422315.1_ASM1842231v1_genomic.fna		99.6	99.1	0.5	0.2	0.2	440	96391	94566	0.00031	141
GCA_022408775.1_ASM2240877v1_genomic.fna		99.6	99.1	0.5	0.2	0.2	440	95891	95891	0	137
GCA_009183685.1_ASM918368v1_genomic.fna		99.6	99.1	0.5	0.2	0.2	440	98110	98110	0	95
GCA_022408735.1_ASM2240873v1_genomic.fna		99.6	99.1	0.5	0.2	0.2	440	98714	98714	0	129
GCA_011602995.1_ASM1160299v1_genomic.fna		99.6	99.1	0.5	0.2	0.2	440	98715	98715	0	160
GCA_018159695.1_PDT001013464.1_genomic.fna		99.6	96.4	3.2	0.2	0.2	440	99342	99342	0	72
GCA_018157255.1_PDT001013630.1_genomic.fna		99.6	99.1	0.5	0.2	0.2	440	100007	100007	0	88
GCA_026345995.1_PDT001493861.1_genomic.fna		99.6	97.3	2.3	0.2	0.2	440	100626	100626	0	78
GCA_026955925.1_PDT001529507.1_genomic.fna		99.6	99.1	0.5	0.2	0.2	440	102225	102225	0	118
GCA_015739935.1_ASM1573993v1_genomic.fna		99.6	99.1	0.5	0.2	0.2	440	102327	102327	0	73
GCA_001060325.1_ASM106032v1_genomic.fna		99.6	99.1	0.5	0.2	0.2	440	102633	102633	0	182
GCA_015739965.1_ASM1573996v1_genomic.fna		99.6	99.1	0.5	0.2	0.2	440	103573	103573	0	96
GCA_011602985.1_ASM1160298v1_genomic.fna		99.6	99.1	0.5	0.2	0.2	440	104270	104270	0	172
GCA_026310795.1_PDT001494232.1_genomic.fna		99.6	96.6	3	0.2	0.2	440	104861	104861	0	90
GCA_015940905.1_PDT000716786.1_genomic.fna		99.6	96.4	3.2	0.2	0.2	440	105040	105040	0	79
GCA_001062655.1_ASM106265v1_genomic.fna		99.6	99.1	0.5	0.2	0.2	440	105216	105216	6e-05	105
GCA_015722185.1_ASM1572218v1_genomic.fna		99.6	99.1	0.5	0.2	0.2	440	105345	105345	0	94
GCA_010590425.1_ASM1059042v1_genomic.fna		99.6	98.9	0.7	0.2	0.2	440	153300	107027	0.00033	613
GCA_000372565.1_PM_version_1_genomic.fna		99.6	99.1	0.5	0.2	0.2	440	111069	111069	0	99
GCA_018160315.1_PDT001013419.1_genomic.fna		99.6	99.1	0.5	0.2	0.2	440	111231	111231	0	80
GCA_028610565.1_ASM2861056v1_genomic.fna		99.6	99.1	0.5	0.2	0.2	440	112049	112049	0	239
GCA_015722735.1_ASM1572273v1_genomic.fna		99.6	99.1	0.5	0.2	0.2	440	112627	112627	0	65
GCA_015724105.1_ASM1572410v1_genomic.fna		99.6	99.1	0.5	0.2	0.2	440	140068	113809	0.00017	116
GCA_000770765.1_ASM77076v1_genomic.fna		99.6	99.1	0.5	0.2	0.2	440	114052	114052	0	91
GCA_001062135.1_ASM106213v1_genomic.fna		99.6	99.1	0.5	0.2	0.2	440	114393	114393	6e-05	113
GCA_001553525.1_ASM155352v1_genomic.fna		99.6	99.1	0.5	0.2	0.2	440	192485	114898	0.00085	62
GCA_026957175.1_PDT001529504.1_genomic.fna		99.6	99.1	0.5	0.2	0.2	440	115332	115332	0	138
GCA_026962475.1_PDT001529718.1_genomic.fna		99.6	93	6.6	0.2	0.2	440	116084	116084	0	76
GCA_015724065.1_ASM1572406v1_genomic.fna		99.6	99.1	0.5	0.2	0.2	440	128506	116719	0.0002	68
GCA_009184605.1_ASM918460v1_genomic.fna		99.6	99.1	0.5	0.2	0.2	440	117403	117403	0	138
GCA_015560685.1_ASM1556068v1_genomic.fna		99.6	99.1	0.5	0.2	0.2	440	153247	118660	0.00018	63
GCA_015724145.1_ASM1572414v1_genomic.fna		99.6	99.1	0.5	0.2	0.2	440	121844	119794	0.00014	77
GCA_026368395.1_PDT001496535.1_genomic.fna		99.6	93.9	5.7	0.2	0.2	440	120205	120205	0	78
GCA_016237605.1_ASM1623760v1_genomic.fna		99.6	99.1	0.5	0.2	0.2	440	120853	120853	0	74
GCA_016237505.1_ASM1623750v1_genomic.fna		99.6	99.1	0.5	0.2	0.2	440	120909	120909	0	72
GCA_001076755.1_ASM107675v1_genomic.fna		99.6	99.1	0.5	0.2	0.2	440	125779	121050	0.00029	76
GCA_027723085.1_ASM2772308v1_genomic.fna		99.6	99.1	0.5	0.2	0.2	440	125965	121716	3e-05	60
GCA_018165935.1_PDT001012881.1_genomic.fna		99.6	98.9	0.7	0.2	0.2	440	121738	121738	0	58
GCA_018158735.1_PDT001013533.1_genomic.fna		99.6	95.7	3.9	0.2	0.2	440	121739	121739	0	78
GCA_015740035.1_ASM1574003v1_genomic.fna		99.6	99.1	0.5	0.2	0.2	440	121960	121960	0	69
GCA_018068605.1_ASM1806860v1_genomic.fna		99.6	99.1	0.5	0.2	0.2	440	123200	123200	0	57
GCA_018069435.1_ASM1806943v1_genomic.fna		99.6	99.1	0.5	0.2	0.2	440	124352	124352	0	57
GCA_001063575.1_ASM106357v1_genomic.fna		99.6	99.1	0.5	0.2	0.2	440	127069	127069	3e-05	127
GCA_022408785.1_ASM2240878v1_genomic.fna		99.6	99.1	0.5	0.2	0.2	440	127471	127471	0	100
GCA_022408715.1_ASM2240871v1_genomic.fna		99.6	99.1	0.5	0.2	0.2	440	127532	127532	0	107
GCA_026346015.1_PDT001493862.1_genomic.fna		99.6	99.1	0.5	0.2	0.2	440	129692	129692	0	62
GCA_011602885.1_ASM1160288v1_genomic.fna		99.6	99.1	0.5	0.2	0.2	440	129967	129967	0	154
GCA_017693405.1_ASM1769340v1_genomic.fna		99.6	99.1	0.5	0.2	0.2	440	146190	131168	0.00042	64
GCA_022408095.1_ASM2240809v1_genomic.fna		99.6	99.1	0.5	0.2	0.2	440	132870	132870	0	85
GCA_026336795.1_PDT001494156.1_genomic.fna		99.6	98.9	0.7	0.2	0.2	440	133366	133366	0	63
GCA_015739665.1_ASM1573966v1_genomic.fna		99.6	99.1	0.5	0.2	0.2	440	133452	133452	0	69
GCA_015739735.1_ASM1573973v1_genomic.fna		99.6	99.1	0.5	0.2	0.2	440	133477	133477	0	64
GCA_015740165.1_ASM1574016v1_genomic.fna		99.6	99.1	0.5	0.2	0.2	440	133850	133850	0	57
GCA_001065915.1_ASM106591v1_genomic.fna		99.6	99.1	0.5	0.2	0.2	440	140317	135013	8e-05	98
GCA_001065085.1_ASM106508v1_genomic.fna		99.6	99.1	0.5	0.2	0.2	440	143441	135456	0.0001	85
GCA_011604045.1_ASM1160404v1_genomic.fna		99.6	99.1	0.5	0.2	0.2	440	137137	137137	0	132
GCA_011602955.1_ASM1160295v1_genomic.fna		99.6	99.1	0.5	0.2	0.2	440	137147	137147	0	127
GCA_015739695.1_ASM1573969v1_genomic.fna		99.6	99.1	0.5	0.2	0.2	440	137607	137607	0	72
GCA_011604055.1_ASM1160405v1_genomic.fna		99.6	99.1	0.5	0.2	0.2	440	138123	138123	0	120
GCA_025290655.1_ASM2529065v1_genomic.fna		99.6	99.1	0.5	0.2	0.2	440	138469	138469	0	136
GCA_002265355.1_ASM226535v1_genomic.fna		99.6	99.1	0.5	0.2	0.2	440	138929	138929	0	87
GCA_015740075.1_ASM1574007v1_genomic.fna		99.6	99.1	0.5	0.2	0.2	440	140078	140078	0	70
GCA_001076715.1_ASM107671v1_genomic.fna		99.6	99.1	0.5	0.2	0.2	440	140501	140501	0.00017	72
GCA_018442055.1_ASM1844205v1_genomic.fna		99.6	99.1	0.5	0.2	0.2	440	205902	140765	0.0004	74
GCA_011604205.1_ASM1160420v1_genomic.fna		99.6	99.1	0.5	0.2	0.2	440	140871	140871	0	141
GCA_001060765.1_ASM106076v1_genomic.fna		99.6	99.1	0.5	0.2	0.2	440	140934	140934	3e-05	73
GCA_023604485.1_ASM2360448v1_genomic.fna		99.6	99.1	0.5	0.2	0.2	440	149057	141442	0.0001	173
GCA_015723305.1_ASM1572330v1_genomic.fna		99.6	99.1	0.5	0.2	0.2	440	142604	142604	0	78
GCA_015723895.1_ASM1572389v1_genomic.fna		99.6	99.1	0.5	0.2	0.2	440	143857	143857	5e-05	72
GCA_016238385.1_ASM1623838v1_genomic.fna		99.6	99.1	0.5	0.2	0.2	440	143971	143971	0	59
GCA_016238785.1_ASM1623878v1_genomic.fna		99.6	99.1	0.5	0.2	0.2	440	144139	144139	0	87
GCA_026958975.1_PDT001529508.1_genomic.fna		99.6	99.1	0.5	0.2	0.2	440	144259	144259	0	98
GCA_024772475.1_PDT001384582.1_genomic.fna		99.6	96.4	3.2	0.2	0.2	440	144351	144351	0	76
GCA_022407705.1_ASM2240770v1_genomic.fna		99.6	99.1	0.5	0.2	0.2	440	144474	144474	0	136
GCA_015723485.1_ASM1572348v1_genomic.fna		99.6	99.1	0.5	0.2	0.2	440	161030	144999	0.00017	77
GCA_011604085.1_ASM1160408v1_genomic.fna		99.6	99.1	0.5	0.2	0.2	440	145494	145494	0	142
GCA_018155945.1_PDT001013685.1_genomic.fna		99.6	94.1	5.5	0.2	0.2	440	146540	146540	0	97
GCA_011604025.1_ASM1160402v1_genomic.fna		99.6	99.1	0.5	0.2	0.2	440	147147	147147	0	149
GCA_015722585.1_ASM1572258v1_genomic.fna		99.6	99.1	0.5	0.2	0.2	440	147300	147300	0	64
GCA_026010415.1_ASM2601041v1_genomic.fna		99.6	99.1	0.5	0.2	0.2	440	147732	147732	0	79
GCA_011603015.1_ASM1160301v1_genomic.fna		99.6	99.1	0.5	0.2	0.2	440	147903	147903	0	162
GCA_015723705.1_ASM1572370v1_genomic.fna		99.6	99.1	0.5	0.2	0.2	440	176539	148722	0.00015	66
GCA_015722685.1_ASM1572268v1_genomic.fna		99.6	99.1	0.5	0.2	0.2	440	148980	148980	0	84
GCA_025544655.1_ASM2554465v1_genomic.fna		99.6	98.9	0.7	0.2	0.2	440	186833	149659	0.00031	329
GCA_025128375.1_ASM2512837v1_genomic.fna		99.6	99.1	0.5	0.2	0.2	440	150065	150065	0	100
GCA_018334455.1_ASM1833445v1_genomic.fna		99.6	99.1	0.5	0.2	0.2	440	150065	150065	0	82
GCA_015550355.1_ASM1555035v1_genomic.fna		99.6	99.1	0.5	0.2	0.2	440	197833	150373	0.00012	69
GCA_022407925.1_ASM2240792v1_genomic.fna		99.6	99.1	0.5	0.2	0.2	440	150678	150678	0	114
GCA_016238885.1_ASM1623888v1_genomic.fna		99.6	99.1	0.5	0.2	0.2	440	150851	150851	0	68
GCA_017693355.1_ASM1769335v1_genomic.fna		99.6	99.1	0.5	0.2	0.2	440	224948	152147	0.00037	62
GCA_003856215.1_ASM385621v1_genomic.fna		99.6	99.1	0.5	0.2	0.2	440	152164	152164	0	102
GCA_022473715.1_PDT001257945.1_genomic.fna		99.6	96.4	3.2	0.2	0.2	440	152250	152250	0	75
GCA_022876185.1_PDT001280875.1_genomic.fna		99.6	98.2	1.4	0.2	0.2	440	152284	152284	0	72
GCA_001604705.1_ASM160470v1_genomic.fna		99.6	99.1	0.5	0.2	0.2	440	1913208	152517	0.00711	35
GCA_018334475.1_ASM1833447v1_genomic.fna		99.6	99.1	0.5	0.2	0.2	440	152725	152725	0	83
GCA_015739985.1_ASM1573998v1_genomic.fna		99.6	99.1	0.5	0.2	0.2	440	153297	153297	0	65
GCA_016085595.2_PDT000160832.2_genomic.fna		99.6	96.4	3.2	0.2	0.2	440	153328	153328	0	59
GCA_004570215.1_ASM457021v1_genomic.fna		99.6	99.1	0.5	0.2	0.2	440	153409	153402	1e-05	73
GCA_022408745.1_ASM2240874v1_genomic.fna		99.6	99.1	0.5	0.2	0.2	440	153406	153406	0	100
GCA_015722445.1_ASM1572244v1_genomic.fna		99.6	99.1	0.5	0.2	0.2	440	153995	153995	0	55
GCA_015740115.1_ASM1574011v1_genomic.fna		99.6	99.1	0.5	0.2	0.2	440	154718	154718	0	63
GCA_015723855.1_ASM1572385v1_genomic.fna		99.6	99.1	0.5	0.2	0.2	440	163044	155454	0	80
GCA_018180755.1_PDT001012879.1_genomic.fna		99.6	99.1	0.5	0.2	0.2	440	155815	155815	0	71
GCA_026345275.1_PDT001493907.1_genomic.fna		99.6	96.6	3	0.2	0.2	440	156191	156191	0	73
GCA_015722575.1_ASM1572257v1_genomic.fna		99.6	99.1	0.5	0.2	0.2	440	157037	157037	0	56
GCA_015739975.1_ASM1573997v1_genomic.fna		99.6	99.1	0.5	0.2	0.2	440	157099	157099	0	70
GCA_004570715.1_ASM457071v1_genomic.fna		99.6	99.1	0.5	0.2	0.2	440	157682	157682	0	68
GCA_015740015.1_ASM1574001v1_genomic.fna		99.6	99.1	0.5	0.2	0.2	440	158155	158155	0	71
GCA_015723215.1_ASM1572321v1_genomic.fna		99.6	99.1	0.5	0.2	0.2	440	158589	158589	0	66
GCA_026010435.1_ASM2601043v1_genomic.fna		99.6	99.1	0.5	0.2	0.2	440	159729	159729	0	84
GCA_001448445.1_ASM144844v1_genomic.fna		99.6	99.1	0.5	0.2	0.2	440	160469	160469	0	100
GCA_015722505.1_ASM1572250v1_genomic.fna		99.6	99.1	0.5	0.2	0.2	440	161195	161195	0	61
GCA_015723575.1_ASM1572357v1_genomic.fna		99.6	99.1	0.5	0.2	0.2	440	188923	161453	0.00015	65
GCA_900101725.1_IMG-taxon_2654588119_annotated_assembly_genomic.fna		99.6	99.1	0.5	0.2	0.2	440	201982	162534	0.00087	31
GCA_026955395.1_PDT001529721.1_genomic.fna		99.6	94.1	5.5	0.2	0.2	440	162660	162660	0	58
GCA_026366275.1_PDT001496497.1_genomic.fna		99.6	94.1	5.5	0.2	0.2	440	163415	163415	0	78
GCA_016068675.1_PDT000538616.1_genomic.fna		99.6	97.3	2.3	0.2	0.2	440	163483	163483	0	81
GCA_016238705.1_ASM1623870v1_genomic.fna		99.6	99.1	0.5	0.2	0.2	440	163894	163894	0	53
GCA_015723685.1_ASM1572368v1_genomic.fna		99.6	99.1	0.5	0.2	0.2	440	204887	164370	0.0001	50
GCA_026350895.1_PDT001493458.1_genomic.fna		99.6	99.1	0.5	0.2	0.2	440	164558	164558	0	57
GCA_003175495.1_ASM317549v1_genomic.fna		99.6	99.1	0.5	0.2	0.2	440	164562	164562	0	186
GCA_012030315.1_ASM1203031v1_genomic.fna		99.6	99.1	0.5	0.2	0.2	440	164741	164741	0	57
GCA_015723065.1_ASM1572306v1_genomic.fna		99.6	99.1	0.5	0.2	0.2	440	164984	164984	0	53
GCA_026348475.1_PDT001493668.1_genomic.fna		99.6	91.4	8.2	0.2	0.2	440	165161	165161	0	74
GCA_016238965.1_ASM1623896v1_genomic.fna		99.6	99.1	0.5	0.2	0.2	440	165504	165504	0	70
GCA_001619795.1_ASM161979v1_genomic.fna		99.6	99.1	0.5	0.2	0.2	440	165802	165802	0	90
GCA_015722285.1_ASM1572228v1_genomic.fna		99.6	99.1	0.5	0.2	0.2	440	166591	166591	0	59
GCA_016238325.1_ASM1623832v1_genomic.fna		99.6	99.1	0.5	0.2	0.2	440	167124	167124	0	63
GCA_015739775.1_ASM1573977v1_genomic.fna		99.6	99.1	0.5	0.2	0.2	440	168034	168034	0	44
GCA_011602865.1_ASM1160286v1_genomic.fna		99.6	99.1	0.5	0.2	0.2	440	168286	168286	0	148
GCA_015722085.1_ASM1572208v1_genomic.fna		99.6	99.1	0.5	0.2	0.2	440	168635	168635	0	69
GCA_011604155.1_ASM1160415v1_genomic.fna		99.6	99.1	0.5	0.2	0.2	440	168695	168695	0	150
GCA_011604105.1_ASM1160410v1_genomic.fna		99.6	99.1	0.5	0.2	0.2	440	168841	168841	0	152
GCA_025889135.1_PDT001469189.1_genomic.fna		99.6	93.9	5.7	0.2	0.2	440	168926	168926	0	79
GCA_000313255.1_Version_1_for_Proteus_mirabilis_C05028_genome_genomic.fna		99.6	99.1	0.5	0.2	0.2	440	620676	168941	0.00643	39
GCA_009821695.1_ASM982169v1_genomic.fna		99.6	99.1	0.5	0.2	0.2	440	207218	169032	0.00012	72
GCA_015723785.1_ASM1572378v1_genomic.fna		99.6	99.1	0.5	0.2	0.2	440	169922	169922	0	65
GCA_014324285.1_ASM1432428v1_genomic.fna		99.6	99.1	0.5	0.2	0.2	440	170295	170295	0	70
GCA_025379325.1_ASM2537932v1_genomic.fna		99.6	99.1	0.5	0.2	0.2	440	170803	170803	2e-05	120
GCA_022408675.1_ASM2240867v1_genomic.fna		99.6	99.1	0.5	0.2	0.2	440	171004	171004	0	102
GCA_015723405.1_ASM1572340v1_genomic.fna		99.6	99.1	0.5	0.2	0.2	440	171293	171293	0.00026	60
GCA_003583505.1_ASM358350v1_genomic.fna		99.6	99.1	0.5	0.2	0.2	440	193164	171942	0.00015	55
GCA_004347585.1_ASM434758v1_genomic.fna		99.6	99.1	0.5	0.2	0.2	440	172545	172545	0	89
GCA_026011595.1_ASM2601159v1_genomic.fna		99.6	99.1	0.5	0.2	0.2	440	172752	172752	0	103
GCA_015723605.1_ASM1572360v1_genomic.fna		99.6	99.1	0.5	0.2	0.2	440	172797	172797	8e-05	72
GCA_015722065.1_ASM1572206v1_genomic.fna		99.6	99.1	0.5	0.2	0.2	440	173328	173328	0	58
GCA_018334355.1_ASM1833435v1_genomic.fna		99.6	99.1	0.5	0.2	0.2	440	173428	173428	0	84
GCA_025128305.1_ASM2512830v1_genomic.fna		99.6	99.1	0.5	0.2	0.2	440	173428	173428	0	95
GCA_015740125.1_ASM1574012v1_genomic.fna		99.6	99.1	0.5	0.2	0.2	440	173535	173535	0	48
GCA_017693175.1_ASM1769317v1_genomic.fna		99.6	99.1	0.5	0.2	0.2	440	176929	173787	0.0003	60
GCA_015722985.1_ASM1572298v1_genomic.fna		99.6	99.1	0.5	0.2	0.2	440	174397	174397	0	41
GCA_016239145.1_ASM1623914v1_genomic.fna		99.6	99.1	0.5	0.2	0.2	440	174572	174572	0	50
GCA_016238425.1_ASM1623842v1_genomic.fna		99.6	99.1	0.5	0.2	0.2	440	175018	175018	0	81
GCA_023604395.1_ASM2360439v1_genomic.fna		99.6	99.1	0.5	0.2	0.2	440	226478	175373	0.00027	92
GCA_015723245.1_ASM1572324v1_genomic.fna		99.6	99.1	0.5	0.2	0.2	440	175934	175934	0	48
GCA_015722145.1_ASM1572214v1_genomic.fna		99.6	99.1	0.5	0.2	0.2	440	176875	176875	0	57
GCA_022408215.1_ASM2240821v1_genomic.fna		99.6	99.1	0.5	0.2	0.2	440	177080	177080	0	103
GCA_024989185.1_PDT001409579.1_genomic.fna		99.6	99.1	0.5	0.2	0.2	440	177408	177408	0	60
GCA_018334395.1_ASM1833439v1_genomic.fna		99.6	99.1	0.5	0.2	0.2	440	177802	177802	0	75
GCA_011602945.1_ASM1160294v1_genomic.fna		99.6	99.1	0.5	0.2	0.2	440	178270	178270	0	142
GCA_015722475.1_ASM1572247v1_genomic.fna		99.6	99.1	0.5	0.2	0.2	440	179663	179663	0	64
GCA_015722415.1_ASM1572241v1_genomic.fna		99.6	99.1	0.5	0.2	0.2	440	179739	179739	0	66
GCA_017116785.1_ASM1711678v1_genomic.fna		99.6	99.1	0.5	0.2	0.2	440	180827	180827	0	69
GCA_011602825.1_ASM1160282v1_genomic.fna		99.6	99.1	0.5	0.2	0.2	440	180919	180919	0	140
GCA_015723965.1_ASM1572396v1_genomic.fna		99.6	99.1	0.5	0.2	0.2	440	181035	181035	0	50
GCA_015739725.1_ASM1573972v1_genomic.fna		99.6	99.1	0.5	0.2	0.2	440	181091	181091	0	50
GCA_015722405.1_ASM1572240v1_genomic.fna		99.6	99.1	0.5	0.2	0.2	440	181189	181189	0	56
GCA_022408695.1_ASM2240869v1_genomic.fna		99.6	99.1	0.5	0.2	0.2	440	181419	181419	0	81
GCA_023604445.1_ASM2360444v1_genomic.fna		99.6	99.1	0.5	0.2	0.2	440	207061	181431	0.00015	68
GCA_018154235.1_PDT001013793.1_genomic.fna		99.6	87.3	12.3	0.2	0.2	440	182893	182893	0	50
GCA_011604145.1_ASM1160414v1_genomic.fna		99.6	99.1	0.5	0.2	0.2	440	183323	183323	0	142
GCA_001858185.1_ASM185818v1_genomic.fna		99.6	99.1	0.5	0.2	0.2	440	184006	184006	0	60
GCA_015722935.1_ASM1572293v1_genomic.fna		99.6	99.1	0.5	0.2	0.2	440	184287	184287	0	65
GCA_015723565.1_ASM1572356v1_genomic.fna		99.6	99.1	0.5	0.2	0.2	440	218959	184426	0.00012	61
GCA_015722215.1_ASM1572221v1_genomic.fna		99.6	99.1	0.5	0.2	0.2	440	185128	185128	0	47
GCA_015722355.1_ASM1572235v1_genomic.fna		99.6	99.1	0.5	0.2	0.2	440	185206	185206	0	67
GCA_015724025.1_ASM1572402v1_genomic.fna		99.6	99.1	0.5	0.2	0.2	440	185641	185641	0	52
GCA_026350835.1_PDT001493461.1_genomic.fna		99.6	99.1	0.5	0.2	0.2	440	185713	185713	0	60
GCA_900113495.1_IMG-taxon_2623620510_annotated_assembly_genomic.fna		99.6	99.1	0.5	0.2	0.2	440	205731	185733	0.00053	46
GCA_015722725.1_ASM1572272v1_genomic.fna		99.6	99.1	0.5	0.2	0.2	440	186407	186407	0	48
GCA_001617305.1_ASM161730v1_genomic.fna		99.6	99.1	0.5	0.2	0.2	440	186668	186668	0	92
GCA_015722825.1_ASM1572282v1_genomic.fna		99.6	99.1	0.5	0.2	0.2	440	187066	187066	0	60
GCA_018180095.1_PDT001013769.1_genomic.fna		99.6	98	1.6	0.2	0.2	440	187074	187074	0	38
GCA_015723335.1_ASM1572333v1_genomic.fna		99.6	99.1	0.5	0.2	0.2	440	187472	187472	0	67
GCA_018372235.1_ASM1837223v1_genomic.fna		99.6	99.1	0.5	0.2	0.2	440	187698	187698	0	39
GCA_016239245.1_ASM1623924v1_genomic.fna		99.6	99.1	0.5	0.2	0.2	440	187825	187825	0	71
GCA_016239285.1_ASM1623928v1_genomic.fna		99.6	99.1	0.5	0.2	0.2	440	188336	188336	0	50
GCA_015739845.1_ASM1573984v1_genomic.fna		99.6	99.1	0.5	0.2	0.2	440	188718	188718	0	100
GCA_015723115.1_ASM1572311v1_genomic.fna		99.6	99.1	0.5	0.2	0.2	440	188783	188783	0	78
GCA_026956455.1_PDT001529714.1_genomic.fna		99.6	93.9	5.7	0.2	0.2	440	188800	188800	0	54
GCA_016239065.1_ASM1623906v1_genomic.fna		99.6	99.1	0.5	0.2	0.2	440	189251	189251	0	52
GCA_015723505.1_ASM1572350v1_genomic.fna		99.6	99.1	0.5	0.2	0.2	440	189276	189276	0.00012	57
GCA_026956515.1_PDT001529705.1_genomic.fna		99.6	93	6.6	0.2	0.2	440	189306	189306	0	53
GCA_013184675.1_ASM1318467v1_genomic.fna		99.6	99.1	0.5	0.2	0.2	440	210227	189524	0.00022	199
GCA_003856195.1_ASM385619v1_genomic.fna		99.6	99.1	0.5	0.2	0.2	440	189865	189865	0	74
GCA_016238645.1_ASM1623864v1_genomic.fna		99.6	99.1	0.5	0.2	0.2	440	190433	190433	0	67
GCA_026345315.1_PDT001493904.1_genomic.fna		99.6	95.5	4.1	0.2	0.2	440	190820	190820	0	41
GCA_017119605.1_PDT000949973.1_genomic.fna		99.6	98.2	1.4	0.2	0.2	440	190936	190936	0	57
GCA_025660635.1_ASM2566063v1_genomic.fna		99.6	99.1	0.5	0.2	0.2	440	191313	191313	0	44
GCA_016238285.1_ASM1623828v1_genomic.fna		99.6	99.1	0.5	0.2	0.2	440	191536	191536	0	67
GCA_015722015.1_ASM1572201v1_genomic.fna		99.6	99.1	0.5	0.2	0.2	440	191856	191856	0	52
GCA_022407695.1_ASM2240769v1_genomic.fna		99.6	99.1	0.5	0.2	0.2	440	192241	192241	0	103
GCA_015723165.1_ASM1572316v1_genomic.fna		99.6	99.1	0.5	0.2	0.2	440	192549	192549	0	104
GCA_025660525.1_ASM2566052v1_genomic.fna		99.6	99.1	0.5	0.2	0.2	440	192654	192654	6e-05	102
GCA_009829055.1_ASM982905v1_genomic.fna		99.6	99.1	0.5	0.2	0.2	440	194114	194114	0	109
GCA_026960255.1_PDT001529505.1_genomic.fna		99.6	98.2	1.4	0.2	0.2	440	194136	194136	0	87
GCA_015722915.1_ASM1572291v1_genomic.fna		99.6	99.1	0.5	0.2	0.2	440	194240	194240	0	44
GCA_015723525.1_ASM1572352v1_genomic.fna		99.6	99.1	0.5	0.2	0.2	440	202135	194262	0.00013	59
GCA_011604135.1_ASM1160413v1_genomic.fna		99.6	99.1	0.5	0.2	0.2	440	194745	194745	0	132
GCA_026956495.1_PDT001529706.1_genomic.fna		99.6	93	6.6	0.2	0.2	440	194980	194980	0	62
GCA_015722895.1_ASM1572289v1_genomic.fna		99.6	99.1	0.5	0.2	0.2	440	195202	195202	0	52
GCA_003977485.1_ASM397748v1_genomic.fna		99.6	99.1	0.5	0.2	0.2	440	195307	195307	0	64
GCA_018160295.1_PDT001013412.1_genomic.fna		99.6	94.1	5.5	0.2	0.2	440	195976	195976	0	52
GCA_016239265.1_ASM1623926v1_genomic.fna		99.6	99.1	0.5	0.2	0.2	440	196713	196713	0	67
GCA_016238305.1_ASM1623830v1_genomic.fna		99.6	99.1	0.5	0.2	0.2	440	196889	196889	0	67
GCA_015723615.1_ASM1572361v1_genomic.fna		99.6	99.1	0.5	0.2	0.2	440	198094	198094	0.00012	61
GCA_015722295.1_ASM1572229v1_genomic.fna		99.6	99.1	0.5	0.2	0.2	440	198287	198287	0	53
GCA_015722885.1_ASM1572288v1_genomic.fna		99.6	99.1	0.5	0.2	0.2	440	198959	198959	0	52
GCA_018334375.1_ASM1833437v1_genomic.fna		99.6	99.1	0.5	0.2	0.2	440	199821	199821	0	44
GCA_015739855.1_ASM1573985v1_genomic.fna		99.6	99.1	0.5	0.2	0.2	440	200054	200054	0	56
GCA_019507065.1_PDT001106425.1_genomic.fna		99.6	95.5	4.1	0.2	0.2	440	200794	200794	0	60
GCA_023203255.1_PDT001296975.1_genomic.fna		99.6	96.4	3.2	0.2	0.2	440	201109	201109	0	67
GCA_025128435.1_ASM2512843v1_genomic.fna		99.6	99.1	0.5	0.2	0.2	440	201377	201377	0	75
GCA_022407975.1_ASM2240797v1_genomic.fna		99.6	99.1	0.5	0.2	0.2	440	201706	201706	0	68
GCA_025128355.1_ASM2512835v1_genomic.fna		99.6	99.1	0.5	0.2	0.2	440	202307	202307	0	67
GCA_009718745.1_ASM971874v1_genomic.fna		99.6	99.1	0.5	0.2	0.2	440	255055	202672	0.00106	129
GCA_026955375.1_PDT001529720.1_genomic.fna		99.6	93	6.6	0.2	0.2	440	202697	202697	0	66
GCA_026955875.1_PDT001529531.1_genomic.fna		99.6	96.6	3	0.2	0.2	440	202789	202789	0	83
GCA_015722205.1_ASM1572220v1_genomic.fna		99.6	99.1	0.5	0.2	0.2	440	202792	202792	0	40
GCA_018334335.1_ASM1833433v1_genomic.fna		99.6	99.1	0.5	0.2	0.2	440	203102	203102	0	63
GCA_015722695.1_ASM1572269v1_genomic.fna		99.6	99.1	0.5	0.2	0.2	440	203239	203239	0	57
GCA_011602785.1_ASM1160278v1_genomic.fna		99.6	99.1	0.5	0.2	0.2	440	203254	203254	0	138
GCA_015721825.1_ASM1572182v1_genomic.fna		99.6	99.1	0.5	0.2	0.2	440	203399	203399	0	54
GCA_018159195.1_PDT001013499.1_genomic.fna		99.6	99.1	0.5	0.2	0.2	440	203583	203583	0	51
GCA_024196705.1_PDT001355509.1_genomic.fna		99.6	98.2	1.4	0.2	0.2	440	204327	204327	0	50
GCA_009821615.1_ASM982161v1_genomic.fna		99.6	99.1	0.5	0.2	0.2	440	206787	205712	0.00015	71
GCA_016238825.1_ASM1623882v1_genomic.fna		99.6	99.1	0.5	0.2	0.2	440	206475	206475	0	48
GCA_025128485.1_ASM2512848v1_genomic.fna		99.6	99.1	0.5	0.2	0.2	440	206782	206782	0	63
GCA_009749085.1_ASM974908v1_genomic.fna		99.6	99.1	0.5	0.2	0.2	440	206951	206951	0	144
GCA_009749225.1_ASM974922v1_genomic.fna		99.6	99.1	0.5	0.2	0.2	440	206951	206951	0	122
GCA_009749185.1_ASM974918v1_genomic.fna		99.6	99.1	0.5	0.2	0.2	440	206951	206951	0	90
GCA_009749175.1_ASM974917v1_genomic.fna		99.6	99.1	0.5	0.2	0.2	440	206952	206952	0	83
GCA_009749245.1_ASM974924v1_genomic.fna		99.6	99.1	0.5	0.2	0.2	440	206980	206980	0	85
GCA_022802635.1_ASM2280263v1_genomic.fna		99.6	99.1	0.5	0.2	0.2	440	207036	207036	0.00015	127
GCA_022802375.1_ASM2280237v1_genomic.fna		99.6	99.1	0.5	0.2	0.2	440	207036	207036	0.00022	130
GCA_022802415.1_ASM2280241v1_genomic.fna		99.6	99.1	0.5	0.2	0.2	440	207036	207036	0.00027	124
GCA_022802435.1_ASM2280243v1_genomic.fna		99.6	99.1	0.5	0.2	0.2	440	207036	207036	0.00038	131
GCA_022802315.1_ASM2280231v1_genomic.fna		99.6	99.1	0.5	0.2	0.2	440	207036	207036	0.0002	128
GCA_022802655.1_ASM2280265v1_genomic.fna		99.6	99.1	0.5	0.2	0.2	440	207036	207036	0.00037	125
GCA_022802605.1_ASM2280260v1_genomic.fna		99.6	99.1	0.5	0.2	0.2	440	207036	207036	0.00025	127
GCA_022802325.1_ASM2280232v1_genomic.fna		99.6	99.1	0.5	0.2	0.2	440	207036	207036	0.00023	132
GCA_022802575.1_ASM2280257v1_genomic.fna		99.6	99.1	0.5	0.2	0.2	440	207036	207036	0.00029	123
GCA_018334255.1_ASM1833425v1_genomic.fna		99.6	99.1	0.5	0.2	0.2	440	207229	207229	0	90
GCA_025128535.1_ASM2512853v1_genomic.fna		99.6	99.1	0.5	0.2	0.2	440	207229	207229	0	73
GCA_018334315.1_ASM1833431v1_genomic.fna		99.6	99.1	0.5	0.2	0.2	440	207283	207283	0	50
GCA_016237385.1_ASM1623738v1_genomic.fna		99.6	99.1	0.5	0.2	0.2	440	207363	207363	0	63
GCA_013184655.1_ASM1318465v1_genomic.fna		99.6	99.1	0.5	0.2	0.2	440	210504	207518	0.00024	81
GCA_018334195.1_ASM1833419v1_genomic.fna		99.6	99.1	0.5	0.2	0.2	440	207536	207536	0	72
GCA_016974075.1_PDT000968707.1_genomic.fna		99.6	96.4	3.2	0.2	0.2	440	207566	207566	0	63
GCA_011602895.1_ASM1160289v1_genomic.fna		99.6	99.1	0.5	0.2	0.2	440	207581	207581	0	138
GCA_015722235.1_ASM1572223v1_genomic.fna		99.6	99.1	0.5	0.2	0.2	440	207646	207646	0	40
GCA_013184695.1_ASM1318469v1_genomic.fna		99.6	99.1	0.5	0.2	0.2	440	210138	207703	0.00017	95
GCA_019660825.1_ASM1966082v1_genomic.fna		99.6	99.1	0.5	0.2	0.2	440	207843	207843	0	79
GCA_023790595.1_PDT001322314.1_genomic.fna		99.6	93.9	5.7	0.2	0.2	440	207859	207859	0	80
GCA_013184715.1_ASM1318471v1_genomic.fna		99.6	99.1	0.5	0.2	0.2	440	228353	207888	0.00025	510
GCA_011602905.1_ASM1160290v1_genomic.fna		99.6	99.1	0.5	0.2	0.2	440	207975	207975	0	135
GCA_026797015.1_ASM2679701v1_genomic.fna		99.6	99.1	0.5	0.2	0.2	440	208014	208014	0	51
GCA_018861165.1_4337PV_genomic.fna		99.6	99.1	0.5	0.2	0.2	440	208120	208120	0	149
GCA_026347195.1_PDT001493790.1_genomic.fna		99.6	96.4	3.2	0.2	0.2	440	208211	208211	0	61
GCA_014712265.1_ASM1471226v1_genomic.fna		99.6	99.1	0.5	0.2	0.2	440	208497	208497	0	84
GCA_025128545.1_ASM2512854v1_genomic.fna		99.6	99.1	0.5	0.2	0.2	440	208523	208523	0	85
GCA_001617295.1_ASM161729v1_genomic.fna		99.6	99.1	0.5	0.2	0.2	440	208630	208630	0	59
GCA_011078105.1_ASM1107810v1_genomic.fna		99.6	99.1	0.5	0.2	0.2	440	210722	209147	0.0002	54
GCA_021439885.1_PDT001220452.1_genomic.fna		99.6	92.3	7.3	0.2	0.2	440	209297	209297	0	57
GCA_016239085.1_ASM1623908v1_genomic.fna		99.6	99.1	0.5	0.2	0.2	440	209539	209539	0	52
GCA_026108035.1_ASM2610803v1_genomic.fna		99.6	99.1	0.5	0.2	0.2	440	209914	209914	0	95
GCA_015723495.1_ASM1572349v1_genomic.fna		99.6	99.1	0.5	0.2	0.2	440	245952	211690	0.00015	40
GCA_016238945.1_ASM1623894v1_genomic.fna		99.6	99.1	0.5	0.2	0.2	440	212051	212051	0	53
GCA_018181055.1_PDT001012877.1_genomic.fna		99.6	98.2	1.4	0.2	0.2	440	212081	212081	0	63
GCA_015723005.1_ASM1572300v1_genomic.fna		99.6	99.1	0.5	0.2	0.2	440	212286	212286	0	50
GCA_018161895.1_PDT001013293.1_genomic.fna		99.6	99.1	0.5	0.2	0.2	440	212407	212407	0	50
GCA_018334245.1_ASM1833424v1_genomic.fna		99.6	99.1	0.5	0.2	0.2	440	212425	212425	0	70
GCA_025128295.1_ASM2512829v1_genomic.fna		99.6	99.1	0.5	0.2	0.2	440	212425	212425	0	82
GCA_018159215.1_PDT001013503.1_genomic.fna		99.6	99.1	0.5	0.2	0.2	440	212513	212513	0	67
GCA_017169755.1_ASM1716975v1_genomic.fna		99.6	99.1	0.5	0.2	0.2	440	212562	212562	0	58
GCA_017169735.1_ASM1716973v1_genomic.fna		99.6	99.1	0.5	0.2	0.2	440	212562	212562	0	58
GCA_026229005.1_ASM2622900v1_genomic.fna		99.6	99.1	0.5	0.2	0.2	440	212635	212635	0	75
GCA_025176725.1_ASM2517672v1_genomic.fna		99.6	99.1	0.5	0.2	0.2	440	220251	212660	0.00017	102
GCA_015721925.1_ASM1572192v1_genomic.fna		99.6	99.1	0.5	0.2	0.2	440	212767	212767	0	54
GCA_016238665.1_ASM1623866v1_genomic.fna		99.6	99.1	0.5	0.2	0.2	440	212852	212852	0	54
GCA_016238505.1_ASM1623850v1_genomic.fna		99.6	99.1	0.5	0.2	0.2	440	212893	212893	0	63
GCA_025886585.1_PDT001468785.1_genomic.fna		99.6	99.1	0.5	0.2	0.2	440	213061	213061	0	39
GCA_015722265.1_ASM1572226v1_genomic.fna		99.6	99.1	0.5	0.2	0.2	440	213242	213242	0	47
GCA_015722965.1_ASM1572296v1_genomic.fna		99.6	99.1	0.5	0.2	0.2	440	213606	213606	0	71
GCA_016238405.1_ASM1623840v1_genomic.fna		99.6	99.1	0.5	0.2	0.2	440	213892	213892	0	43
GCA_015723265.1_ASM1572326v1_genomic.fna		99.6	99.1	0.5	0.2	0.2	440	214057	214057	0	64
GCA_015739805.1_ASM1573980v1_genomic.fna		99.6	99.1	0.5	0.2	0.2	440	214206	214206	0	57
GCA_016238225.1_ASM1623822v1_genomic.fna		99.6	99.1	0.5	0.2	0.2	440	214286	214286	0	83
GCA_016238805.1_ASM1623880v1_genomic.fna		99.6	99.1	0.5	0.2	0.2	440	214352	214352	0	56
GCA_026229045.1_ASM2622904v1_genomic.fna		99.6	99.1	0.5	0.2	0.2	440	214455	214455	0	99
GCA_015721845.1_ASM1572184v1_genomic.fna		99.6	99.1	0.5	0.2	0.2	440	214487	214487	0	51
GCA_016237315.1_ASM1623731v1_genomic.fna		99.6	99.1	0.5	0.2	0.2	440	214570	214570	0	51
GCA_016085855.2_PDT000160694.2_genomic.fna		99.6	97.3	2.3	0.2	0.2	440	214693	214693	0	39
GCA_025660575.1_ASM2566057v1_genomic.fna		99.6	98.9	0.7	0.2	0.2	440	214743	214743	0	50
GCA_026229125.1_ASM2622912v1_genomic.fna		99.6	99.1	0.5	0.2	0.2	440	215382	215382	0	86
GCA_026797035.1_ASM2679703v1_genomic.fna		99.6	99.1	0.5	0.2	0.2	440	215445	215445	0	45
GCA_015722025.1_ASM1572202v1_genomic.fna		99.6	99.1	0.5	0.2	0.2	440	216122	216122	0	52
GCA_023231595.1_PDT001298455.1_genomic.fna		99.6	99.1	0.5	0.2	0.2	440	216267	216267	0	44
GCA_015739615.1_ASM1573961v1_genomic.fna		99.6	99.1	0.5	0.2	0.2	440	216403	216403	0	45
GCA_015723465.1_ASM1572346v1_genomic.fna		99.6	99.1	0.5	0.2	0.2	440	217437	216426	0.00026	45
GCA_015722465.1_ASM1572246v1_genomic.fna		99.6	99.1	0.5	0.2	0.2	440	216658	216658	0	53
GCA_016237245.1_ASM1623724v1_genomic.fna		99.6	99.1	0.5	0.2	0.2	440	216727	216727	0	45
GCA_015722665.1_ASM1572266v1_genomic.fna		99.6	99.1	0.5	0.2	0.2	440	216918	216918	0	60
GCA_027692345.1_ASM2769234v1_genomic.fna		99.6	99.1	0.5	0.2	0.2	440	219061	217366	2e-05	35
GCA_026960215.1_PDT001529520.1_genomic.fna		99.6	96.6	3	0.2	0.2	440	217398	217398	0	85
GCA_026957015.1_PDT001529527.1_genomic.fna		99.6	96.4	3.2	0.2	0.2	440	217398	217398	0	77
GCA_015721945.1_ASM1572194v1_genomic.fna		99.6	99.1	0.5	0.2	0.2	440	217503	217503	0	49
GCA_016238255.1_ASM1623825v1_genomic.fna		99.6	99.1	0.5	0.2	0.2	440	217851	217851	0	53
GCA_016085735.2_PDT000160794.2_genomic.fna		99.6	96.4	3.2	0.2	0.2	440	217882	217882	0	49
GCA_018917705.1_ASM1891770v1_genomic.fna		99.6	99.1	0.5	0.2	0.2	440	217961	217961	0	51
GCA_016238145.1_ASM1623814v1_genomic.fna		99.6	99.1	0.5	0.2	0.2	440	218263	218263	0	39
GCA_025379315.1_ASM2537931v1_genomic.fna		99.6	99.1	0.5	0.2	0.2	440	218973	218338	5e-05	92
GCA_022474095.1_PDT001257946.1_genomic.fna		99.6	90.5	9.1	0.2	0.2	440	218413	218413	0	77
GCA_016237435.1_ASM1623743v1_genomic.fna		99.6	99.1	0.5	0.2	0.2	440	218951	218951	0	50
GCA_007197655.1_ASM719765v1_genomic.fna		99.6	99.1	0.5	0.2	0.2	440	219788	219788	3e-05	55
GCA_016238585.1_ASM1623858v1_genomic.fna		99.6	99.1	0.5	0.2	0.2	440	219922	219922	0	57
GCA_001463025.1_ASM146302v1_genomic.fna		99.6	99.1	0.5	0.2	0.2	440	220007	220007	0	126
GCA_016239175.1_ASM1623917v1_genomic.fna		99.6	99.1	0.5	0.2	0.2	440	220167	220167	0	56
GCA_026960055.1_PDT001529711.1_genomic.fna		99.6	94.8	4.8	0.2	0.2	440	220497	220497	0	58
GCA_023064275.1_PDT001290931.1_genomic.fna		99.6	98.9	0.7	0.2	0.2	440	220736	220736	0	47
GCA_020777215.1_PDT001169417.1_genomic.fna		99.6	93.9	5.7	0.2	0.2	440	220881	220881	0	54
GCA_024187635.1_PDT001354256.1_genomic.fna		99.6	95.7	3.9	0.5	0.1	440	221145	221145	0	69
GCA_015722375.1_ASM1572237v1_genomic.fna		99.6	99.1	0.5	0.2	0.2	440	221170	221170	0	36
GCA_020564345.1_ASM2056434v1_genomic.fna		99.6	99.1	0.5	0.2	0.2	440	221716	221716	0	67
GCA_016239125.1_ASM1623912v1_genomic.fna		99.6	99.1	0.5	0.2	0.2	440	222557	222557	0	78
GCA_016238365.1_ASM1623836v1_genomic.fna		99.6	99.1	0.5	0.2	0.2	440	222924	222924	0	48
GCA_016238605.1_ASM1623860v1_genomic.fna		99.6	99.1	0.5	0.2	0.2	440	223325	223325	0	40
GCA_011365085.1_ASM1136508v1_genomic.fna		99.6	99.1	0.5	0.2	0.2	440	223813	223813	0	49
GCA_017116795.1_ASM1711679v1_genomic.fna		99.6	99.1	0.5	0.2	0.2	440	224458	224458	0	89
GCA_015723385.1_ASM1572338v1_genomic.fna		99.6	99.1	0.5	0.2	0.2	440	242868	224703	0.00012	43
GCA_023653395.1_ASM2365339v1_genomic.fna		99.6	99.1	0.5	0.2	0.2	440	225168	225168	2e-05	112
GCA_023069175.1_PDT001291254.1_genomic.fna		99.6	93	6.6	0.2	0.2	440	226188	226188	0	61
GCA_016746175.1_ASM1674617v1_genomic.fna		99.6	99.1	0.5	0.2	0.2	440	226215	226215	0	93
GCA_018334205.1_ASM1833420v1_genomic.fna		99.6	99.1	0.5	0.2	0.2	440	227579	227579	0	48
GCA_025128415.1_ASM2512841v1_genomic.fna		99.6	99.1	0.5	0.2	0.2	440	228005	228005	0	73
GCA_026319735.1_PDT001495288.1_genomic.fna		99.6	97.3	2.3	0.2	0.2	440	228155	228155	0	39
GCA_011604125.1_ASM1160412v1_genomic.fna		99.6	99.1	0.5	0.2	0.2	440	228709	228709	0	132
GCA_015722785.1_ASM1572278v1_genomic.fna		99.6	99.1	0.5	0.2	0.2	440	228910	228910	0	53
GCA_018334235.1_ASM1833423v1_genomic.fna		99.6	99.1	0.5	0.2	0.2	440	229517	229517	0	44
GCA_003856175.1_ASM385617v1_genomic.fna		99.6	99.1	0.5	0.2	0.2	440	229517	229517	0	48
GCA_015723945.1_ASM1572394v1_genomic.fna		99.6	99.1	0.5	0.2	0.2	440	229537	229537	0	56
GCA_026958935.1_PDT001529616.1_genomic.fna		99.6	96.4	3.2	0.2	0.2	440	229572	229572	0	43
GCA_021444655.1_PDT001221231.1_genomic.fna		99.6	99.1	0.5	0.2	0.2	440	229658	229658	0	53
GCA_015722005.1_ASM1572200v1_genomic.fna		99.6	99.1	0.5	0.2	0.2	440	229870	229870	0	85
GCA_015722345.1_ASM1572234v1_genomic.fna		99.6	99.1	0.5	0.2	0.2	440	230238	230238	0	58
GCA_016238525.1_ASM1623852v1_genomic.fna		99.6	99.1	0.5	0.2	0.2	440	230983	230983	0	37
GCA_016238625.1_ASM1623862v1_genomic.fna		99.6	99.1	0.5	0.2	0.2	440	231132	231132	0	59
GCA_015723985.1_ASM1572398v1_genomic.fna		99.6	99.1	0.5	0.2	0.2	440	231378	231378	0	50
GCA_015723765.1_ASM1572376v1_genomic.fna		99.6	99.1	0.5	0.2	0.2	440	231687	231687	0	36
GCA_028367435.1_PDT001598591.1_genomic.fna		99.6	99.1	0.5	0.2	0.2	440	232173	232173	0	86
GCA_000297835.1_Prot_mira_WGLW4_V1_genomic.fna		99.6	99.1	0.5	0.2	0.2	440	3717458	232868	0.01012	2
GCA_025379585.1_ASM2537958v1_genomic.fna		99.6	99.1	0.5	0.2	0.2	440	233895	233895	0	110
GCA_023604705.1_ASM2360470v1_genomic.fna		99.6	99.1	0.5	0.2	0.2	440	248687	234506	0.00018	62
GCA_015723365.1_ASM1572336v1_genomic.fna		99.6	99.1	0.5	0.2	0.2	440	234845	234845	0	64
GCA_016746155.1_ASM1674615v1_genomic.fna		99.6	99.1	0.5	0.2	0.2	440	235478	235478	0	80
GCA_004570225.1_ASM457022v1_genomic.fna		99.6	99.1	0.5	0.2	0.2	440	236082	236082	0	45
GCA_016239195.1_ASM1623919v1_genomic.fna		99.6	99.1	0.5	0.2	0.2	440	237575	237575	0	50
GCA_015739895.1_ASM1573989v1_genomic.fna		99.6	99.1	0.5	0.2	0.2	440	237676	237676	0	66
GCA_016238925.1_ASM1623892v1_genomic.fna		99.6	99.1	0.5	0.2	0.2	440	237728	237728	0	61
GCA_024560945.1_PDT001377701.1_genomic.fna		99.6	96.6	3	0.2	0.2	440	237967	237967	0	32
GCA_016238475.1_ASM1623847v1_genomic.fna		99.6	99.1	0.5	0.2	0.2	440	238090	238090	0	48
GCA_024621985.1_ASM2462198v1_genomic.fna		99.6	99.1	0.5	0.2	0.2	440	238649	238649	0	36
GCA_014212555.1_ASM1421255v1_genomic.fna		99.6	99.1	0.5	0.2	0.2	440	239585	239585	0	178
GCA_025379445.1_ASM2537944v1_genomic.fna		99.6	99.1	0.5	0.2	0.2	440	239590	239590	2e-05	52
GCA_017693275.1_ASM1769327v1_genomic.fna		99.6	99.1	0.5	0.2	0.2	440	278945	240786	5e-05	42
GCA_016238905.1_ASM1623890v1_genomic.fna		99.6	99.1	0.5	0.2	0.2	440	241045	241045	0	49
GCA_015722105.1_ASM1572210v1_genomic.fna		99.6	99.1	0.5	0.2	0.2	440	241755	241755	0	69
GCA_015723175.1_ASM1572317v1_genomic.fna		99.6	99.1	0.5	0.2	0.2	440	241882	241882	0	44
GCA_016085315.2_PDT000160796.2_genomic.fna		99.6	98	1.6	0.2	0.2	440	242803	242803	0	64
GCA_026228895.1_ASM2622889v1_genomic.fna		99.6	99.1	0.5	0.2	0.2	440	243847	243847	0	106
GCA_026796955.1_ASM2679695v1_genomic.fna		99.6	99.1	0.5	0.2	0.2	440	244464	244464	0	47
GCA_002936215.2_ASM293621v2_genomic.fna		99.6	99.1	0.5	0.2	0.2	440	245053	245053	0	49
GCA_016239225.1_ASM1623922v1_genomic.fna		99.6	99.1	0.5	0.2	0.2	440	245211	245211	0	43
GCA_025660585.1_ASM2566058v1_genomic.fna		99.6	99.1	0.5	0.2	0.2	440	245642	245642	2e-05	52
GCA_022968655.1_ASM2296865v1_genomic.fna		99.6	99.1	0.5	0.2	0.2	440	245950	245950	0	39
GCA_015723695.1_ASM1572369v1_genomic.fna		99.6	99.1	0.5	0.2	0.2	440	266385	245965	0.00029	34
GCA_017169595.1_ASM1716959v1_genomic.fna		99.6	99.1	0.5	0.2	0.2	440	246057	246057	0	57
GCA_017169615.1_ASM1716961v1_genomic.fna		99.6	99.1	0.5	0.2	0.2	440	246059	246059	0	58
GCA_015722645.1_ASM1572264v1_genomic.fna		99.6	99.1	0.5	0.2	0.2	440	246183	246183	0	36
GCA_016238205.1_ASM1623820v1_genomic.fna		99.6	99.1	0.5	0.2	0.2	440	246663	246663	0	80
GCA_015723105.1_ASM1572310v1_genomic.fna		99.6	99.1	0.5	0.2	0.2	440	247124	247124	0	40
GCA_023604285.1_ASM2360428v1_genomic.fna		99.6	98.9	0.7	0.2	0.2	440	250893	247446	0.00025	79
GCA_016085425.2_PDT000160801.2_genomic.fna		99.6	94.1	5.5	0.2	0.2	440	248789	248789	0	41
GCA_016239005.1_ASM1623900v1_genomic.fna		99.6	99.1	0.5	0.2	0.2	440	249038	249038	0	58
GCA_025379295.1_ASM2537929v1_genomic.fna		99.6	99.1	0.5	0.2	0.2	440	249335	249335	0	113
GCA_017169635.1_ASM1716963v1_genomic.fna		99.6	99.1	0.5	0.2	0.2	440	249486	249486	0	51
GCA_017169655.1_ASM1716965v1_genomic.fna		99.6	99.1	0.5	0.2	0.2	440	249486	249486	0	47
GCA_017169695.1_ASM1716969v1_genomic.fna		99.6	99.1	0.5	0.2	0.2	440	249486	249486	0	47
GCA_017169675.1_ASM1716967v1_genomic.fna		99.6	99.1	0.5	0.2	0.2	440	249486	249486	0	47
GCA_015723045.1_ASM1572304v1_genomic.fna		99.6	99.1	0.5	0.2	0.2	440	249688	249688	0	40
GCA_016238725.1_ASM1623872v1_genomic.fna		99.6	99.1	0.5	0.2	0.2	440	249821	249821	0	37
GCA_028367495.1_PDT001598584.1_genomic.fna		99.6	98	1.6	0.2	0.2	440	250987	250987	0	74
GCA_018334295.1_ASM1833429v1_genomic.fna		99.6	99.1	0.5	0.2	0.2	440	252295	252295	0	75
GCA_003185705.1_ASM318570v1_genomic.fna		99.6	99.1	0.5	0.2	0.2	440	252724	252724	0	63
GCA_026228965.1_ASM2622896v1_genomic.fna		99.6	98.9	0.7	0.2	0.2	440	253216	253216	0	317
GCA_028610425.1_ASM2861042v1_genomic.fna		99.6	99.1	0.5	0.2	0.2	440	253554	253554	0	81
GCA_025379385.1_ASM2537938v1_genomic.fna		99.6	99.1	0.5	0.2	0.2	440	253759	253759	0	53
GCA_022890875.1_PDT001280004.1_genomic.fna		99.6	98.2	1.4	0.2	0.2	440	254812	254812	0	60
GCA_025128325.1_ASM2512832v1_genomic.fna		99.6	99.1	0.5	0.2	0.2	440	255216	255216	0	58
GCA_009749255.1_ASM974925v1_genomic.fna		99.6	99.1	0.5	0.2	0.2	440	255343	255343	0	139
GCA_028760185.1_PDT001636999.1_genomic.fna		99.6	96.4	3.2	0.2	0.2	440	255389	255389	0	70
GCA_018334415.1_ASM1833441v1_genomic.fna		99.6	99.1	0.5	0.2	0.2	440	255807	255807	0	66
GCA_026957475.1_PDT001529637.1_genomic.fna		99.6	95.7	3.9	0.2	0.2	440	256065	256065	0	47
GCA_025379455.1_ASM2537945v1_genomic.fna		99.6	99.1	0.5	0.2	0.2	440	263105	256271	2e-05	50
GCA_004522505.1_ASM452250v1_genomic.fna		99.6	99.1	0.5	0.2	0.2	440	257093	257093	0	292
GCA_014212505.1_ASM1421250v1_genomic.fna		99.6	99.1	0.5	0.2	0.2	440	257540	257540	0	97
GCA_015721935.1_ASM1572193v1_genomic.fna		99.6	99.1	0.5	0.2	0.2	440	257920	257920	0	44
GCA_026228925.1_ASM2622892v1_genomic.fna		99.6	99.1	0.5	0.2	0.2	440	258629	258629	0	117
GCA_004570595.1_ASM457059v1_genomic.fna		99.6	99.1	0.5	0.2	0.2	440	258819	258819	0	61
GCA_015235315.1_ASM1523531v1_genomic.fna		99.6	99.1	0.5	0.2	0.2	440	258819	258819	0	61
GCA_025447515.1_ASM2544751v1_genomic.fna		99.6	99.1	0.5	0.2	0.2	440	259800	259800	0	54
GCA_025447615.1_ASM2544761v1_genomic.fna		99.6	99.1	0.5	0.2	0.2	440	259800	259800	0	53
GCA_016238865.1_ASM1623886v1_genomic.fna		99.6	99.1	0.5	0.2	0.2	440	259909	259909	0	44
GCA_025379545.1_ASM2537954v1_genomic.fna		99.6	99.1	0.5	0.2	0.2	440	259981	259981	2e-05	58
GCA_022802695.1_ASM2280269v1_genomic.fna		99.6	99.1	0.5	0.2	0.2	440	272028	260498	6e-05	65
GCA_022802395.1_ASM2280239v1_genomic.fna		99.6	99.1	0.5	0.2	0.2	440	272168	260498	9e-05	68
GCA_015723205.1_ASM1572320v1_genomic.fna		99.6	99.1	0.5	0.2	0.2	440	260699	260699	0	39
GCA_015740235.1_ASM1574023v1_genomic.fna		99.6	99.1	0.5	0.2	0.2	440	261280	261280	0	55
GCA_026956475.1_PDT001529709.1_genomic.fna		99.6	93.2	6.4	0.2	0.2	440	262274	262274	0	59
GCA_026957435.1_PDT001529713.1_genomic.fna		99.6	95.5	4.1	0.2	0.2	440	262288	262288	0	49
GCA_016237355.1_ASM1623735v1_genomic.fna		99.6	99.1	0.5	0.2	0.2	440	262434	262434	0	76
GCA_018334425.1_ASM1833442v1_genomic.fna		99.6	99.1	0.5	0.2	0.2	440	262730	262730	0	52
GCA_025379395.1_ASM2537939v1_genomic.fna		99.6	99.1	0.5	0.2	0.2	440	386829	263198	2e-05	50
GCA_026229105.1_ASM2622910v1_genomic.fna		99.6	99.1	0.5	0.2	0.2	440	265623	265623	0	114
GCA_016238845.1_ASM1623884v1_genomic.fna		99.6	99.1	0.5	0.2	0.2	440	266500	266500	0	42
GCA_020680085.3_PDT001164290.4_genomic.fna		99.6	95.5	4.1	0.2	0.2	440	266782	266782	0	37
GCA_021553215.2_PDT001228752.3_genomic.fna		99.6	94.1	5.5	0.2	0.2	440	267113	267113	0	32
GCA_017170035.1_ASM1717003v1_genomic.fna		99.6	99.1	0.5	0.2	0.2	440	268946	268946	0	65
GCA_026087875.1_PDT000432656.1_genomic.fna		99.6	97.3	2.3	0.2	0.2	440	269092	269092	0	47
GCA_016239025.1_ASM1623902v1_genomic.fna		99.6	99.1	0.5	0.2	0.2	440	271670	271670	0	48
GCA_022802665.1_ASM2280266v1_genomic.fna		99.6	99.1	0.5	0.2	0.2	440	272168	272168	0.00011	62
GCA_028610445.1_ASM2861044v1_genomic.fna		99.6	99.1	0.5	0.2	0.2	440	273117	273117	0	129
GCA_025128475.1_ASM2512847v1_genomic.fna		99.6	99.1	0.5	0.2	0.2	440	273466	273466	0	49
GCA_019050375.1_ASM1905037v1_genomic.fna		99.6	99.1	0.5	0.2	0.2	440	274093	274093	0	60
GCA_014212655.1_ASM1421265v1_genomic.fna		99.6	99.1	0.5	0.2	0.2	440	275445	275445	2e-05	81
GCA_016238185.1_ASM1623818v1_genomic.fna		99.6	99.1	0.5	0.2	0.2	440	275514	275514	0	41
GCA_014212675.1_ASM1421267v1_genomic.fna		99.6	99.1	0.5	0.2	0.2	440	275773	275773	2e-05	84
GCA_014212665.1_ASM1421266v1_genomic.fna		99.6	99.1	0.5	0.2	0.2	440	275773	275773	2e-05	122
GCA_024654645.1_ASM2465464v1_genomic.fna		99.6	99.1	0.5	0.2	0.2	440	275928	275928	0	66
GCA_025863315.2_ASM2586331v2_genomic.fna		99.6	99.1	0.5	0.2	0.2	440	276861	276861	0	50
GCA_017693395.1_ASM1769339v1_genomic.fna		99.6	99.1	0.5	0.2	0.2	440	278945	277333	5e-05	46
GCA_017145995.2_PDT000947452.3_genomic.fna		99.6	86.6	13	0.2	0.2	440	277508	277508	0	36
GCA_022802535.1_ASM2280253v1_genomic.fna		99.6	99.1	0.5	0.2	0.2	440	316919	280227	1e-05	71
GCA_014212635.1_ASM1421263v1_genomic.fna		99.6	99.1	0.5	0.2	0.2	440	400635	284292	5e-05	145
GCA_025379405.1_ASM2537940v1_genomic.fna		99.6	99.1	0.5	0.2	0.2	440	289202	289202	0	37
GCA_016238235.1_ASM1623823v1_genomic.fna		99.6	99.1	0.5	0.2	0.2	440	289396	289396	0	29
GCA_014212615.1_ASM1421261v1_genomic.fna		99.6	99.1	0.5	0.2	0.2	440	401551	292138	2e-05	112
GCA_028610265.1_ASM2861026v1_genomic.fna		99.6	99.1	0.5	0.2	0.2	440	294214	294214	0	47
GCA_016746215.1_ASM1674621v1_genomic.fna		99.6	99.1	0.5	0.2	0.2	440	299247	299247	0	54
GCA_023653375.1_ASM2365337v1_genomic.fna		99.6	99.1	0.5	0.2	0.2	440	301898	301898	0	96
GCA_025379285.1_ASM2537928v1_genomic.fna		99.6	99.1	0.5	0.2	0.2	440	302147	302147	0	110
GCA_014212545.1_ASM1421254v1_genomic.fna		99.6	99.1	0.5	0.2	0.2	440	304511	304511	0	105
GCA_028610505.1_ASM2861050v1_genomic.fna		99.6	99.1	0.5	0.2	0.2	440	305585	305585	0	279
GCA_025128395.1_ASM2512839v1_genomic.fna		99.6	99.1	0.5	0.2	0.2	440	312087	312087	0	66
GCA_017169925.1_ASM1716992v1_genomic.fna		99.6	99.1	0.5	0.2	0.2	440	312550	312550	0	52
GCA_017169895.1_ASM1716989v1_genomic.fna		99.6	99.1	0.5	0.2	0.2	440	312550	312550	0	52
GCA_017169955.1_ASM1716995v1_genomic.fna		99.6	99.1	0.5	0.2	0.2	440	312550	312550	0	53
GCA_017169865.1_ASM1716986v1_genomic.fna		99.6	99.1	0.5	0.2	0.2	440	312550	312550	0	52
GCA_910574505.1_MGBC000018_genomic.fna		99.6	99.1	0.5	0.2	0.2	440	418251	313489	6e-05	27
GCA_023239125.1_PDT001298445.1_genomic.fna		99.6	99.1	0.5	0.2	0.2	440	315727	315727	0	27
GCA_016746195.1_ASM1674619v1_genomic.fna		99.6	99.1	0.5	0.2	0.2	440	317328	317328	0	51
GCA_022802545.1_ASM2280254v1_genomic.fna		99.6	99.1	0.5	0.2	0.2	440	318707	318707	0	67
GCA_022802475.1_ASM2280247v1_genomic.fna		99.6	99.1	0.5	0.2	0.2	440	318707	318707	0	68
GCA_028610345.1_ASM2861034v1_genomic.fna		99.6	99.1	0.5	0.2	0.2	440	321255	321255	0	67
GCA_018068925.1_ASM1806892v1_genomic.fna		99.6	99.1	0.5	0.2	0.2	440	325723	325723	0	37
GCA_025399735.1_ASM2539973v1_genomic.fna		99.6	99.1	0.5	0.2	0.2	440	329000	329000	0	59
GCA_016238565.1_ASM1623856v1_genomic.fna		99.6	99.1	0.5	0.2	0.2	440	331666	331666	0	46
GCA_025379645.1_ASM2537964v1_genomic.fna		99.6	99.1	0.5	0.2	0.2	440	335672	335672	2e-05	102
GCA_015723825.1_ASM1572382v1_genomic.fna		99.6	99.1	0.5	0.2	0.2	440	341633	341633	3e-05	32
GCA_021373395.1_ASM2137339v1_genomic.fna		99.6	99.1	0.5	0.2	0.2	440	347401	347401	0	68
GCA_021095725.1_ASM2109572v1_genomic.fna		99.6	99.1	0.5	0.2	0.2	440	353260	353260	0	59
GCA_016238115.1_ASM1623811v1_genomic.fna		99.6	99.1	0.5	0.2	0.2	440	360193	360193	0	28
GCA_016239355.1_ASM1623935v1_genomic.fna		99.6	99.1	0.5	0.2	0.2	440	362431	362431	0	40
GCA_025379495.1_ASM2537949v1_genomic.fna		99.6	99.1	0.5	0.2	0.2	440	363741	363741	2e-05	50
GCA_028610485.1_ASM2861048v1_genomic.fna		99.6	99.1	0.5	0.2	0.2	440	364255	364255	0	64
GCA_025379565.1_ASM2537956v1_genomic.fna		99.6	99.1	0.5	0.2	0.2	440	365575	365575	5e-05	45
GCA_015723135.1_ASM1572313v1_genomic.fna		99.6	99.1	0.5	0.2	0.2	440	370455	370455	0	33
GCA_014212565.1_ASM1421256v1_genomic.fna		99.6	99.1	0.5	0.2	0.2	440	374816	374816	2e-05	173
GCA_024855625.1_PDT001407818.1_genomic.fna		99.6	90.7	8.9	0.2	0.2	440	377781	377781	0	30
GCA_028610405.1_ASM2861040v1_genomic.fna		99.6	99.1	0.5	0.2	0.2	440	378675	378675	0	59
GCA_025660515.1_ASM2566051v1_genomic.fna		99.6	99.1	0.5	0.2	0.2	440	384199	384199	4e-05	57
GCA_024655085.1_ASM2465508v1_genomic.fna		99.6	99.1	0.5	0.2	0.2	440	384795	384795	0	40
GCA_028610325.1_ASM2861032v1_genomic.fna		99.6	99.1	0.5	0.2	0.2	440	390571	390571	0	72
GCA_028610255.1_ASM2861025v1_genomic.fna		99.6	99.1	0.5	0.2	0.2	440	390871	390871	0	57
GCA_025379525.1_ASM2537952v1_genomic.fna		99.6	99.1	0.5	0.2	0.2	440	393271	393271	0	31
GCA_028058255.1_PDT001415062.1_genomic.fna		99.6	96.6	3	0.2	0.2	440	393386	393386	0	45
GCA_028610355.1_ASM2861035v1_genomic.fna		99.6	99.1	0.5	0.2	0.2	440	401541	401541	0	65
GCA_015723975.1_ASM1572397v1_genomic.fna		99.6	99.1	0.5	0.2	0.2	440	416960	416960	1e-05	28
GCA_028610455.1_ASM2861045v1_genomic.fna		99.6	99.1	0.5	0.2	0.2	440	418985	418985	0	67
GCA_028610305.1_ASM2861030v1_genomic.fna		99.6	99.1	0.5	0.2	0.2	440	419592	419592	0	115
GCA_018966595.1_ASM1896659v1_genomic.fna		99.6	99.1	0.5	0.2	0.2	440	425143	425143	0	23
GCA_028610525.1_ASM2861052v1_genomic.fna		99.6	99.1	0.5	0.2	0.2	440	476237	476237	0	110
GCA_028610535.1_ASM2861053v1_genomic.fna		99.6	99.1	0.5	0.2	0.2	440	476958	476958	0	63
GCA_009684595.1_ASM968459v1_genomic.fna		99.6	99.1	0.5	0.2	0.2	440	4105071	506894	0.00034	1
GCA_014212535.1_ASM1421253v1_genomic.fna		99.6	99.1	0.5	0.2	0.2	440	629177	608305	3e-05	355
GCA_900455045.1_58901_A01_genomic.fna		99.6	99.1	0.5	0.2	0.2	440	676006	676006	0	12
GCA_028610335.1_ASM2861033v1_genomic.fna		99.6	99.1	0.5	0.2	0.2	440	983131	983131	0	45
GCA_002861105.1_ASM286110v1_genomic.fna		99.6	99.1	0.5	0.2	0.2	440	2128130	2128130	0	20
GCA_000783465.2_ASM78346v2_genomic.fna		99.6	97.3	2.3	0.2	0.2	440	2497270	2497270	0	9
GCA_017309565.1_ASM1730956v1_genomic.fna		99.6	99.1	0.5	0.2	0.2	440	3082810	3082810	0	7
GCA_003075585.1_ASM307558v1_genomic.fna		99.6	99.1	0.5	0.2	0.2	440	3116701	3116701	0	4
GCA_028463445.1_ASM2846344v1_genomic.fna		99.6	99.1	0.5	0.2	0.2	440	3324545	3324545	0	7
GCA_028463215.1_ASM2846321v1_genomic.fna		99.6	99.1	0.5	0.2	0.2	440	3324967	3324967	0	8
GCA_028462845.1_ASM2846284v1_genomic.fna		99.6	99.1	0.5	0.2	0.2	440	3325008	3325008	0	5
GCA_028463455.1_ASM2846345v1_genomic.fna		99.6	99.1	0.5	0.2	0.2	440	3325817	3325817	0	6
GCA_028463275.1_ASM2846327v1_genomic.fna		99.6	99.1	0.5	0.2	0.2	440	3515980	3515980	0	4
GCA_007012285.1_ASM701228v1_genomic.fna		99.6	99.1	0.5	0.2	0.2	440	4049470	3746230	6e-05	1
GCA_028463625.1_ASM2846362v1_genomic.fna		99.6	99.1	0.5	0.2	0.2	440	3794727	3794727	0	3
GCA_028463745.1_ASM2846374v1_genomic.fna		99.6	99.1	0.5	0.2	0.2	440	3796254	3796254	0	3
GCA_028463635.1_ASM2846363v1_genomic.fna		99.6	99.1	0.5	0.2	0.2	440	3796464	3796464	0	3
GCA_028463765.1_ASM2846376v1_genomic.fna		99.6	99.1	0.5	0.2	0.2	440	3797982	3797982	0	3
GCA_028463605.1_ASM2846360v1_genomic.fna		99.6	99.1	0.5	0.2	0.2	440	3798122	3798122	0	3
GCA_028463695.1_ASM2846369v1_genomic.fna		99.6	99.1	0.5	0.2	0.2	440	3809817	3809817	0	8
GCA_018138985.1_ASM1813898v1_genomic.fna		99.6	99.1	0.5	0.2	0.2	440	3814885	3814885	0	1
GCA_026167565.1_ASM2616756v1_genomic.fna		99.6	99.1	0.5	0.2	0.2	440	3817239	3817239	0	1
GCA_027270345.1_ASM2727034v1_genomic.fna		99.6	99.1	0.5	0.2	0.2	440	3822626	3822626	0	5
GCA_025398955.1_ASM2539895v1_genomic.fna		99.6	99.1	0.5	0.2	0.2	440	3824562	3824558	0	1
GCA_024138815.1_ASM2413881v1_genomic.fna		99.6	99.1	0.5	0.2	0.2	440	3833041	3833041	0	3
GCA_024138795.1_ASM2413879v1_genomic.fna		99.6	99.1	0.5	0.2	0.2	440	3833071	3833071	0	4
GCA_028463205.1_ASM2846320v1_genomic.fna		99.6	99.1	0.5	0.2	0.2	440	3838098	3838098	0	3
GCA_028463325.1_ASM2846332v1_genomic.fna		99.6	99.1	0.5	0.2	0.2	440	3846008	3846008	0	6
GCA_028463305.1_ASM2846330v1_genomic.fna		99.6	99.1	0.5	0.2	0.2	440	3846605	3846605	0	5
GCA_000444425.1_ASM44442v1_genomic.fna		99.6	99.1	0.5	0.2	0.2	440	3846754	3846754	0	1
GCA_028463185.1_ASM2846318v1_genomic.fna		99.6	99.1	0.5	0.2	0.2	440	3846777	3846777	0	5
GCA_028463135.1_ASM2846313v1_genomic.fna		99.6	99.1	0.5	0.2	0.2	440	3846811	3846811	0	4
GCA_028463375.1_ASM2846337v1_genomic.fna		99.6	99.1	0.5	0.2	0.2	440	3846920	3846920	0	3
GCA_028463545.1_ASM2846354v1_genomic.fna		99.6	99.1	0.5	0.2	0.2	440	3847112	3847112	0	5
GCA_028463355.1_ASM2846335v1_genomic.fna		99.6	99.1	0.5	0.2	0.2	440	3847136	3847136	0	3
GCA_028463535.1_ASM2846353v1_genomic.fna		99.6	99.1	0.5	0.2	0.2	440	3847605	3847605	0	3
GCA_028462965.1_ASM2846296v1_genomic.fna		99.6	99.1	0.5	0.2	0.2	440	3847638	3847638	0	3
GCA_028462925.1_ASM2846292v1_genomic.fna		99.6	99.1	0.5	0.2	0.2	440	3847785	3847785	0	3
GCA_028463335.1_ASM2846333v1_genomic.fna		99.6	99.1	0.5	0.2	0.2	440	3848194	3848194	0	3
GCA_028463435.1_ASM2846343v1_genomic.fna		99.6	99.1	0.5	0.2	0.2	440	3848408	3848408	0	3
GCA_028462825.1_ASM2846282v1_genomic.fna		99.6	99.1	0.5	0.2	0.2	440	3848510	3848510	0	3
GCA_028463505.1_ASM2846350v1_genomic.fna		99.6	99.1	0.5	0.2	0.2	440	3848524	3848524	0	3
GCA_028462725.1_ASM2846272v1_genomic.fna		99.6	99.1	0.5	0.2	0.2	440	3848539	3848539	0	3
GCA_028462985.1_ASM2846298v1_genomic.fna		99.6	99.1	0.5	0.2	0.2	440	3848541	3848541	0	3
GCA_028463265.1_ASM2846326v1_genomic.fna		99.6	99.1	0.5	0.2	0.2	440	3848541	3848541	0	3
GCA_028462865.1_ASM2846286v1_genomic.fna		99.6	99.1	0.5	0.2	0.2	440	3848565	3848565	0	3
GCA_028463225.1_ASM2846322v1_genomic.fna		99.6	99.1	0.5	0.2	0.2	440	3848572	3848572	0	4
GCA_028462805.1_ASM2846280v1_genomic.fna		99.6	99.1	0.5	0.2	0.2	440	3857023	3857023	0	4
GCA_028462875.1_ASM2846287v1_genomic.fna		99.6	99.1	0.5	0.2	0.2	440	3858241	3858241	0	4
GCA_028463125.1_ASM2846312v1_genomic.fna		99.6	99.1	0.5	0.2	0.2	440	3860032	3860032	0	2
GCA_028462935.1_ASM2846293v1_genomic.fna		99.6	99.1	0.5	0.2	0.2	440	3861401	3861401	0	4
GCA_028462905.1_ASM2846290v1_genomic.fna		99.6	99.1	0.5	0.2	0.2	440	3861938	3861938	0	3
GCA_028462765.1_ASM2846276v1_genomic.fna		99.6	99.1	0.5	0.2	0.2	440	3861945	3861945	0	3
GCA_028463005.1_ASM2846300v1_genomic.fna		99.6	99.1	0.5	0.2	0.2	440	3861979	3861979	0	2
GCA_028463685.1_ASM2846368v1_genomic.fna		99.6	99.1	0.5	0.2	0.2	440	3862104	3862104	0	2
GCA_028463025.1_ASM2846302v1_genomic.fna		99.6	99.1	0.5	0.2	0.2	440	3862106	3862106	0	2
GCA_028463525.1_ASM2846352v1_genomic.fna		99.6	99.1	0.5	0.2	0.2	440	3862106	3862106	0	2
GCA_028463155.1_ASM2846315v1_genomic.fna		99.6	99.1	0.5	0.2	0.2	440	3862108	3862108	0	2
GCA_028463585.1_ASM2846358v1_genomic.fna		99.6	99.1	0.5	0.2	0.2	440	3862108	3862108	0	2
GCA_028463055.1_ASM2846305v1_genomic.fna		99.6	99.1	0.5	0.2	0.2	440	3862111	3862111	0	2
GCA_028463085.1_ASM2846308v1_genomic.fna		99.6	99.1	0.5	0.2	0.2	440	3862118	3862118	0	2
GCA_028463425.1_ASM2846342v1_genomic.fna		99.6	99.1	0.5	0.2	0.2	440	3907827	3907827	0	2
GCA_003194305.1_ASM319430v1_genomic.fna		99.6	99.1	0.5	0.2	0.2	440	3909869	3909768	2e-05	2
GCA_902387925.1_UHGG_MGYG-HGUT-02514_genomic.fna		99.6	99.1	0.5	0.2	0.2	440	3909869	3909768	2e-05	2
GCA_015694025.1_ASM1569402v1_genomic.fna		99.6	99.1	0.5	0.2	0.2	440	3911345	3911345	0	1
GCA_015693985.1_ASM1569398v1_genomic.fna		99.6	99.1	0.5	0.2	0.2	440	3912751	3912751	0	1
GCA_025490355.1_ASM2549035v1_genomic.fna		99.6	99.1	0.5	0.2	0.2	440	3912942	3912942	0	3
GCA_015693865.1_ASM1569386v1_genomic.fna		99.6	99.1	0.5	0.2	0.2	440	3919144	3919144	0	1
GCA_015693965.1_ASM1569396v1_genomic.fna		99.6	99.1	0.5	0.2	0.2	440	3919144	3919144	0	1
GCA_015694005.1_ASM1569400v1_genomic.fna		99.6	99.1	0.5	0.2	0.2	440	3919452	3919452	0	1
GCA_013357565.1_ASM1335756v1_genomic.fna		99.6	99.1	0.5	0.2	0.2	440	3920300	3920300	0	1
GCA_027270465.1_ASM2727046v1_genomic.fna		99.6	99.1	0.5	0.2	0.2	440	3922665	3922665	0	6
GCA_018138945.1_ASM1813894v1_genomic.fna		99.6	99.1	0.5	0.2	0.2	440	3924008	3924008	0	1
GCA_022353845.1_ASM2235384v1_genomic.fna		99.6	99.1	0.5	0.2	0.2	440	3936031	3936031	0	1
GCA_027270475.1_ASM2727047v1_genomic.fna		99.6	99.1	0.5	0.2	0.2	440	3936271	3936271	0	6
GCA_011045855.1_ASM1104585v1_genomic.fna		99.6	99.1	0.5	0.2	0.2	440	3937098	3937098	0	3
GCA_028462785.1_ASM2846278v1_genomic.fna		99.6	99.1	0.5	0.2	0.2	440	3938084	3938084	0	4
GCA_028463105.1_ASM2846310v1_genomic.fna		99.6	99.1	0.5	0.2	0.2	440	3938126	3938126	0	4
GCA_028463035.1_ASM2846303v1_genomic.fna		99.6	99.1	0.5	0.2	0.2	440	3938148	3938148	0	4
GCA_018139005.1_ASM1813900v1_genomic.fna		99.6	99.1	0.5	0.2	0.2	440	3952956	3952956	0	1
GCA_000783875.2_ASM78387v2_genomic.fna		99.6	99.1	0.5	0.2	0.2	440	3955473	3955473	0	1
GCA_008630655.1_ASM863065v1_genomic.fna		99.6	99.1	0.5	0.2	0.2	440	3957207	3957207	0	1
GCA_028463825.1_ASM2846382v1_genomic.fna		99.6	99.1	0.5	0.2	0.2	440	3968434	3968434	0	2
GCA_028463645.1_ASM2846364v1_genomic.fna		99.6	99.1	0.5	0.2	0.2	440	3968448	3968448	0	2
GCA_028463705.1_ASM2846370v1_genomic.fna		99.6	99.1	0.5	0.2	0.2	440	3968450	3968450	0	2
GCA_018139105.1_ASM1813910v1_genomic.fna		99.6	98.9	0.7	0.2	0.2	440	3970133	3970133	0	1
GCA_013357485.1_ASM1335748v1_genomic.fna		99.6	98.9	0.7	0.2	0.2	440	3970204	3970204	0	1
GCA_013357465.1_ASM1335746v1_genomic.fna		99.6	98.9	0.7	0.2	0.2	440	3970238	3970238	0	1
GCA_003204115.1_ASM320411v1_genomic.fna		99.6	99.1	0.5	0.2	0.2	440	3980098	3980098	0	2
GCA_013255765.1_ASM1325576v1_genomic.fna		99.6	98.9	0.7	0.2	0.2	440	3983870	3983870	0	2
GCA_028463795.1_ASM2846379v1_genomic.fna		99.6	99.1	0.5	0.2	0.2	440	3985614	3985614	0	2
GCA_028463785.1_ASM2846378v1_genomic.fna		99.6	99.1	0.5	0.2	0.2	440	3985632	3985632	0	2
GCA_011383045.1_ASM1138304v1_genomic.fna		99.6	99.1	0.5	0.2	0.2	440	3998116	3998116	0	1
GCA_022354605.1_ASM2235460v1_genomic.fna		99.6	99.1	0.5	0.2	0.2	440	4000636	4000636	0	1
GCA_023093855.1_ASM2309385v1_genomic.fna		99.6	99.1	0.5	0.2	0.2	440	4001374	4001374	0	1
GCA_002945235.1_ASM294523v1_genomic.fna		99.6	99.1	0.5	0.2	0.2	440	4012640	4012640	0	1
GCA_011383025.1_ASM1138302v1_genomic.fna		99.6	99.1	0.5	0.2	0.2	440	4012915	4012915	0	1
GCA_015169015.1_ASM1516901v1_genomic.fna		99.6	99.1	0.5	0.2	0.2	440	4013382	4013382	0	1
GCA_017161055.1_ASM1716105v1_genomic.fna		99.6	99.1	0.5	0.2	0.2	440	4014453	4014453	0	2
GCA_018336495.1_ASM1833649v1_genomic.fna		99.6	99.1	0.5	0.2	0.2	440	4014504	4014504	0	2
GCA_009429045.2_ASM942904v2_genomic.fna		99.6	99.1	0.5	0.2	0.2	440	4018329	4018329	0	3
GCA_028596005.1_ASM2859600v1_genomic.fna		99.6	99.1	0.5	0.2	0.2	440	4024377	4024377	0	1
GCA_023702555.1_ASM2370255v1_genomic.fna		99.6	99.1	0.5	0.2	0.2	440	4026988	4026988	0	1
GCA_013357445.1_ASM1335744v1_genomic.fna		99.6	98.9	0.7	0.2	0.2	440	4029664	4029664	0	1
GCA_010692865.1_ASM1069286v1_genomic.fna		99.6	99.1	0.5	0.2	0.2	440	4031742	4031742	0	1
GCA_014931585.1_ASM1493158v1_genomic.fna		99.6	99.1	0.5	0.2	0.2	440	4038038	4038038	0	1
GCA_026016085.1_ASM2601608v1_genomic.fna		99.6	99.1	0.5	0.2	0.2	440	4053008	4053008	0	2
GCA_002180115.1_ASM218011v1_genomic.fna		99.6	99.1	0.5	0.2	0.2	440	4055152	4055152	0	2
GCA_013357405.1_ASM1335740v1_genomic.fna		99.6	99.1	0.5	0.2	0.2	440	4055574	4055574	0	1
GCA_013357425.1_ASM1335742v1_genomic.fna		99.6	99.1	0.5	0.2	0.2	440	4055642	4055642	0	1
GCA_013357525.1_ASM1335752v1_genomic.fna		99.6	99.1	0.5	0.2	0.2	440	4055965	4055965	0	1
GCA_026016065.1_ASM2601606v1_genomic.fna		99.6	99.1	0.5	0.2	0.2	440	4060092	4060092	0	1
GCA_014843115.1_ASM1484311v1_genomic.fna		99.6	99.1	0.5	0.2	0.2	440	4072318	4072318	0	1
GCA_011149675.1_ASM1114967v1_genomic.fna		99.6	99.1	0.5	0.2	0.2	440	4075803	4075803	0	3
GCA_000783575.2_ASM78357v2_genomic.fna		99.6	99.1	0.5	0.2	0.2	440	4077315	4077315	0	1
GCA_008041895.1_ASM804189v1_genomic.fna		99.6	99.1	0.5	0.2	0.2	440	4090308	4090308	0	1
GCA_017808555.1_ASM1780855v1_genomic.fna		99.6	99.1	0.5	0.2	0.2	440	4095724	4095724	0	3
GCA_013357545.1_ASM1335754v1_genomic.fna		99.6	99.1	0.5	0.2	0.2	440	4104163	4104163	0	1
GCA_009684665.1_ASM968466v1_genomic.fna		99.6	99.1	0.5	0.2	0.2	440	4105149	4105149	0	1
GCA_000784015.2_ASM78401v2_genomic.fna		99.6	99.1	0.5	0.2	0.2	440	4105573	4105573	0	1
GCA_023702535.1_ASM2370253v1_genomic.fna		99.6	99.1	0.5	0.2	0.2	440	4107587	4107587	0	2
GCA_018972025.2_ASM1897202v2_genomic.fna		99.6	99.1	0.5	0.2	0.2	440	4113628	4113628	0	1
GCA_012516515.1_ASM1251651v1_genomic.fna		99.6	99.1	0.5	0.2	0.2	440	4115975	4115975	0	1
GCA_013357505.1_ASM1335750v1_genomic.fna		99.6	99.1	0.5	0.2	0.2	440	4120711	4120711	0	1
GCA_026016105.1_ASM2601610v1_genomic.fna		99.6	99.1	0.5	0.2	0.2	440	4130619	4130619	0	1
GCA_011045575.1_ASM1104557v1_genomic.fna		99.6	99.1	0.5	0.2	0.2	440	4131513	4131513	0	1
GCA_026016045.1_ASM2601604v1_genomic.fna		99.6	99.1	0.5	0.2	0.2	440	4134677	4134677	0	1
GCA_026016125.1_ASM2601612v1_genomic.fna		99.6	99.1	0.5	0.2	0.2	440	4134743	4134743	0	1
GCA_026016145.1_ASM2601614v1_genomic.fna		99.6	99.1	0.5	0.2	0.2	440	4149995	4149995	0	1
GCA_017901195.1_ASM1790119v1_genomic.fna		99.6	99.1	0.5	0.2	0.2	440	4156152	4156152	0	2
GCA_013256075.1_ASM1325607v1_genomic.fna		99.6	99.1	0.5	0.2	0.2	440	4161306	4161306	0	4
GCA_016939735.1_ASM1693973v1_genomic.fna		99.6	99.1	0.5	0.2	0.2	440	4166429	4166429	0	4
GCA_016939715.1_ASM1693971v1_genomic.fna		99.6	99.1	0.5	0.2	0.2	440	4166432	4166432	0	3
GCA_023702575.1_ASM2370257v1_genomic.fna		99.6	99.1	0.5	0.2	0.2	440	4171811	4171811	0	3
GCA_023702595.1_ASM2370259v1_genomic.fna		99.6	99.1	0.5	0.2	0.2	440	4171811	4171811	0	3
GCA_013358795.1_ASM1335879v1_genomic.fna		99.6	99.1	0.5	0.2	0.2	440	4172466	4172466	0	1
GCA_016772355.1_ASM1677235v1_genomic.fna		99.6	99.1	0.5	0.2	0.2	440	4183869	4183869	0	1
GCA_003855635.1_ASM385563v1_genomic.fna		99.6	99.1	0.5	0.2	0.2	440	4189199	4189199	0	1
GCA_002055685.1_ASM205568v1_genomic.fna		99.6	99.1	0.5	0.2	0.2	440	4191021	4191021	0	1
GCA_009806715.1_ASM980671v1_genomic.fna		99.6	99.1	0.5	0.2	0.2	440	4200651	4200651	0	3
GCA_021228935.1_ASM2122893v1_genomic.fna		99.6	99.1	0.5	0.2	0.2	440	4202509	4202509	0	2
GCA_013357585.1_ASM1335758v1_genomic.fna		99.6	99.1	0.5	0.2	0.2	440	4203751	4203751	0	1
GCA_019443785.1_ASM1944378v1_genomic.fna		99.6	99.1	0.5	0.2	0.2	440	4204682	4204682	0	1
GCA_016772335.1_ASM1677233v1_genomic.fna		99.6	99.1	0.5	0.2	0.2	440	4216749	4216749	0	1
GCA_013343255.1_ASM1334325v1_genomic.fna		99.6	99.1	0.5	0.2	0.2	440	4218783	4218783	0	3
GCA_003073935.1_ASM307393v1_genomic.fna		99.6	99.1	0.5	0.2	0.2	440	4219380	4219380	0	6
GCA_027270355.1_ASM2727035v1_genomic.fna		99.6	99.1	0.5	0.2	0.2	440	4261249	4261249	0	2
GCA_001640985.1_ASM164098v1_genomic.fna		99.6	99.1	0.5	0.2	0.2	440	4272433	4272433	0	1
GCA_023242195.1_ASM2324219v1_genomic.fna		99.6	99.1	0.5	0.2	0.2	440	4278169	4278169	0	1
GCA_023242175.1_ASM2324217v1_genomic.fna		99.6	99.1	0.5	0.2	0.2	440	4278183	4278183	0	1
GCA_022453625.1_ASM2245362v1_genomic.fna		99.6	99.1	0.5	0.2	0.2	440	4285781	4285781	0	1
GCA_002180235.1_ASM218023v1_genomic.fna		99.6	99.1	0.5	0.2	0.2	440	4372742	4372742	0	2
GCA_028063815.1_PDT001164223.1_genomic.fna		99.7	98.6	1.1	0.2	0.1	440	31079	31079	0	241
GCA_026345235.1_PDT001493908.1_genomic.fna		99.7	96.1	3.6	0.2	0.1	440	56244	56244	0	179
GCA_018161675.1_PDT001013313.1_genomic.fna		99.7	97.7	2	0.2	0.1	440	138424	138424	0	84
GCA_028057395.1_PDT001473381.1_genomic.fna		99.7	95.2	4.5	0.2	0.1	440	190780	190780	0	57
GCA_016072715.1_PDT000443916.1_genomic.fna		99.7	97	2.7	0.2	0.1	440	201395	201395	0	55
GCA_016072795.1_PDT000443842.1_genomic.fna		99.7	92	7.7	0.2	0.1	440	204283	204283	0	56
GCA_021715495.1_PDT001232691.1_genomic.fna		99.7	91.1	8.6	0.2	0.1	440	244992	244992	0	50
GCA_020679725.3_PDT001164268.4_genomic.fna		99.7	93.6	6.1	0.2	0.1	440	269770	269770	0	62
GCA_002184635.2_ASM218463v2_genomic.fna		99.7	99.5	0.2	0	0.3	440	513140	513140	0	30
GCA_027274405.1_ASM2727440v1_genomic.fna		99.7	91.1	8.6	0.2	0.1	440	643594	643594	0	34
GCA_026361175.1_PDT001492644.1_genomic.fna		99.8	99.1	0.7	0.2	0	440	18984	18984	0	406
GCA_026312295.1_PDT001494632.1_genomic.fna		99.8	97.3	2.5	0.2	0	440	20648	20648	0	425
GCA_028062235.1_PDT001175581.1_genomic.fna		99.8	99.3	0.5	0.2	0	440	25738	25738	0	310
GCA_028062435.1_PDT001175568.1_genomic.fna		99.8	99.3	0.5	0.2	0	440	28386	28386	0	283
GCA_028062255.1_PDT001175580.1_genomic.fna		99.8	99.3	0.5	0.2	0	440	30664	30664	0	270
GCA_004570785.1_ASM457078v1_genomic.fna		99.8	99.3	0.5	0.2	0	440	31300	31300	0	257
GCA_028062495.1_PDT001166498.1_genomic.fna		99.8	98	1.8	0.2	0	440	32075	32075	0	224
GCA_018164115.1_PDT001013132.1_genomic.fna		99.8	99.3	0.5	0.2	0	440	32168	32168	0	222
GCA_028063435.1_PDT001165429.1_genomic.fna		99.8	98.4	1.4	0.2	0	440	32295	32295	0	227
GCA_023039795.1_PDT001288364.1_genomic.fna		99.8	99.3	0.5	0.2	0	440	43164	43164	0	238
GCA_017142915.1_PDT000947578.1_genomic.fna		99.8	96.8	3	0.2	0	440	44318	44318	0	204
GCA_023039815.1_PDT001288363.1_genomic.fna		99.8	96.8	3	0.2	0	440	45107	45107	0	215
GCA_016237765.1_ASM1623776v1_genomic.fna		99.8	99.3	0.5	0.2	0	440	47083	47083	0	136
GCA_026312755.1_PDT001494157.1_genomic.fna		99.8	98.9	0.9	0.2	0	440	61555	61555	0	140
GCA_021543395.1_PDT001227560.1_genomic.fna		99.8	96.6	3.2	0.2	0	440	72037	72037	0	130
GCA_010590755.1_ASM1059075v1_genomic.fna		99.8	99.3	0.5	0.2	0	440	105812	86416	0.0003	735
GCA_010590845.1_ASM1059084v1_genomic.fna		99.8	99.3	0.5	0.2	0	440	99183	94982	0.00039	501
GCA_018454805.1_PDT001044764.1_genomic.fna		99.8	96.6	3.2	0.2	0	440	101702	101702	0	84
GCA_025036465.1_PDT001386155.1_genomic.fna		99.8	95.9	3.9	0.2	0	440	102688	102688	0	73
GCA_018160775.1_PDT001013381.1_genomic.fna		99.8	95	4.8	0.2	0	440	104598	104598	0	92
GCA_022407835.1_ASM2240783v1_genomic.fna		99.8	99.3	0.5	0.2	0	440	109373	109373	0	119
GCA_025128515.1_ASM2512851v1_genomic.fna		99.8	99.3	0.5	0.2	0	440	118273	118273	0	123
GCA_026346055.1_PDT001493860.1_genomic.fna		99.8	98.9	0.9	0.2	0	440	129605	129605	0	56
GCA_009821675.1_ASM982167v1_genomic.fna		99.8	95.5	4.3	0.2	0	440	169462	134783	0.00033	85
GCA_016074875.1_PDT000434773.1_genomic.fna		99.8	99.3	0.5	0.2	0	440	146591	146591	0	123
GCA_016238985.1_ASM1623898v1_genomic.fna		99.8	99.3	0.5	0.2	0	440	158455	158455	0	100
GCA_025890415.1_PDT001469332.1_genomic.fna		99.8	95.5	4.3	0.2	0	440	160125	160125	0	88
GCA_024921845.1_PDT001409603.1_genomic.fna		99.8	99.1	0.7	0.2	0	440	163873	163873	0	64
GCA_015936825.1_PDT000751238.1_genomic.fna		99.8	93	6.8	0.2	0	440	168239	168239	0	60
GCA_022407845.1_ASM2240784v1_genomic.fna		99.8	99.3	0.5	0.2	0	440	168857	168857	0	101
GCA_015944505.1_PDT000673192.1_genomic.fna		99.8	99.3	0.5	0.2	0	440	170792	170792	0	87
GCA_015944495.1_PDT000673188.1_genomic.fna		99.8	96.8	3	0.2	0	440	171293	171293	0	82
GCA_015944425.1_PDT000673197.1_genomic.fna		99.8	99.3	0.5	0.2	0	440	171446	171446	0	81
GCA_026300395.1_PDT001492643.1_genomic.fna		99.8	99.3	0.5	0.2	0	440	172860	172860	0	88
GCA_015722115.1_ASM1572211v1_genomic.fna		99.8	99.3	0.5	0.2	0	440	173663	173663	0	52
GCA_025379665.1_ASM2537966v1_genomic.fna		99.8	99.3	0.5	0.2	0	440	229538	177713	7e-05	118
GCA_015944635.1_PDT000673189.1_genomic.fna		99.8	96.8	3	0.2	0	440	186538	186538	0	80
GCA_015944555.1_PDT000673195.1_genomic.fna		99.8	99.3	0.5	0.2	0	440	186538	186538	0	80
GCA_015740185.1_ASM1574018v1_genomic.fna		99.8	99.3	0.5	0.2	0	440	189465	189465	0	65
GCA_024273475.1_PDT001345554.1_genomic.fna		99.8	99.3	0.5	0.2	0	440	193122	193122	0	108
GCA_009718885.1_ASM971888v1_genomic.fna		99.8	99.3	0.5	0.2	0	440	198252	198252	0.00088	386
GCA_009718905.1_ASM971890v1_genomic.fna		99.8	99.3	0.5	0.2	0	440	255055	198311	0.00136	417
GCA_028465825.1_PDT001602589.1_genomic.fna		99.8	99.3	0.5	0.2	0	440	199216	199216	0	76
GCA_009718785.1_ASM971878v1_genomic.fna		99.8	99.3	0.5	0.2	0	440	202672	199550	0.00127	74
GCA_015944575.1_PDT000673193.1_genomic.fna		99.8	96.8	3	0.2	0	440	201026	201026	0	85
GCA_015944445.1_PDT000673190.1_genomic.fna		99.8	96.8	3	0.2	0	440	201041	201041	0	84
GCA_015944535.1_PDT000673145.1_genomic.fna		99.8	96.8	3	0.2	0	440	201051	201051	0	77
GCA_015724155.1_ASM1572415v1_genomic.fna		99.8	99.3	0.5	0.2	0	440	215769	201508	0.00022	42
GCA_028461865.1_PDT001602591.1_genomic.fna		99.8	99.3	0.5	0.2	0	440	201609	201609	0	51
GCA_026325995.1_PDT001494810.1_genomic.fna		99.8	98.4	1.4	0.2	0	440	201895	201895	0	65
GCA_018287495.1_PDT001019336.1_genomic.fna		99.8	99.3	0.5	0.2	0	440	202647	202647	0	52
GCA_016072595.1_PDT000444086.1_genomic.fna		99.8	96.4	3.4	0.2	0	440	204331	204331	0	49
GCA_016073255.1_PDT000444101.1_genomic.fna		99.8	93.9	5.9	0.2	0	440	204569	204569	0	46
GCA_013344565.1_ASM1334456v1_genomic.fna		99.8	93.9	5.9	0.2	0	440	205264	205264	0	501
GCA_015944595.1_PDT000673191.1_genomic.fna		99.8	92.5	7.3	0.2	0	440	207322	207322	0	74
GCA_026361495.1_PDT001492620.1_genomic.fna		99.8	98.4	1.4	0.2	0	440	208482	208482	0	42
GCA_015740195.1_ASM1574019v1_genomic.fna		99.8	99.3	0.5	0.2	0	440	209604	209604	0	66
GCA_028057655.1_PDT001438777.1_genomic.fna		99.8	94.1	5.7	0.2	0	440	210997	210997	0	56
GCA_015724095.1_ASM1572409v1_genomic.fna		99.8	99.3	0.5	0.2	0	440	211181	211181	0.00021	67
GCA_026955635.1_PDT001529602.1_genomic.fna		99.8	96.6	3.2	0.2	0	440	211767	211767	0	112
GCA_019258985.1_PDT001090222.1_genomic.fna		99.8	99.3	0.5	0.2	0	440	213881	213881	0	58
GCA_016073395.1_PDT000444085.1_genomic.fna		99.8	93.9	5.9	0.2	0	440	217508	217508	0	46
GCA_015721985.1_ASM1572198v1_genomic.fna		99.8	99.3	0.5	0.2	0	440	219035	219035	0	43
GCA_003171695.1_ASM317169v1_genomic.fna		99.8	99.3	0.5	0.2	0	440	223429	223429	0	177
GCA_015739815.1_ASM1573981v1_genomic.fna		99.8	99.3	0.5	0.2	0	440	223540	223540	0	44
GCA_015723425.1_ASM1572342v1_genomic.fna		99.8	99.3	0.5	0.2	0	440	268192	225076	0.00013	34
GCA_025660555.1_ASM2566055v1_genomic.fna		99.8	99.3	0.5	0.2	0	440	228134	228134	8e-05	74
GCA_015936865.1_PDT000751240.1_genomic.fna		99.8	89.8	10	0.2	0	440	230839	230839	0	57
GCA_025379305.1_ASM2537930v1_genomic.fna		99.8	99.3	0.5	0.2	0	440	236219	236219	5e-05	44
GCA_022802515.1_ASM2280251v1_genomic.fna		99.8	99.3	0.5	0.2	0	440	236566	236566	0.00011	46
GCA_028058175.1_PDT001415063.1_genomic.fna		99.8	98.9	0.9	0.2	0	440	240636	240636	0	50
GCA_026056165.1_PDT001480822.1_genomic.fna		99.8	94.1	5.7	0.2	0	440	241626	241626	0	81
GCA_003322945.1_ASM332294v1_genomic.fna		99.8	99.3	0.5	0.2	0	440	244024	244024	0	55
GCA_020681105.3_PDT001164339.4_genomic.fna		99.8	93.4	6.4	0.2	0	440	259113	259113	0	57
GCA_020680505.2_PDT001164243.3_genomic.fna		99.8	99.1	0.7	0.2	0	440	259478	259478	0	65
GCA_020679585.3_PDT001164330.4_genomic.fna		99.8	92.5	7.3	0.2	0	440	266177	266177	0	55
GCA_020680565.3_PDT001164235.4_genomic.fna		99.8	96.8	3	0.2	0	440	269558	269558	0	68
GCA_019257545.1_PDT001090225.1_genomic.fna		99.8	99.3	0.5	0.2	0	440	271870	271870	0	47
GCA_015723715.1_ASM1572371v1_genomic.fna		99.8	99.3	0.5	0	0.2	440	342093	277373	0.00015	22
GCA_015721895.1_ASM1572189v1_genomic.fna		99.8	99.3	0.5	0.2	0	440	285104	285104	0	37
GCA_021027975.1_PDT001187851.1_genomic.fna		99.8	98.9	0.9	0.2	0	440	310525	310525	0	41
GCA_027692385.1_ASM2769238v1_genomic.fna		99.8	99.3	0.5	0.2	0	440	461491	461491	3e-05	25
GCA_002944495.1_ASM294449v1_genomic.fna		99.8	99.3	0.5	0.2	0	440	4021165	4021165	0	1
GCA_002206145.2_ASM220614v2_genomic.fna		99.8	99.3	0.5	0.2	0	440	4155562	4155562	0	1
GCA_008195605.1_ASM819560v1_genomic.fna		99.8	99.3	0.5	0.2	0	440	4158695	4158695	0	2
GCA_002197405.1_ASM219740v1_genomic.fna		99.8	99.3	0.5	0.2	0	440	4209445	4209445	0	4

## Sheet: Sheet3
Table S1 (C) 1267 Proteus mirabilis data after quast evaluation
Assembly	# Contigs (>= 0 bp)	# Contigs (>= 1000 bp)	# Contigs (>= 5000 bp)	# Contigs (>= 10000 bp)	# Contigs (>= 25000 bp)	# Contigs (>= 50000 bp)	Total length (>= 0 bp)	Total length (>= 1000 bp)	Total length (>= 5000 bp)	Total length (>= 10000 bp)	Total length (>= 25000 bp)	Total length (>= 50000 bp)	# Contigs	Largest contig	Total length	GC (%)	N50	N75	L50	L75	# N's per 100 kbp
GCA_010598005.1_ASM1059800v1_genomic	924	509	234	108	18	0	3673472	3495514	2773612	1873237	558774	0	640	48193	3587509	39.64	10660	5417	101	219	10.76
GCA_004570055.1_ASM457005v1_genomic	688	504	247	113	16	0	3720177	3589465	2974387	2016869	545065	0	688	49972	3720177	39.21	10907	5860	99	213	0
GCA_010598095.1_ASM1059809v1_genomic	917	504	245	131	19	2	4103622	3927657	3268723	2439558	740963	204879	628	147586	4016103	39.78	12633	6771	93	201	12
GCA_001867325.1_ASM186732v1_genomic	610	475	234	138	19	0	3800644	3703713	3120444	2417036	588687	0	610	48067	3800644	39.44	13438	6909	94	190	0
GCA_003114895.2_ASM311489v2_genomic	869	477	245	130	25	3	4189347	3992964	3416359	2580195	943589	212528	639	84550	4106219	39.83	14123	7114	86	189	0
GCA_025979765.1_PDT001474464.1_genomic	481	401	232	124	23	3	3669576	3614539	3169224	2396340	810532	170440	469	57734	3664513	39.25	14391	7463	78	165	0
GCA_004570075.1_ASM457007v1_genomic	539	457	226	119	23	2	3739677	3677815	3123097	2342451	812868	157397	539	91796	3739677	39.08	14402	7058	81	174	0
GCA_020680965.2_PDT001164298.3_genomic	478	431	243	133	23	2	3817739	3784913	3299588	2520449	779621	112413	472	57111	3814986	39.83	14627	7538	83	173	0
GCA_020679565.3_PDT001164310.4_genomic	489	421	244	149	24	0	3945379	3899229	3438481	2760404	781656	0	474	49626	3938921	39.63	14733	8604	86	171	0
GCA_025030145.1_ASM2503014v1_genomic	840	422	230	137	28	1	4005031	3781227	3313887	2665342	950738	64165	643	64165	3923585	39.19	15321	7283	81	169	3.36
GCA_004570775.1_ASM457077v1_genomic	565	450	219	126	31	3	3847313	3762657	3218620	2558368	1069940	162580	565	57551	3847313	39.06	15521	7345	75	165	0
GCA_018069145.1_ASM1806914v1_genomic	483	409	238	144	30	1	3953390	3900474	3460317	2791331	964919	50615	483	50615	3953390	39.4	15869	8819	81	163	0
GCA_026345635.1_PDT001493886.1_genomic	483	379	223	124	28	3	3753015	3686273	3252119	2563074	1029012	195372	455	74479	3741610	39.33	16173	7960	70	152	0
GCA_027102555.1_PDT001537713.1_genomic	441	390	222	133	29	0	3737509	3700981	3256102	2605017	944662	0	441	49687	3737509	39.41	16278	8714	76	155	0
GCA_004570175.1_ASM457017v1_genomic	523	400	212	130	29	3	3785395	3694952	3236517	2646574	1024381	178094	523	71453	3785395	38.94	16493	8684	72	151	0
GCA_020680945.3_PDT001164315.4_genomic	442	386	233	139	29	4	3886877	3849815	3428573	2749604	1004724	211347	427	56152	3880723	39.3	16538	8583	77	157	0
GCA_025030095.1_ASM2503009v1_genomic	621	389	219	133	30	2	3860485	3728149	3297125	2674624	995870	110242	536	57261	3829934	38.9	16897	8300	75	155	3.73
GCA_026961205.1_PDT001529605.1_genomic	468	393	224	125	30	4	3780680	3730320	3298061	2614451	1097590	227807	455	68046	3774716	39.42	16917	7908	69	150	0
GCA_018165875.1_PDT001012884.1_genomic	497	388	222	129	29	4	3735416	3672054	3241215	2589469	1021569	229163	453	65830	3719124	38.98	16959	8208	71	151	0
GCA_026955615.1_PDT001529603.1_genomic	447	376	218	129	29	2	3636729	3586109	3193983	2555282	968463	110932	442	57896	3634288	39.11	17479	8638	71	148	0
GCA_016065595.1_PDT000590006.1_genomic	474	378	224	136	34	4	3998459	3936963	3525555	2880322	1302572	302726	443	86420	3986090	39.73	17580	9235	68	148	0
GCA_017887605.1_ASM1788760v1_genomic	294	294	217	129	33	3	3636528	3636528	3365727	2722722	1194469	189544	294	68548	3636528	38.61	17741	9976	63	130	0
GCA_025979725.1_PDT001474469.1_genomic	477	389	222	133	36	1	3890287	3833551	3411039	2761841	1186983	54710	456	54710	3881233	39.33	17749	8850	72	149	0
GCA_020680105.2_PDT001164283.3_genomic	477	399	236	133	36	5	3974853	3923817	3508435	2780080	1255841	304451	458	83953	3966857	39.69	17750	8406	72	155	0
GCA_018068065.1_ASM1806806v1_genomic	473	388	227	136	34	2	3964158	3904059	3463932	2802258	1148465	125944	473	68162	3964158	39.44	17792	8679	75	155	0
GCA_025969845.1_PDT001474458.1_genomic	447	383	218	140	36	4	4023189	3979347	3537661	2965485	1329201	278331	436	85125	4018553	39.9	17824	9831	69	145	0
GCA_003688085.1_ASM368808v1_genomic	747	379	228	144	35	1	4132348	3950988	3565302	2957313	1209436	54818	506	54818	4033408	39.14	17870	9269	74	152	0
GCA_020681025.3_PDT001164311.4_genomic	443	380	241	143	27	5	4026683	3984674	3626965	2914511	1035909	311071	429	91528	4020683	39.47	17894	9620	75	154	0
GCA_026327855.1_PDT001494678.1_genomic	468	362	219	132	30	4	3831117	3765428	3392204	2762688	1128892	245736	432	74946	3818118	39.27	18109	9258	68	143	0
GCA_021095645.1_ASM2109564v1_genomic	425	341	218	145	38	5	3954800	3906521	3598497	3077930	1452208	347196	393	112033	3944233	38.78	18286	10809	63	134	0
GCA_004569245.1_ASM456924v1_genomic	511	390	205	126	34	4	3796974	3712269	3264122	2697379	1202806	212367	511	57912	3796974	38.88	18471	8734	67	143	0
GCA_004570235.1_ASM457023v1_genomic	512	387	211	131	33	4	3904019	3812054	3413930	2833857	1224160	215778	512	58299	3904019	39.04	18700	9511	67	141	0
GCA_020680005.2_PDT001164322.3_genomic	435	379	219	140	35	3	4018853	3979159	3543726	2981286	1228933	186376	427	76125	4015427	39.61	18832	9469	72	144	0
GCA_024506895.1_PDT001376715.1_genomic	405	358	209	135	37	2	3811851	3779159	3387102	2857124	1257659	119102	401	60537	3810000	39.29	18835	9936	68	136	0
GCA_020679545.2_PDT001164332.3_genomic	428	377	217	133	35	4	3868641	3834441	3420233	2823705	1239769	260077	414	79386	3862560	39.27	18955	9357	68	141	0
GCA_026361175.1_PDT001492644.1_genomic	406	341	221	140	35	9	4131196	4084527	3749755	3132941	1417241	550990	395	77906	4126178	39.97	18984	10195	65	137	0
GCA_025972105.1_PDT001474478.1_genomic	397	356	222	141	37	6	4059744	4029766	3673266	3072471	1413017	382188	393	82073	4057961	39.29	19016	10436	66	139	0
GCA_026346615.1_PDT001493823.1_genomic	405	344	210	146	35	5	3917580	3876363	3515660	3054090	1323533	293110	395	68835	3913157	39.06	19041	10442	65	135	0
GCA_021095635.1_ASM2109563v1_genomic	436	340	200	131	37	8	3896157	3841074	3499790	2967296	1456490	493135	395	85567	3882999	39.07	19134	10473	59	126	0
GCA_018069045.1_ASM1806904v1_genomic	413	363	214	140	40	2	3982580	3947940	3563686	3028616	1400964	113441	413	59414	3982580	39.32	19171	10412	67	136	0
GCA_004570645.1_ASM457064v1_genomic	461	349	200	130	41	7	3853331	3772011	3433166	2925031	1528172	450294	461	79651	3853331	38.99	19227	10145	60	127	0
GCA_020958155.1_PDT001175378.1_genomic	403	347	217	141	36	7	4003607	3964987	3623905	3082746	1355661	415496	392	94096	3998688	39.55	19281	10665	66	133	0
GCA_019060055.1_PDT001078554.1_genomic	395	352	210	133	30	5	3885979	3854252	3472110	2917967	1212587	414691	394	133967	3885481	39.83	19286	10169	64	133	0
GCA_025979585.1_PDT001474477.1_genomic	386	341	205	130	37	4	3836861	3804624	3425239	2878488	1347030	217507	380	56874	3834247	39.26	19310	10119	64	130	0
GCA_025973005.1_PDT001474471.1_genomic	447	377	206	127	36	5	3884074	3838331	3399979	2814433	1287806	301926	429	79112	3876631	39.55	19415	9397	66	137	0
GCA_004570275.1_ASM457027v1_genomic	422	323	196	133	38	8	3870390	3799657	3494547	3031180	1496581	466595	422	71461	3870390	38.83	19568	11444	59	121	0
GCA_025979685.1_PDT001474470.1_genomic	396	334	214	135	35	3	3843670	3801779	3481135	2893888	1259300	180776	384	65533	3838140	39.11	19636	10054	66	134	0
GCA_025147205.1_PDT001413706.1_genomic	397	334	208	142	40	6	3983589	3939866	3601081	3127194	1491172	373498	386	98373	3978955	39	19637	11203	63	129	0
GCA_020680065.3_PDT001164295.4_genomic	402	346	223	139	34	6	4025338	3984948	3655976	3043763	1300412	399144	395	80002	4022333	39.43	19713	10201	67	137	0
GCA_024888415.1_PDT001396348.1_genomic	452	365	227	147	41	6	4171720	4119763	3746658	3170205	1498123	359139	420	82809	4159753	39.37	19874	10304	68	143	0
GCA_018068985.1_ASM1806898v1_genomic	426	358	213	136	38	4	3996811	3947638	3586424	3029065	1356167	242889	426	66940	3996811	39.3	19896	10296	67	133	0
GCA_025972185.1_PDT001474459.1_genomic	391	347	219	140	42	7	4134218	4101299	3764033	3204545	1662024	487109	387	107807	4132451	40.09	20013	10457	62	130	0
GCA_025974025.1_PDT001474463.1_genomic	354	306	210	137	41	6	3849551	3818799	3546685	3011532	1464889	377754	341	92492	3844191	39.09	20097	10885	62	125	0
GCA_018162175.1_PDT001013264.1_genomic	390	334	205	129	40	3	3779891	3745009	3395195	2848030	1374293	176837	374	62771	3773746	39.08	20169	10123	64	128	0
GCA_018068905.1_ASM1806890v1_genomic	399	354	216	141	40	5	3983081	3949749	3596920	3069345	1444924	273019	399	60142	3983081	39.31	20271	10523	65	133	0
GCA_018154155.1_PDT001013796.1_genomic	335	295	204	140	41	8	3935959	3908456	3657674	3199689	1601295	447777	327	69306	3932368	39.05	20291	12593	58	118	0
GCA_018068945.1_ASM1806894v1_genomic	416	357	216	132	42	4	3979697	3937627	3582701	2976562	1486211	260159	416	80064	3979697	39.33	20318	9998	65	133	0
GCA_018422015.1_ASM1842201v1_genomic	482	396	218	137	47	5	4212145	4147320	3739315	3168671	1724380	304755	482	74799	4212145	39.21	20318	10000	65	137	0
GCA_025880885.1_PDT001467794.1_genomic	407	346	230	143	40	3	4054760	4016153	3703840	3090688	1361371	164268	389	56974	4047070	39.37	20367	10505	70	138	0
GCA_016905865.1_ASM1690586v1_genomic	379	330	213	126	47	8	3968125	3944527	3622586	3010132	1725414	451705	350	70513	3959312	39.51	20386	10408	59	123	0
GCA_026335815.1_PDT001494230.1_genomic	356	317	215	139	41	7	4022355	3995216	3733875	3172482	1560174	439422	350	97320	4019795	39.37	20416	10997	62	125	0
GCA_025974925.1_PDT001474457.1_genomic	387	341	212	134	39	7	4083524	4053562	3707390	3141875	1544378	465010	375	75110	4078354	39.27	20524	10952	62	127	0
GCA_026354095.1_PDT001493252.1_genomic	380	317	200	130	40	7	3759516	3718486	3403223	2892553	1456309	386287	365	57952	3753377	38.94	20537	10307	60	123	0
GCA_026311175.1_PDT001494812.1_genomic	411	339	200	136	43	9	4152673	4107827	3734598	3246995	1767184	608748	386	111018	4142897	39.5	20574	10875	57	123	0
GCA_026312295.1_PDT001494632.1_genomic	425	344	215	136	39	6	4183092	4130630	3788470	3238110	1614462	436914	401	117936	4173367	39.9	20662	10850	60	126	0
GCA_021095605.1_ASM2109560v1_genomic	422	321	202	137	39	11	4094973	4038315	3753743	3272419	1662471	689210	379	96572	4080965	39.01	20849	12401	56	119	0
GCA_025030255.1_ASM2503025v1_genomic	550	315	199	133	44	6	3908502	3786008	3487344	3010967	1519917	330103	438	57617	3867045	38.71	20965	10976	63	123	3.36
GCA_022406525.1_ASM2240652v1_genomic	460	332	220	146	48	8	4253521	4196024	3906276	3379276	1839694	528135	381	109069	4229833	40.15	21086	12204	60	127	0
GCA_018287555.1_PDT001019331.1_genomic	352	323	206	136	47	11	4152833	4130093	3803968	3302902	1921436	762764	352	103625	4152833	40	21120	11607	54	119	0
GCA_018069025.1_ASM1806902v1_genomic	365	328	211	138	47	4	4034562	4007779	3712558	3211210	1703845	243168	365	70968	4034562	39.27	21222	11994	61	122	0
GCA_025972165.1_PDT001474466.1_genomic	328	290	194	131	44	6	3802988	3774617	3504974	3048599	1612616	375598	326	92678	3802072	39.11	21223	12417	57	113	0
GCA_018068995.1_ASM1806899v1_genomic	386	334	199	133	42	5	3934357	3898327	3553433	3082350	1570933	331261	386	80017	3934357	39.31	21306	11094	60	121	0
GCA_004179395.1_ASM417939v1_genomic	393	312	200	140	51	6	4092621	4045198	3743668	3309411	1930078	409500	358	103348	4078514	39.36	21427	11861	56	118	124.02
GCA_026330255.1_PDT001495082.1_genomic	366	302	196	142	49	7	3987409	3946374	3660472	3262760	1784600	395022	348	64997	3980776	38.79	21452	12319	59	117	0
GCA_017298035.1_PDT000978131.1_genomic	305	286	198	129	42	7	3862347	3847233	3606281	3106144	1626937	424465	305	74594	3862347	39.11	21500	12667	56	111	0
GCA_024507655.1_PDT001376668.1_genomic	381	328	203	136	48	6	4077507	4043719	3729007	3240675	1759356	360953	368	79701	4072496	39.31	21516	12594	60	120	0
GCA_018068965.1_ASM1806896v1_genomic	368	320	199	137	43	6	4005460	3970877	3651271	3220243	1646419	369368	368	79531	4005460	39.24	21521	12241	59	118	0
GCA_018157165.1_PDT001013633.1_genomic	400	328	212	138	42	5	4040331	3995797	3687866	3157052	1593273	318588	376	73163	4030212	39.42	21680	10917	61	126	0
GCA_025881625.1_PDT001467754.1_genomic	370	341	212	141	49	8	4146933	4124030	3779012	3281043	1829453	493468	370	91880	4146933	39.77	21851	11039	60	125	0
GCA_021095615.1_ASM2109561v1_genomic	330	285	191	135	43	5	3798176	3766337	3528333	3092961	1585493	287789	330	71013	3798176	39.15	22100	12499	57	113	0
GCA_004145395.1_ASM414539v1_genomic	409	321	205	128	45	8	4067789	4011786	3717928	3146416	1771240	537592	381	103396	4056253	39.45	22137	10881	56	118	83.43
GCA_018158335.1_PDT001013556.1_genomic	306	276	197	136	47	8	3976557	3956911	3732253	3285012	1831398	494155	299	77896	3973632	39.03	23033	13103	54	110	0
GCA_026299055.1_PDT001492795.1_genomic	297	265	180	127	45	12	3882211	3862089	3630942	3243224	1864640	785219	286	129623	3877709	39	23177	14382	49	100	0
GCA_021544735.1_PDT001227297.1_genomic	398	315	202	149	54	4	4250594	4202973	3919529	3528060	1915402	244664	361	68692	4236841	39.46	23238	13646	63	120	0
GCA_004570145.1_ASM457014v1_genomic	422	334	191	126	49	12	4090441	4027640	3676154	3185150	1983658	687524	422	72251	4090441	38.83	23579	10993	52	115	0
GCA_019569915.1_PDT000432664.2_genomic	340	291	195	130	45	12	4022582	3993666	3755189	3278982	1916727	809188	324	114583	4016065	38.93	23816	12273	49	106	0
GCA_016237965.1_ASM1623796v1_genomic	246	243	170	128	44	8	3689151	3687224	3485476	3170058	1778530	523485	246	110469	3689151	39.14	24188	14205	47	95	0
GCA_019724875.1_PDT001114959.1_genomic	278	246	186	139	48	7	3874229	3855145	3703839	3368157	1887164	503632	263	116826	3868137	39.22	24321	14674	50	101	0
GCA_020677725.1_PDT001164041.1_genomic	278	246	186	139	48	7	3874229	3855145	3703839	3368157	1887164	503632	263	116826	3868137	39.22	24321	14674	50	101	0
GCA_025979605.1_PDT001474479.1_genomic	300	271	184	127	46	14	3960912	3941497	3709858	3285982	1977117	891702	294	131570	3958511	39.18	24415	12580	47	99	0
GCA_021449205.1_PDT001221570.1_genomic	357	306	195	137	53	11	4247625	4212976	3913429	3491560	2121890	715098	348	121505	4243816	39.66	24901	12526	54	110	0
GCA_024888275.1_PDT001396358.1_genomic	345	282	200	139	49	10	4246628	4210575	3976554	3527118	2095920	708520	317	147012	4236151	39.13	24932	12907	50	109	0
GCA_019198655.1_PDT001086342.1_genomic	270	252	186	132	52	8	3902471	3889235	3718621	3332952	1989805	514696	270	87317	3902471	39.03	25099	14637	51	100	0
GCA_022948735.1_PDT001276253.1_genomic	282	260	175	130	52	12	3903255	3887007	3664661	3339837	2059948	793369	280	86027	3902330	39.31	25548	14482	48	96	0
GCA_018068005.1_ASM1806800v1_genomic	291	262	181	129	52	10	4015166	3993872	3790695	3414707	2062584	651550	291	84794	4015166	39.22	25548	16062	50	98	0
GCA_028062235.1_PDT001175581.1_genomic	310	280	190	131	50	12	4222857	4200509	3943949	3525988	2140329	871675	309	142675	4222385	39.99	25738	14528	49	103	0
GCA_021095735.1_ASM2109573v1_genomic	324	258	183	137	52	10	4025075	3988022	3777470	3452821	2085795	679020	297	124022	4015738	38.88	25982	14310	49	101	0
GCA_026349995.1_PDT001493530.1_genomic	298	260	190	134	52	10	3974760	3949531	3767417	3352631	2053913	657434	288	108797	3970848	39.25	26206	13183	50	102	0
GCA_004145855.1_ASM414585v1_genomic	432	236	169	125	51	17	4064918	3961572	3792043	3486476	2216880	1124973	332	119606	4024293	38.79	26567	16866	44	90	275.28
GCA_026301495.1_PDT001492790.1_genomic	269	236	171	122	49	11	3904467	3882719	3708923	3342349	2053870	770500	261	152742	3901108	39	26650	16804	45	92	0
GCA_026342875.1_PDT001494004.1_genomic	287	245	174	125	50	8	3884552	3859604	3674865	3306294	2015899	562459	272	85299	3879010	38.98	26744	16169	48	94	0
GCA_024506995.1_PDT001376712.1_genomic	356	301	201	133	58	12	4321139	4286618	4019376	3539640	2337010	772045	341	108909	4315163	39.66	27003	14159	52	108	0
GCA_016238085.1_ASM1623808v1_genomic	264	250	179	134	55	15	4142688	4132720	3939509	3620135	2296727	962609	264	86517	4142688	39.43	27040	16257	47	94	0
GCA_025979645.1_PDT001474474.1_genomic	308	272	173	130	57	12	4116329	4093330	3828098	3518850	2322629	841664	302	142386	4113907	39.36	27125	16479	47	95	0
GCA_028062615.1_PDT001166491.1_genomic	263	245	175	129	56	15	4221048	4207519	4010397	3673340	2397963	1079317	263	127155	4221048	39.54	27137	17818	46	93	0
GCA_025973025.1_PDT001474461.1_genomic	268	245	178	130	53	14	3998344	3983168	3796744	3440251	2157279	897194	260	97141	3995051	39.13	27156	14996	47	95	0
GCA_016238065.1_ASM1623806v1_genomic	270	257	173	121	52	10	3843150	3834967	3623338	3242292	2090384	589660	270	73122	3843150	38.85	27228	15534	46	93	0
GCA_026354115.1_PDT001493254.1_genomic	273	243	184	131	52	12	4018400	3998762	3842049	3445079	2140601	794915	268	85615	4016241	38.91	27573	15058	48	97	0
GCA_001061595.1_ASM106159v1_genomic	351	259	172	124	55	9	3934723	3890232	3658501	3306608	2165629	568473	297	79454	3917833	38.83	27655	15492	47	94	2.76
GCA_016238005.1_ASM1623800v1_genomic	249	236	170	122	56	15	4031959	4023512	3854911	3497551	2358493	1011749	249	113895	4031959	39.15	27679	17348	44	88	0
GCA_018068085.1_ASM1806808v1_genomic	279	246	164	120	55	9	4021366	3999503	3775501	3455783	2296042	689817	279	110154	4021366	39.05	27886	18262	45	89	0
GCA_025974705.1_PDT001474460.1_genomic	297	253	181	134	57	11	4102348	4075820	3878891	3546085	2309611	678190	280	86745	4095393	39.15	28130	15882	48	96	0
GCA_028062435.1_PDT001175568.1_genomic	283	260	169	122	51	17	4134972	4117900	3881007	3548990	2320707	1160929	283	106027	4134972	39.88	28386	17068	42	89	0
GCA_025030215.1_ASM2503021v1_genomic	378	230	154	120	60	13	3855029	3787231	3584502	3341118	2292393	730704	286	62465	3823121	38.71	28476	18781	46	87	5.05
GCA_024888615.1_PDT001396335.1_genomic	317	248	173	129	60	15	4236210	4199707	4000105	3688838	2500658	1019642	282	121655	4224049	39.03	28622	18381	46	91	0
GCA_025972145.1_PDT001474468.1_genomic	264	238	161	130	57	11	3959483	3943454	3732922	3514914	2337864	725801	256	88771	3956133	38.66	28895	18101	44	87	0
GCA_019942415.1_PDT001126938.1_genomic	258	236	169	122	60	12	3972103	3956338	3765294	3422356	2399843	736625	255	77239	3970834	39.07	29090	17577	45	88	0
GCA_016238025.1_ASM1623802v1_genomic	202	197	152	110	60	16	3718638	3715306	3598876	3265671	2412311	993336	202	82127	3718638	38.76	29098	19888	40	77	0
GCA_026955595.1_PDT001529604.1_genomic	287	251	164	117	56	14	3870274	3845669	3617235	3285236	2263912	805658	278	68060	3866217	39.06	29099	17016	44	87	0
GCA_024888195.1_PDT001396365.1_genomic	319	261	182	133	58	12	4224517	4189436	3975816	3609417	2399462	829091	299	117725	4217144	39.1	29212	15494	48	97	0
GCA_004570765.1_ASM457076v1_genomic	269	256	169	132	58	13	4057474	4045629	3858201	3582096	2385244	860714	269	93944	4057474	38.85	29641	16873	45	91	0
GCA_001066855.1_ASM106685v1_genomic	331	251	162	120	55	8	3931859	3896779	3666905	3362630	2314386	594387	277	110052	3915562	38.84	29730	15294	43	86	0
GCA_018068325.1_ASM1806832v1_genomic	242	217	155	120	63	14	4044074	4026120	3874151	3611430	2625491	961415	242	118459	4044074	39.12	29765	20988	42	81	0
GCA_018068025.1_ASM1806802v1_genomic	241	213	154	115	50	16	3929015	3908198	3761464	3463684	2272432	1106922	241	106980	3929015	39.02	29824	19066	39	82	0
GCA_028061975.1_PDT001186627.1_genomic	250	225	170	124	62	20	4305548	4287814	4132332	3798166	2690270	1282954	246	150913	4303718	39.74	30539	20093	43	87	0
GCA_021807905.2_PDT001235662.3_genomic	277	251	178	116	51	17	4107578	4089614	3891216	3446225	2356169	1182654	274	119101	4106163	39.36	30613	15948	41	88	0
GCA_028062255.1_PDT001175580.1_genomic	270	249	171	125	61	15	4244973	4229590	4013606	3692981	2587838	968133	270	102563	4244973	39.94	30664	18103	45	90	0
GCA_024888215.1_PDT001396366.1_genomic	301	247	179	120	62	15	4249387	4219412	4034174	3602002	2622706	1046797	276	117790	4240983	39.06	30723	17212	44	89	0
GCA_028063835.1_PDT001164222.1_genomic	222	205	159	125	63	16	4166785	4154057	4023981	3774880	2730085	1142665	222	123401	4166785	39.74	31079	20894	40	81	0
GCA_028063815.1_PDT001164223.1_genomic	241	228	169	122	55	14	4222932	4213018	4045176	3692546	2513235	1074297	241	154482	4222932	39.95	31079	18108	41	86	0
GCA_015902305.1_PDT000868691.1_genomic	261	231	153	111	56	14	3943903	3920479	3702999	3388305	2488734	1061177	261	110654	3943903	39.01	31080	17531	38	79	0
GCA_021095925.1_ASM2109592v1_genomic	245	195	150	123	52	17	3915761	3887471	3781972	3592996	2391822	1223168	227	120790	3910143	38.84	31157	19789	37	77	0
GCA_018157615.1_PDT001013604.1_genomic	233	206	158	116	56	15	3949698	3934715	3814966	3507399	2458386	1057758	219	108339	3944288	38.67	31228	19631	39	79	0
GCA_004570785.1_ASM457078v1_genomic	257	216	156	121	57	17	3928713	3907954	3736530	3490898	2441856	1110146	235	88998	3920661	39.39	31300	18537	40	81	0
GCA_028063395.1_PDT001165433.1_genomic	246	224	162	121	62	16	4271605	4255756	4080538	3785820	2764300	1210415	246	197029	4271605	39.82	31752	19005	40	83	0
GCA_028062495.1_PDT001166498.1_genomic	224	218	164	127	65	20	4384491	4380000	4226226	3957506	2916871	1421937	224	109672	4384491	40.03	32075	20071	40	82	0
GCA_018164115.1_PDT001013132.1_genomic	222	207	148	110	59	18	3870192	3861416	3725811	3458349	2609535	1269753	217	96383	3868271	38.98	32168	20162	36	73	0
GCA_028063435.1_PDT001165429.1_genomic	227	211	157	122	63	18	4292631	4280183	4128300	3869315	2835691	1327513	227	132357	4292631	39.9	32295	19932	39	81	0
GCA_026345255.1_PDT001493909.1_genomic	223	204	149	118	64	14	4002982	3990756	3839197	3610894	2708788	987496	215	140238	3999547	38.99	32397	21048	40	78	0
GCA_016237885.1_ASM1623788v1_genomic	219	213	157	121	59	14	4006350	4002460	3854991	3593586	2520354	924128	219	96821	4006350	38.91	32541	19198	42	82	0
GCA_019735095.1_PDT001114958.1_genomic	238	212	157	125	56	12	3968532	3952098	3813332	3596252	2471985	908523	231	121152	3965394	39.01	32949	18404	39	81	0
GCA_020677745.1_PDT001164040.1_genomic	238	212	157	125	56	12	3968532	3952098	3813332	3596252	2471985	908523	231	121152	3965394	39.01	32949	18404	39	81	0
GCA_022406495.1_ASM2240649v1_genomic	253	205	152	119	64	16	4082291	4058383	3919349	3674555	2697779	1023716	228	96684	4075277	39.53	33379	20866	41	80	0
GCA_025030105.1_ASM2503010v1_genomic	329	216	141	113	56	17	3922064	3869747	3668159	3455688	2520376	1199146	258	190000	3897800	38.68	33607	19692	36	75	2.13
GCA_009907015.1_ASM990701v1_genomic	304	200	142	111	60	19	4022956	3979491	3841823	3609348	2732220	1318281	230	161929	3999764	39	34376	21516	35	72	0
GCA_025979625.1_PDT001474480.1_genomic	211	188	151	112	63	16	4036933	4021649	3915209	3638609	2775158	1124828	208	130544	4035672	38.93	34443	22421	37	74	0
GCA_026347095.1_PDT001493792.1_genomic	244	211	150	116	58	20	4189151	4167853	4010220	3756436	2772135	1437904	235	116727	4185879	38.96	34551	19994	36	74	0
GCA_022406575.1_ASM2240657v1_genomic	218	179	145	113	66	13	3887482	3870893	3781751	3551533	2762319	858201	194	91411	3880648	38.84	34566	22959	39	73	0
GCA_026304055.1_PDT001492729.1_genomic	230	203	159	120	60	17	4073104	4056386	3932889	3626576	2591985	1061368	219	80104	4068592	39.16	35100	19852	41	81	0
GCA_016237785.1_ASM1623778v1_genomic	179	175	144	116	57	18	4068927	4065606	3976521	3778582	2735551	1378326	179	117626	4068927	39.1	36428	21372	34	71	0
GCA_024888735.1_PDT001396329.1_genomic	227	190	146	115	65	21	4259176	4237937	4120668	3895411	3042350	1567185	210	135875	4253252	38.94	36497	22280	35	72	0
GCA_022349905.2_ASM2234990v2_genomic	199	179	134	106	58	19	3904553	3890170	3763618	3558944	2703631	1328170	199	115013	3904553	38.82	36559	22072	34	68	0
GCA_001462475.1_ASM146247v1_genomic	204	182	144	115	55	19	4054467	4039798	3944529	3731706	2730689	1478904	204	135921	4054467	39.11	36671	21153	32	69	0
GCA_026332675.1_PDT001495027.1_genomic	193	172	131	110	65	24	4095107	4083224	3982261	3823139	3070085	1766738	185	159547	4091883	38.91	36790	25302	31	65	0
GCA_016237845.1_ASM1623784v1_genomic	190	183	145	115	53	18	3894602	3890179	3791498	3571731	2551954	1316363	190	126789	3894602	38.87	37344	20279	33	70	0
GCA_026345595.1_PDT001493887.1_genomic	168	149	125	104	58	16	3907842	3895431	3826200	3678618	2871853	1438266	162	192275	3905509	38.77	37384	24073	28	61	0
GCA_018966545.1_ASM1896654v1_genomic	200	176	138	105	58	17	4043713	4026619	3930535	3686438	2886707	1449511	200	153606	4043713	39.09	37553	22861	30	65	0
GCA_018087645.1_PDT000716785.1_genomic	206	184	138	114	64	20	4073102	4060008	3932278	3754953	2881352	1301913	198	123777	4069772	38.94	38085	22882	37	72	0
GCA_016237945.1_ASM1623794v1_genomic	146	144	117	100	59	15	3717301	3715933	3629791	3505097	2787631	1260132	146	152745	3717301	38.98	38442	24903	29	60	0
GCA_028062535.1_PDT001166494.1_genomic	193	182	144	118	62	22	4226315	4218147	4106163	3913045	2944437	1579755	193	127985	4226315	39.48	38707	22971	35	72	0
GCA_016238045.1_ASM1623804v1_genomic	191	178	139	113	66	22	4175316	4165909	4059391	3871567	3077710	1563741	191	133156	4175316	39.31	38953	24107	34	69	0
GCA_028062555.1_PDT001166496.1_genomic	202	190	136	111	68	21	4274409	4265478	4106874	3929421	3188032	1578643	202	120761	4274409	39.4	39899	24569	34	69	0
GCA_028061435.1_PDT001232580.1_genomic	186	171	132	109	57	17	3984490	3973502	3872518	3703592	2774260	1302442	186	121881	3984490	38.93	40313	22190	33	67	0
GCA_020816815.1_PDT001171798.2_genomic	183	167	132	106	61	21	4124289	4113419	4020310	3820216	3023247	1627269	179	189151	4122601	39.15	40490	23962	31	64	0
GCA_026955355.1_PDT001509717.2_genomic	185	168	132	106	61	21	4126291	4114977	4020310	3820216	3023247	1627269	180	189151	4124159	39.14	40490	23962	31	64	0
GCA_016237865.1_ASM1623786v1_genomic	166	158	122	101	57	16	3766083	3760944	3658868	3492682	2757991	1276185	166	181249	3766083	38.78	40785	22355	30	60	0
GCA_006508085.1_ASM650808v1_genomic	514	198	134	108	59	20	4193176	4100508	3955543	3753771	2938591	1558790	225	147982	4119906	38.86	40816	21915	32	66	0
GCA_010591405.1_ASM1059140v1_genomic	357	208	151	112	57	23	4319426	4257992	4100974	3821486	2928369	1734519	233	124559	4275094	39.1	40883	19847	32	70	27.51
GCA_016237805.1_ASM1623780v1_genomic	159	155	126	105	58	20	3798664	3796022	3707898	3549717	2785260	1410711	159	96267	3798664	38.85	41461	23852	31	61	0
GCA_024888675.1_PDT001396334.1_genomic	199	169	138	110	63	25	4251107	4234076	4154465	3950274	3146165	1821057	188	156561	4247760	38.92	41971	24664	32	65	0
GCA_003175415.1_ASM317541v1_genomic	216	165	125	100	61	21	4207108	4181569	4083971	3886659	3213914	1767396	187	147469	4197653	38.89	42746	27507	29	59	0
GCA_016237585.1_ASM1623758v1_genomic	169	163	130	103	61	20	3924694	3921145	3824599	3627065	2960005	1519748	169	144571	3924694	38.85	42951	25126	30	61	0
GCA_016237565.1_ASM1623756v1_genomic	165	151	120	98	59	23	4007888	3998987	3909844	3757588	3067248	1837324	165	152958	4007888	38.77	43004	26848	27	57	0
GCA_015901445.1_PDT000868692.1_genomic	239	214	142	110	61	21	4241996	4224295	4038557	3812621	2961563	1524296	237	139161	4241036	39.65	43039	20711	34	71	0
GCA_023039795.1_PDT001288364.1_genomic	238	211	140	109	64	23	4328174	4310115	4127055	3895964	3165690	1700763	232	126586	4325572	39.1	43164	23254	34	68	0
GCA_025972965.1_PDT001474476.1_genomic	206	184	141	106	59	22	4163022	4148356	4026078	3769462	2966583	1629788	203	116245	4161671	39.04	43281	22472	32	66	0
GCA_015896365.1_PDT000879472.1_genomic	192	162	120	103	67	22	4276180	4257077	4155427	4034261	3401199	1868717	184	230861	4273502	39.25	43827	27344	28	60	0
GCA_018157635.1_PDT001013603.1_genomic	152	139	113	94	60	22	4041630	4034308	3974758	3828449	3207609	1885595	146	157337	4039083	38.85	44172	27279	25	54	0
GCA_010588155.1_ASM1058815v1_genomic	517	148	120	99	61	21	4106221	3998977	3923145	3755172	3086535	1636145	171	184527	4015775	38.71	44181	25338	29	59	24.58
GCA_015940885.1_PDT000716790.1_genomic	215	190	145	118	59	26	4397681	4384401	4263823	4062997	3108136	1947634	203	168095	4392957	39.04	44222	21916	32	68	0
GCA_017142915.1_PDT000947578.1_genomic	204	181	133	104	62	24	4288865	4275294	4147581	3948407	3258598	1958417	196	152923	4285321	39.61	44318	25776	29	61	0
GCA_021095745.1_ASM2109574v1_genomic	206	159	113	95	58	21	3940190	3915451	3803980	3666097	3004104	1712175	184	164012	3932386	39.05	44658	27074	27	56	0
GCA_026336835.1_PDT001494154.1_genomic	169	152	114	95	63	21	4007660	3996615	3886614	3744570	3209218	1785582	164	195545	4005652	38.72	44774	26890	26	56	0
GCA_023039815.1_PDT001288363.1_genomic	215	185	133	93	63	24	4294722	4274998	4138216	3856177	3301509	1953361	209	152174	4292213	39.13	45107	26254	29	60	0
GCA_016237475.1_ASM1623747v1_genomic	176	162	123	102	54	20	4234549	4224865	4113954	3958562	3166597	1965048	176	188657	4234549	39.09	45253	24997	24	55	0
GCA_026331335.1_PDT001494467.1_genomic	185	163	132	104	57	25	4086832	4073422	3988854	3804633	3048598	1957563	179	130078	4084664	38.84	45632	24740	27	58	0
GCA_016237545.1_ASM1623754v1_genomic	209	199	120	104	56	25	3999569	3992629	3833969	3707887	2942015	1875378	209	133060	3999569	38.97	45722	24422	28	59	0
GCA_018158435.1_PDT001013551.1_genomic	166	150	126	106	62	24	4001450	3991681	3925409	3782255	3053727	1658525	161	135205	3999972	38.83	45904	26811	32	60	0
GCA_028061135.1_PDT001237752.1_genomic	176	164	131	102	60	26	4219967	4211557	4109892	3897756	3191974	2010263	176	133198	4219967	39.53	46208	25884	29	59	0
GCA_026303055.1_PDT001493249.1_genomic	150	137	121	102	63	26	4031817	4022180	3976427	3828969	3170303	1911146	150	128851	4031817	38.91	46242	27950	29	58	0
GCA_026962515.1_PDT001529506.1_genomic	181	162	122	102	68	28	4281611	4267677	4158616	4019367	3445236	2029513	181	132560	4281611	39.16	46469	29488	31	60	0
GCA_947255075.1_SRR17635658_bin.5_metaWRAP_v1.3_MAG_genomic	133	133	113	94	59	25	3885979	3885979	3817442	3671476	3034674	1825806	133	118650	3885979	38.82	46972	28092	28	55	0
GCA_016237765.1_ASM1623776v1_genomic	136	132	105	94	61	22	4060940	4058373	3983555	3899900	3332040	1961977	136	183504	4060940	39.18	47083	29845	24	51	0
GCA_016237665.1_ASM1623766v1_genomic	148	145	116	96	61	25	3845845	3843807	3765682	3610627	3070708	1823213	148	155158	3845845	38.77	47109	27873	28	55	0
GCA_018067965.1_ASM1806796v1_genomic	187	173	128	101	58	24	4098629	4089081	3983941	3768177	3086438	1844030	187	153630	4098629	39.02	47165	25249	29	58	0
GCA_021095805.1_ASM2109580v1_genomic	163	129	105	88	54	21	3943057	3925495	3872912	3746192	3116972	1941494	147	200534	3937256	38.77	47387	27658	22	48	0
GCA_018067625.1_ASM1806762v1_genomic	154	138	110	89	64	22	4010993	4001000	3926201	3763297	3326471	1806894	154	165003	4010993	38.83	47657	29144	27	53	0
GCA_015937185.1_PDT000725315.1_genomic	161	147	116	93	61	25	3921000	3911447	3826234	3658529	3106180	1831712	160	129228	3920518	38.79	47938	28793	28	55	0
GCA_026314215.1_PDT001493793.1_genomic	157	140	110	98	65	26	4010501	4000773	3917897	3833273	3290221	1962007	151	189261	4008259	38.67	48897	29210	27	55	0
GCA_024506615.1_PDT001376734.1_genomic	171	155	119	99	64	25	4239020	4228656	4129699	3975399	3409349	2042208	166	162828	4236771	38.97	49157	28044	27	56	0
GCA_016237715.1_ASM1623771v1_genomic	133	129	114	93	59	25	3952924	3950420	3911289	3758289	3189028	1948795	133	143054	3952924	38.85	49573	30600	26	51	0
GCA_025051635.1_PDT001384740.1_genomic	162	137	105	93	64	25	4226638	4212687	4129458	4027442	3517264	2058408	154	180595	4223399	39.14	49580	32199	27	52	0
GCA_026354135.1_PDT001493247.1_genomic	137	122	110	93	61	25	4134573	4124889	4098746	3976872	3413158	2106539	134	203736	4133172	39.12	51349	31471	25	50	0
GCA_001064105.1_ASM106410v1_genomic	185	138	104	92	57	27	3761480	3740750	3664091	3572277	3002819	1960993	153	164585	3751034	38.5	52253	27674	26	50	5.63
GCA_016237645.1_ASM1623764v1_genomic	145	131	106	88	56	25	3826292	3815715	3749721	3613718	3065739	2014727	145	212919	3826292	38.46	52501	28085	24	49	0
GCA_023043605.1_PDT001288116.1_genomic	161	146	120	101	56	28	4126868	4118033	4046808	3914398	3175600	2158281	156	155430	4124760	38.95	52588	27437	27	53	0
GCA_026320955.1_PDT001495211.1_genomic	163	144	112	97	66	29	4133336	4121138	4039129	3937111	3415652	2177194	160	186661	4132068	39.18	52700	28256	27	55	0
GCA_022110455.1_PDT001244725.1_genomic	192	157	109	95	65	28	4381379	4362779	4243450	4144458	3659534	2346894	173	173733	4374138	39.02	53197	31252	25	52	0
GCA_015739675.1_ASM1573967v1_genomic	138	138	111	91	57	27	3889801	3889801	3808815	3660068	3067702	2064208	138	135564	3889801	38.93	54021	28333	25	52	0
GCA_023042695.1_PDT001288191.1_genomic	172	154	112	88	58	30	4138369	4127495	4013518	3825199	3327377	2319021	166	154130	4135741	39.1	54106	30093	26	50	0
GCA_015940965.1_PDT000716789.1_genomic	163	136	98	83	61	33	4298421	4283295	4178783	4070838	3689877	2673641	152	190400	4294132	39	55729	41070	24	46	0
GCA_018158815.1_PDT001013530.1_genomic	131	114	95	83	59	27	3896978	3886359	3835892	3752064	3345124	2121522	126	133973	3895045	38.56	55732	37089	24	46	0
GCA_028066495.1_PDT000878043.1_genomic	143	129	110	92	65	31	4281226	4272080	4223867	4095417	3652611	2472851	143	188025	4281226	39.05	55800	31822	25	50	0
GCA_026345235.1_PDT001493908.1_genomic	179	148	110	94	65	28	4248769	4230950	4120627	4007618	3495270	2212469	167	168859	4244378	39.16	56244	28849	27	54	0
GCA_001462385.1_ASM146238v1_genomic	146	135	105	83	59	26	3954353	3946878	3877487	3724004	3342391	2163719	146	166132	3954353	38.94	57115	31767	23	46	0
GCA_016237685.1_ASM1623768v1_genomic	146	142	115	92	55	27	4082935	4079913	4007556	3844803	3208279	2254982	146	147499	4082935	39.45	57345	26330	24	50	0
GCA_018067675.1_ASM1806767v1_genomic	166	143	108	96	64	29	4398262	4381742	4285461	4205547	3688670	2470441	166	245684	4398262	39.64	57583	31204	25	51	0
GCA_026301635.1_PDT001493789.1_genomic	130	120	98	85	62	29	4055330	4048987	3996580	3907436	3479777	2298684	126	138270	4053668	38.95	57866	32550	24	47	0
GCA_018067925.1_ASM1806792v1_genomic	158	143	111	91	55	28	4061982	4050888	3978745	3822292	3169778	2304040	158	153683	4061982	39.06	58307	26029	24	51	0
GCA_015723415.1_ASM1572341v1_genomic	116	108	90	83	59	25	3918914	3913563	3867952	3814440	3404620	2145673	116	166106	3918914	37.82	59264	35304	22	44	7.6
GCA_027722785.1_ASM2772278v1_genomic	133	118	88	78	57	31	3808627	3798110	3730999	3654159	3293240	2411747	133	195231	3808627	38.55	59901	36167	22	43	4.99
GCA_001063035.1_ASM106303v1_genomic	199	151	94	74	53	28	4041450	4017900	3870807	3725289	3334595	2437250	168	181199	4031158	38.84	60593	33240	21	43	8.61
GCA_026312755.1_PDT001494157.1_genomic	140	123	94	81	61	25	4230463	4221326	4156491	4061104	3732797	2469615	132	296509	4227319	38.81	61555	34144	19	42	0
GCA_026350035.1_PDT001493528.1_genomic	101	94	79	71	57	27	3968156	3964620	3929384	3873431	3621633	2553829	97	241535	3966396	38.62	62534	37714	18	37	0
GCA_026351595.1_PDT001493411.1_genomic	122	110	91	80	62	30	4186010	4179010	4128212	4054422	3739321	2594708	118	188057	4184364	39.03	63885	39064	22	43	0
GCA_001077105.1_ASM107710v1_genomic	157	136	93	73	53	28	3937909	3928878	3825529	3674155	3362688	2471318	145	212747	3934593	38.64	63952	35495	19	40	48.98
GCA_016237925.1_ASM1623792v1_genomic	167	164	84	72	56	26	3926787	3924670	3786148	3704824	3430295	2356053	167	167921	3926787	38.6	63979	38758	20	40	0
GCA_016237525.1_ASM1623752v1_genomic	118	113	82	72	58	28	4042031	4037725	3954351	3884693	3630580	2596291	118	208371	4042031	38.96	65190	38560	19	39	0
GCA_015740065.1_ASM1574006v1_genomic	112	112	82	69	53	29	3935531	3935531	3870537	3774433	3481727	2602793	112	185341	3935531	38.42	65289	44558	19	37	0
GCA_001062745.1_ASM106274v1_genomic	168	122	89	77	55	30	3959165	3935246	3867262	3780493	3444045	2530280	143	160643	3950466	38.83	66281	41329	20	40	5.11
GCA_020523655.1_ASM2052365v1_genomic	121	113	92	83	56	28	4069425	4064345	4016065	3953569	3462709	2453680	121	166663	4069425	39	66478	36327	21	42	0
GCA_016237405.1_ASM1623740v1_genomic	127	118	92	79	49	20	3850943	3844681	3761956	3661340	3104716	2075489	127	209592	3850943	38.71	66886	29242	18	41	0
GCA_016087455.2_PDT000133644.2_genomic	110	106	83	73	55	32	4193404	4190282	4137546	4069003	3732404	2931297	110	211376	4193404	39.01	67426	42981	19	37	0
GCA_026303755.1_PDT001493256.1_genomic	92	84	73	68	56	34	4146627	4141559	4112096	4080973	3872999	3127807	91	213183	4146208	38.86	67934	52060	17	34	0
GCA_021095705.1_ASM2109570v1_genomic	128	101	82	72	51	25	3800980	3785668	3738352	3655653	3305980	2338950	115	175404	3796069	38.87	69522	40244	18	37	0
GCA_015723885.1_ASM1572388v1_genomic	121	101	77	68	56	28	4000490	3987105	3923898	3862900	3640856	2715521	121	284786	4000490	38.78	69991	38265	16	35	0
GCA_018159935.1_PDT001013442.1_genomic	105	97	86	74	60	33	4183676	4178523	4152032	4068846	3808005	2828256	104	170789	4183270	38.93	70319	44851	21	40	0
GCA_026305055.1_PDT001493473.1_genomic	117	103	82	73	52	28	4105582	4098274	4049535	3983489	3620069	2738789	111	203138	4103387	38.72	70320	41545	17	36	0
GCA_026345295.1_PDT001493906.1_genomic	96	88	79	68	54	30	3994335	3988266	3963510	3885461	3633619	2752213	96	185674	3994335	38.55	70363	45133	18	36	0
GCA_001076695.1_ASM107669v1_genomic	138	113	83	74	51	23	4006387	3995130	3925423	3867742	3495694	2450883	122	229035	4001326	38.72	70691	39428	16	36	12.7
GCA_015723085.1_ASM1572308v1_genomic	115	106	84	80	50	25	3905126	3899378	3837418	3805350	3287398	2476900	115	216079	3905126	38.66	70934	30196	17	38	0
GCA_026335775.1_PDT001494231.1_genomic	116	105	87	74	58	32	4174144	4167998	4127565	4026609	3756602	2832756	110	196198	4171603	38.67	70965	40069	20	39	0
GCA_026346295.1_PDT001493841.1_genomic	281	212	107	71	40	30	4124349	4080449	3826535	3577081	3068758	2688819	265	178487	4117439	38.94	71194	24698	20	41	0
GCA_000972665.1_ASM97266v1_genomic	108	108	86	73	53	29	4019978	4019978	3971318	3879295	3540806	2712872	108	269608	4019978	38.68	71618	40076	18	36	0
GCA_021543395.1_PDT001227560.1_genomic	130	112	96	79	56	29	4290233	4280863	4233895	4111187	3755585	2786731	121	195286	4286418	39.13	72037	40405	19	39	0
GCA_015723015.1_ASM1572301v1_genomic	90	87	79	67	52	25	3850226	3847555	3825548	3736409	3505288	2541691	90	247981	3850226	38.54	72068	42492	16	33	0
GCA_026320855.1_PDT001495219.1_genomic	103	95	82	73	47	28	4022350	4017679	3977227	3909117	3439644	2739515	99	216458	4020568	38.92	72909	39109	17	35	0
GCA_018067425.1_ASM1806742v1_genomic	122	108	81	73	53	27	4070779	4061652	4002119	3944097	3591711	2664198	122	174148	4070779	39.01	73858	37701	17	36	0
GCA_001060355.1_ASM106035v1_genomic	201	121	83	73	49	27	3996933	3964488	3878962	3801075	3403257	2639025	142	204584	3978893	38.65	76232	41752	16	35	0.38
GCA_025979665.1_PDT001474475.1_genomic	108	97	84	75	56	30	4228991	4221566	4186939	4124759	3790202	2910228	106	219958	4228186	38.9	76428	40919	18	36	0
GCA_016237745.1_ASM1623774v1_genomic	85	81	73	64	51	23	3696447	3693739	3667953	3600685	3384492	2406371	85	251542	3696447	38.62	77253	40397	14	32	0
GCA_018421655.1_ASM1842165v1_genomic	179	123	84	72	53	32	4249931	4224389	4125329	4039788	3706665	3018981	143	171409	4238139	39.03	78298	44259	19	36	18.33
GCA_003024745.1_ASM302474v1_genomic	89	80	65	60	53	28	4010155	4005604	3968704	3933963	3803257	2871637	83	262507	4007699	39.07	78408	46586	15	31	0
GCA_015739885.1_ASM1573988v1_genomic	82	75	71	66	55	27	3848098	3844941	3836372	3803855	3609571	2560914	79	238042	3847153	38.61	78426	44293	17	34	0
GCA_018165475.1_PDT001013111.1_genomic	100	96	83	75	52	25	4027471	4024841	3991080	3931295	3529107	2560564	99	216759	4027043	38.68	78964	39843	17	36	0
GCA_001064375.1_ASM106437v1_genomic	125	96	79	67	51	29	3911025	3896209	3857083	3768714	3499668	2739055	107	249112	3904479	38.6	79271	46890	16	33	25.77
GCA_018159425.1_PDT001013488.1_genomic	117	93	72	62	49	27	4049843	4035088	3986318	3919006	3690611	2861960	109	294993	4046419	38.65	79838	46057	15	31	0
GCA_001060285.1_ASM106028v1_genomic	166	109	77	64	44	26	3956637	3934230	3858082	3761382	3387093	2713205	120	226085	3942468	38.7	80047	39745	14	32	2.84
GCA_022253455.2_ASM2225345v2_genomic	120	107	90	76	55	27	3972417	3964346	3918845	3823215	3499824	2494125	120	167377	3972417	38.85	80067	36825	19	39	0
GCA_001062385.1_ASM106238v1_genomic	157	106	79	67	46	25	3923692	3904945	3834486	3755020	3387839	2664570	116	329238	3911781	38.74	81044	43202	13	31	0.26
GCA_003176495.1_ASM317649v1_genomic	175	110	79	65	47	30	4002774	3978440	3892008	3783698	3517040	2911950	125	225147	3988726	38.72	81476	48504	16	32	0
GCA_015893265.1_PDT000881395.1_genomic	132	114	80	68	50	29	4129265	4115301	4030484	3951675	3658372	2904880	132	206606	4129265	39.07	81687	45767	16	34	0
GCA_022126665.1_PDT001244705.1_genomic	123	107	78	68	51	28	4228994	4218373	4141062	4074577	3779879	2930775	120	260630	4227702	39.02	81799	44981	16	34	0
GCA_001063205.1_ASM106320v1_genomic	141	107	79	67	50	24	3940488	3925989	3865592	3777154	3498955	2583979	120	192964	3934189	38.64	81937	42517	14	32	5.59
GCA_018160275.1_PDT001013415.1_genomic	98	78	65	60	53	30	3991059	3978615	3944338	3913347	3775816	2885437	92	214938	3989093	38.51	82267	46772	16	33	0
GCA_947647345.1_SRR17794282_bin.50_metawrap_v1.3_MAG_genomic	73	73	69	63	45	27	3740639	3740639	3726307	3674326	3364305	2729276	73	218421	3740639	38.59	82297	47879	15	29	0
GCA_009183705.1_ASM918370v1_genomic	128	89	71	61	47	31	3920166	3905546	3869895	3793596	3549640	2999669	94	351354	3909109	38.87	82924	50686	15	30	0
GCA_003175475.1_ASM317547v1_genomic	150	115	81	67	52	32	4250348	4234351	4154328	4043256	3804782	3140786	129	258913	4243935	38.85	83373	47965	17	33	0
GCA_003175455.1_ASM317545v1_genomic	210	116	81	66	51	30	4171587	4133841	4055078	3953861	3676938	2962008	145	259061	4154683	38.69	83405	42422	17	34	0
GCA_012030515.1_ASM1203051v1_genomic	95	87	71	62	49	27	3945930	3939940	3903507	3842835	3611319	2836454	95	203896	3945930	38.65	83782	46481	14	30	0
GCA_015723275.1_ASM1572327v1_genomic	86	82	68	62	48	32	3845744	3842927	3807500	3766242	3533879	2964575	86	214921	3845744	38.48	84537	51504	16	31	0
GCA_026347175.1_PDT001493795.1_genomic	100	90	78	67	51	29	4135771	4129986	4098657	4016984	3714370	2962142	95	211810	4133797	38.88	84632	43522	16	33	0
GCA_026311335.1_PDT001494473.1_genomic	94	87	71	69	52	28	4009722	4005470	3962625	3950722	3638280	2827697	92	210129	4008985	38.72	84903	38733	16	33	0
GCA_023035995.1_PDT001288633.1_genomic	125	108	81	69	52	28	4176452	4166030	4093789	4007312	3704059	2889660	121	204443	4174789	39.2	84926	42257	17	34	0
GCA_026334475.1_PDT001494322.1_genomic	94	83	73	66	55	30	3981322	3974242	3949089	3901299	3718344	2852533	91	217832	3980181	38.6	85146	46507	16	33	0
GCA_015943445.1_PDT000712927.1_genomic	92	76	65	61	51	32	3968298	3961871	3937375	3910826	3735388	3042954	80	210178	3964594	38.64	85187	50912	16	31	0
GCA_015722835.1_ASM1572283v1_genomic	90	78	65	63	49	27	4091619	4083775	4057012	4042559	3791158	3028686	90	290236	4091619	38.88	85686	49909	13	28	0
GCA_026346935.1_PDT001493808.1_genomic	97	90	73	68	50	30	3985719	3981793	3940875	3907660	3601668	2851925	93	187185	3984034	38.79	87046	47859	17	33	0
GCA_003175435.1_ASM317543v1_genomic	118	86	75	70	53	27	4082843	4068320	4038408	4007847	3709841	2768272	98	204044	4076375	38.68	87827	42478	16	34	0
GCA_015940865.1_PDT000716788.1_genomic	91	84	70	68	52	32	4381203	4377668	4340423	4321621	4082388	3377063	86	281810	4379061	38.98	88397	52325	14	31	0
GCA_016237905.1_ASM1623790v1_genomic	92	87	67	57	46	29	3779750	3776644	3740145	3667514	3489232	2869786	92	198108	3779750	38.57	89397	51983	15	29	0
GCA_025944485.2_ASM2594448v2_genomic	104	96	75	67	44	27	4029510	4024005	3975163	3913078	3484326	2869183	104	258608	4029510	38.98	89510	45812	14	31	0
GCA_016237825.1_ASM1623782v1_genomic	95	91	70	63	44	24	3793571	3790221	3726117	3674488	3322413	2650459	95	260398	3793571	38.54	89848	40160	13	29	0
GCA_018476835.1_ASM1847683v1_genomic	89	79	67	62	49	27	4015686	4009760	3982768	3940626	3697023	2887726	89	198780	4015686	38.72	90290	46858	15	30	0
GCA_015940925.1_PDT000716791.1_genomic	130	95	78	70	52	29	4317880	4298998	4249598	4193173	3905247	3090639	112	224740	4310998	38.72	90761	46182	15	33	0
GCA_026954605.1_PDT001529515.1_genomic	102	83	68	61	52	27	4238791	4227054	4196860	4150489	3988215	3095885	95	333290	4235673	38.97	91309	47978	14	29	0
GCA_025128455.1_ASM2512845v1_genomic	125	77	69	62	44	27	4090324	4071551	4054211	4003668	3695400	3061538	92	324029	4080915	38.62	91553	50008	12	27	0
GCA_015944385.1_PDT000673196.1_genomic	126	107	70	63	43	25	4080688	4066784	3979198	3930999	3616952	2951347	124	338559	4079938	39.07	91588	47936	12	28	0
GCA_001653835.1_ASM165383v1_genomic	149	104	70	63	47	29	3955474	3932385	3846720	3797810	3525811	2890781	122	245337	3945391	38.82	92585	48454	15	31	0
GCA_026350635.1_PDT001493478.1_genomic	80	70	61	57	47	29	4055733	4049820	4031636	4008187	3850683	3204791	76	306189	4054273	38.76	92586	52703	13	26	0
GCA_013184265.1_ASM1318426v1_genomic	77	67	62	57	41	28	3817445	3813800	3802496	3767843	3475473	3016877	68	261594	3814345	38.68	93281	58153	13	25	0
GCA_015724075.1_ASM1572407v1_genomic	100	83	68	60	47	26	3898687	3886705	3850594	3796874	3579135	2867953	100	352842	3898687	38.62	93613	46951	13	28	32.22
GCA_016237625.1_ASM1623762v1_genomic	84	76	63	58	46	21	3795440	3790463	3755556	3719153	3524634	2577921	84	371594	3795440	38.65	93712	46304	11	27	0
GCA_022408775.1_ASM2240877v1_genomic	137	82	68	61	46	27	3819740	3799616	3763903	3719215	3460293	2772013	92	188549	3806933	39.01	95891	48509	15	29	0
GCA_018422315.1_ASM1842231v1_genomic	141	91	68	58	45	30	4117943	4093400	4029110	3947990	3690675	3140388	112	213602	4108315	39.01	96391	50702	15	29	31.28
GCA_001060835.1_ASM106083v1_genomic	146	90	63	61	46	27	3846612	3826056	3769212	3757602	3516515	2832655	100	214948	3833362	38.38	97720	49779	13	28	2.87
GCA_001076705.1_ASM107670v1_genomic	104	85	68	56	43	31	3883248	3872987	3841209	3746240	3551722	3136428	95	212257	3880322	38.64	97784	56153	13	27	23.5
GCA_009183685.1_ASM918368v1_genomic	95	76	60	53	45	28	3996101	3989267	3945982	3894606	3764838	3189785	77	219900	3989885	38.91	98110	61322	12	25	0
GCA_018183515.1_PDT001013799.1_genomic	72	67	59	56	45	28	3883732	3880513	3859445	3837008	3675203	3090981	71	242353	3883377	38.75	98170	52417	12	25	0
GCA_022408735.1_ASM2240873v1_genomic	129	85	67	56	44	28	3971392	3955409	3912884	3840469	3634093	3054881	95	200445	3961809	39.02	98714	51549	14	27	0
GCA_011602995.1_ASM1160299v1_genomic	160	78	66	53	45	30	4146233	4119361	4089895	4001931	3865616	3332798	90	309269	4127573	39.03	98715	60933	14	26	0
GCA_018159695.1_PDT001013464.1_genomic	72	66	60	56	47	29	4030201	4026503	4009644	3984199	3820348	3194585	69	217805	4028910	38.62	99342	61673	13	26	0
GCA_020523765.1_ASM2052376v1_genomic	85	79	64	60	49	28	4039536	4035666	4005281	3973530	3769426	3016257	85	221392	4039536	38.98	99452	47863	14	29	0
GCA_018157255.1_PDT001013630.1_genomic	88	76	71	62	45	28	3932280	3926563	3912219	3848601	3562166	2948547	81	208139	3929920	38.78	100007	50366	14	28	0
GCA_026345995.1_PDT001493861.1_genomic	78	73	65	62	52	29	4101564	4098177	4081591	4060023	3903681	3122760	78	256416	4101564	38.56	100626	50455	14	29	0
GCA_010590845.1_ASM1059084v1_genomic	501	86	66	55	45	27	4268970	4158332	4108108	4032426	3853029	3158010	98	278182	4167065	38.88	100749	53514	13	27	37.56
GCA_016075815.1_PDT000433411.1_genomic	99	91	66	59	46	29	4063380	4058385	3990298	3932800	3719206	3133215	97	189176	4062511	38.89	100999	56399	14	28	0
GCA_018454805.1_PDT001044764.1_genomic	84	75	64	61	49	27	4104762	4098647	4078638	4058474	3852203	3059544	83	208995	4104318	38.7	101702	49713	14	28	0
GCA_026955925.1_PDT001529507.1_genomic	118	98	62	54	47	26	4222627	4210454	4120455	4060916	3962452	3184141	111	238995	4219552	38.97	102225	50892	12	26	0
GCA_015739935.1_ASM1573993v1_genomic	73	56	48	47	43	26	3822075	3814237	3797639	3792108	3699841	3049283	61	298042	3817849	38.49	102327	59523	12	23	0
GCA_025036465.1_PDT001386155.1_genomic	73	71	61	57	49	30	4198260	4196854	4171795	4141096	4006158	3323165	73	225448	4198260	38.86	102688	60819	14	27	0
GCA_007097095.1_ASM709709v1_genomic	82	74	61	56	43	25	3864437	3860152	3825395	3792253	3569292	2939011	78	347643	3862923	38.83	102814	50424	11	25	0
GCA_015739965.1_ASM1573996v1_genomic	96	74	59	55	48	28	3878356	3869675	3826637	3793952	3666662	2940743	81	210435	3873698	38.7	103573	52114	14	28	0
GCA_018160775.1_PDT001013381.1_genomic	92	82	63	55	42	27	4189605	4184267	4138092	4085958	3848944	3318250	89	349240	4188605	38.62	104598	64960	11	24	0
GCA_026310795.1_PDT001494232.1_genomic	90	77	67	63	51	28	4087349	4078430	4058727	4033403	3808271	2984334	87	249209	4086136	38.65	104861	44579	13	30	0
GCA_015940905.1_PDT000716786.1_genomic	79	77	69	65	50	31	4351419	4350105	4333704	4301512	4054427	3400750	78	366105	4350984	39.01	105040	50565	13	29	0
GCA_001062655.1_ASM106265v1_genomic	105	81	56	52	43	31	3853063	3841258	3796073	3769195	3627509	3189741	91	215112	3848157	38.42	105216	56298	13	26	5.28
GCA_015722185.1_ASM1572218v1_genomic	94	81	63	60	43	26	4059042	4049883	4005171	3984020	3671482	3039417	94	319240	4059042	38.98	105345	49045	13	27	0
GCA_010590755.1_ASM1059075v1_genomic	735	77	65	56	43	27	4267980	4097709	4070074	3995565	3798755	3281696	92	261780	4107841	38.75	105812	73129	13	24	28.53
GCA_001060325.1_ASM106032v1_genomic	182	105	71	64	45	26	4007366	3978597	3900340	3843945	3515784	2837853	120	200643	3989452	38.66	108011	47452	13	30	0.38
GCA_007004575.1_ASM700457v1_genomic	107	87	70	60	44	28	4296713	4285703	4242667	4166342	3882635	3262131	98	233169	4294030	39.02	108719	50439	14	28	0.7
GCA_010590805.1_ASM1059080v1_genomic	691	100	68	58	43	29	4326447	4167793	4090435	4013141	3781040	3221224	126	235255	4184289	38.84	108783	57051	14	28	35.04
GCA_017693215.1_ASM1769321v1_genomic	89	89	67	57	43	27	4018823	4018823	3945184	3876013	3633767	3051063	89	248795	4018823	38.6	108826	50739	12	27	0
GCA_022407835.1_ASM2240783v1_genomic	119	71	54	47	41	28	4214762	4194062	4144327	4096760	3999722	3519535	86	251082	4204693	39	109373	72358	12	23	0
GCA_010590385.1_ASM1059038v1_genomic	653	101	70	58	41	26	4326235	4176868	4118903	4034022	3740585	3244235	126	299469	4194430	38.93	109504	53098	11	25	30.3
GCA_026325955.1_PDT001494811.1_genomic	88	74	56	55	44	30	4209337	4200680	4164504	4156320	3985657	3449568	83	257434	4207536	39.04	109612	60841	13	25	0
GCA_016237455.1_ASM1623745v1_genomic	65	61	56	52	41	23	3656452	3653947	3641546	3607729	3412730	2722111	65	284760	3656452	38.69	109704	49803	11	24	0
GCA_000372565.1_PM_version_1_genomic	99	73	56	50	39	29	3847612	3836353	3799197	3755135	3575877	3212187	81	276303	3842309	38.62	111069	68346	13	24	0
GCA_018160315.1_PDT001013419.1_genomic	80	69	58	52	42	27	3817335	3810189	3777746	3738197	3593172	3086224	77	254552	3816158	38.63	111231	52496	11	23	0
GCA_026326035.1_PDT001494809.1_genomic	85	77	58	53	44	29	4190272	4186153	4141111	4101053	3951514	3424468	79	421632	4187888	38.89	111364	60764	12	24	0
GCA_009183735.1_ASM918373v1_genomic	97	65	52	48	42	26	4020722	4008928	3975214	3942413	3833324	3268801	68	266383	4011228	38.89	111831	60978	11	22	0
GCA_028610565.1_ASM2861056v1_genomic	239	173	85	63	43	26	4294920	4267643	4070975	3918721	3564957	2963606	189	233008	4278686	38.45	112049	37041	15	32	0
GCA_018441545.1_ASM1844154v1_genomic	127	89	62	51	44	25	4120084	4099360	4024980	3945735	3826192	3097500	108	273209	4113102	38.89	112372	55836	12	25	11.28
GCA_001653845.1_ASM165384v1_genomic	190	89	54	52	43	29	3969065	3931717	3843136	3831352	3660562	3154095	110	245337	3946738	38.82	112521	55619	13	26	0
GCA_015722735.1_ASM1572273v1_genomic	65	61	52	48	41	28	3745322	3743028	3725292	3699056	3566692	3071096	65	250833	3745322	38.52	112627	67574	13	24	0
GCA_000770765.1_ASM77076v1_genomic	91	82	69	61	43	26	4137208	4131188	4102444	4043765	3724528	3136253	89	291086	4136393	39.14	114052	50032	12	26	0
GCA_001062135.1_ASM106213v1_genomic	113	85	58	54	43	28	3855586	3845453	3793852	3768710	3585885	3047457	89	215635	3848158	38.41	114393	53029	12	25	5.74
GCA_018158755.1_PDT001013532.1_genomic	117	85	61	58	45	27	4263215	4244101	4173002	4150363	3943874	3345001	104	261082	4258734	38.96	115132	55257	11	25	0
GCA_026957175.1_PDT001529504.1_genomic	138	113	67	58	42	26	4260962	4245768	4129885	4066893	3835796	3282553	130	330274	4257425	38.99	115332	56641	12	25	0
GCA_011602985.1_ASM1160298v1_genomic	172	75	62	52	44	27	4124296	4093359	4061757	3998065	3856700	3261630	88	264464	4101979	39.04	115512	62748	12	24	0
GCA_026962475.1_PDT001529718.1_genomic	76	70	57	55	41	28	4124759	4121298	4084098	4068507	3804665	3371652	74	318074	4123927	38.78	116084	55258	11	23	0
GCA_009184605.1_ASM918460v1_genomic	138	74	54	49	40	28	4055226	4029368	3984482	3942661	3795734	3405264	80	329572	4033772	38.96	117403	69085	11	22	0.1
GCA_025128515.1_ASM2512851v1_genomic	123	74	51	48	39	26	4103046	4085893	4030468	4009743	3868403	3355430	82	517512	4091610	38.57	118273	65262	10	21	0
GCA_012360255.1_ASM1236025v1_genomic	171	57	47	45	38	28	3839383	3806775	3782833	3766403	3650570	3288233	63	228980	3810628	38.7	119534	80277	12	21	0
GCA_026368395.1_PDT001496535.1_genomic	78	70	55	51	44	29	4392349	4386006	4350212	4323640	4212814	3635710	78	364462	4392349	39.12	120205	58295	11	23	0
GCA_028059775.1_PDT001582376.1_genomic	105	87	63	54	40	26	4410325	4397871	4340016	4277445	4029930	3484157	101	347388	4408729	39.18	120240	57217	11	23	0
GCA_016237605.1_ASM1623760v1_genomic	74	68	59	56	42	20	3904705	3900786	3880511	3859496	3643116	2855153	74	316227	3904705	38.71	120853	48382	10	22	0
GCA_016237505.1_ASM1623750v1_genomic	72	67	54	50	41	25	3785710	3782559	3752847	3728761	3557288	3014026	72	262051	3785710	38.51	120909	60669	11	22	0
GCA_018068805.1_ASM1806880v1_genomic	74	71	52	47	40	26	4084619	4082520	4040320	4001842	3886122	3375949	74	357166	4084619	38.96	121214	71975	10	21	0
GCA_018165935.1_PDT001012881.1_genomic	58	50	49	46	36	29	3859967	3855127	3852471	3834504	3674760	3448038	56	228298	3859142	38.43	121738	75050	10	20	0
GCA_018158735.1_PDT001013533.1_genomic	78	73	60	57	43	32	4180706	4177519	4147042	4127577	3893654	3507690	76	244581	4179828	38.96	121739	59165	13	26	0
GCA_015724145.1_ASM1572414v1_genomic	77	69	58	52	39	26	4171420	4165690	4134780	4090741	3871122	3444746	77	313041	4171420	38.86	121844	72240	11	22	14.26
GCA_015740035.1_ASM1574003v1_genomic	69	69	57	52	41	27	3837826	3837826	3813523	3783680	3590322	3111703	69	244343	3837826	38.69	121960	61808	12	23	0
GCA_018068605.1_ASM1806860v1_genomic	57	49	44	42	36	24	3860182	3854548	3845994	3829898	3741156	3305692	57	327099	3860182	38.53	123200	80108	10	19	0
GCA_015723635.1_ASM1572363v1_genomic	75	66	57	51	44	28	4162677	4156478	4134525	4097724	3976466	3410093	75	294974	4162677	38.88	123622	63802	11	23	32.14
GCA_018069435.1_ASM1806943v1_genomic	57	49	43	42	37	26	3815752	3810318	3792152	3783855	3707269	3314319	57	231067	3815752	38.56	124352	99236	11	19	0
GCA_015940935.1_PDT000716784.1_genomic	71	62	54	52	42	26	4274230	4269297	4248752	4237902	4071791	3530662	67	300347	4272676	38.97	125779	70886	11	21	0
GCA_001076755.1_ASM107675v1_genomic	76	68	54	51	39	26	3820373	3814471	3778937	3760752	3582066	3124273	76	269836	3820373	38.96	125779	58686	11	22	29.26
GCA_018067725.1_ASM1806772v1_genomic	48	44	39	37	35	25	3809267	3806057	3797365	3781894	3750798	3366386	48	310147	3809267	38.71	125933	90926	9	18	0
GCA_027723085.1_ASM2772308v1_genomic	60	57	46	41	35	26	3812603	3810611	3786548	3747390	3645016	3303516	60	394111	3812603	38.5	125965	69897	9	19	3.41
GCA_018068875.1_ASM1806887v1_genomic	85	75	58	51	40	29	3991569	3984595	3949885	3894287	3698895	3346136	85	235720	3991569	38.83	126836	66382	12	23	0
GCA_001063575.1_ASM106357v1_genomic	127	81	59	53	42	28	3916631	3894004	3850447	3807883	3607575	3056667	103	220558	3909090	38.65	127069	51949	12	26	3.4
GCA_024772455.1_PDT001384585.1_genomic	86	71	58	54	43	28	4242790	4236501	4202306	4172612	3998580	3481509	74	268394	4238688	39.02	127254	66766	12	23	0
GCA_022408785.1_ASM2240878v1_genomic	100	68	59	53	39	20	3826840	3815603	3792076	3749784	3500426	2812302	73	273064	3819239	39.03	127471	47602	10	22	0
GCA_022408715.1_ASM2240871v1_genomic	107	67	49	42	36	24	3920899	3906153	3860696	3809726	3722421	3284932	75	311973	3911509	38.76	127532	78121	9	19	0
GCA_015724065.1_ASM1572406v1_genomic	68	59	50	47	40	25	3914012	3907907	3886801	3861865	3745229	3219439	68	238191	3914012	38.7	128506	72088	10	20	20.03
GCA_026346055.1_PDT001493860.1_genomic	56	51	46	44	39	29	4103339	4100773	4091312	4074992	4014115	3662237	53	257808	4102201	38.53	129605	83506	11	21	0
GCA_026346015.1_PDT001493862.1_genomic	62	56	50	47	41	27	4088321	4084814	4070608	4044865	3951144	3427047	60	288348	4087608	38.54	129692	73092	11	22	0
GCA_011602885.1_ASM1160288v1_genomic	154	74	61	47	40	23	4152335	4126709	4094540	4003424	3858976	3256706	84	352467	4133360	39.22	129967	81306	11	21	0
GCA_018165955.1_PDT001012880.1_genomic	80	61	46	42	37	27	4093661	4083288	4040739	4010296	3926327	3570099	71	341166	4090730	38.56	130068	86789	10	20	0
GCA_017693315.1_ASM1769331v1_genomic	78	78	56	48	38	26	4023110	4023110	3953507	3895757	3728994	3308689	78	318619	4023110	38.61	132867	63327	11	21	32.31
GCA_022408095.1_ASM2240809v1_genomic	85	53	43	40	33	24	3955147	3941682	3920462	3899640	3800228	3483679	61	401625	3947118	38.68	132870	91341	8	17	0
GCA_015940825.1_PDT000716792.1_genomic	87	75	60	53	44	29	4336002	4329167	4297434	4239765	4100458	3552019	82	293858	4333703	39	132980	70301	12	24	0
GCA_026336795.1_PDT001494156.1_genomic	63	52	46	41	35	23	3901540	3894849	3876864	3836284	3731626	3292884	58	372164	3899698	38.51	133366	80369	9	18	0
GCA_015739665.1_ASM1573966v1_genomic	69	69	46	43	37	27	3893593	3893593	3843091	3820441	3706629	3312608	69	272237	3893593	38.61	133452	69746	11	21	0
GCA_015739735.1_ASM1573973v1_genomic	64	64	50	46	41	24	4073642	4073642	4043867	4013062	3921548	3334951	64	287728	4073642	38.67	133477	84821	11	20	0
GCA_015740165.1_ASM1574016v1_genomic	57	57	48	47	37	24	3792259	3792259	3768542	3761557	3587554	3123650	57	388873	3792259	38.49	133850	67111	10	20	0
GCA_026298975.1_PDT001493253.1_genomic	68	62	55	51	42	25	4052849	4049584	4033866	4006771	3851422	3263377	65	301941	4051552	38.65	136140	58965	10	21	0
GCA_011604045.1_ASM1160404v1_genomic	132	63	52	42	36	23	4084961	4064157	4040271	3968511	3852886	3366952	71	307092	4068922	39.02	137137	88013	10	19	0
GCA_011602955.1_ASM1160295v1_genomic	127	60	51	44	38	24	4074821	4054575	4032624	3979428	3877565	3418143	67	348489	4058751	38.98	137147	81744	9	19	0
GCA_015739695.1_ASM1573969v1_genomic	72	72	50	44	36	25	3945574	3945574	3892573	3844446	3675440	3285424	72	305410	3945574	38.92	137607	72333	10	20	0
GCA_022408195.1_ASM2240819v1_genomic	79	55	44	39	36	28	4075843	4065809	4036020	3999458	3951732	3676422	64	317483	4071990	38.71	138057	89709	10	19	0
GCA_011604055.1_ASM1160405v1_genomic	120	55	46	39	36	26	4112527	4092253	4069565	4014887	3963426	3619035	63	328824	4097400	39.18	138123	88250	9	19	0
GCA_018161675.1_PDT001013313.1_genomic	84	72	53	48	39	26	4236138	4230947	4189674	4151694	4006334	3556899	76	392463	4233500	39	138424	93123	11	20	0
GCA_025290655.1_ASM2529065v1_genomic	136	103	55	45	38	26	4111496	4091248	3996359	3929501	3819063	3371228	128	414852	4108497	39.05	138469	69354	10	21	0
GCA_002265355.1_ASM226535v1_genomic	87	70	47	42	36	22	4003276	3990979	3933892	3896430	3795997	3271091	87	593784	4003276	38.74	138929	65045	7	18	0
GCA_026301675.1_PDT001493791.1_genomic	94	86	55	49	42	26	4243800	4238534	4169847	4127175	4028618	3466290	92	266055	4242998	39.13	139098	82294	12	22	0
GCA_015724105.1_ASM1572410v1_genomic	116	91	51	45	38	23	4044236	4027009	3931179	3891102	3747578	3208174	116	281658	4044236	38.7	140068	63686	10	21	17.28
GCA_015740075.1_ASM1574007v1_genomic	70	63	55	50	41	24	3979185	3974589	3957126	3919934	3759764	3136605	70	327458	3979185	38.82	140078	57237	10	22	0
GCA_001065915.1_ASM106591v1_genomic	98	64	48	45	40	26	3908659	3895476	3858370	3832784	3740593	3163083	72	366539	3901418	38.61	140317	57934	10	22	7.97
GCA_001076715.1_ASM107671v1_genomic	72	61	49	44	38	25	3831225	3824896	3795948	3767958	3697551	3227078	67	284411	3829546	39	140501	81354	10	20	16.84
GCA_026955435.1_PDT001529710.1_genomic	74	69	55	48	39	28	4136640	4133343	4093048	4043707	3886061	3513510	73	445681	4136262	38.76	140711	58185	9	21	0
GCA_011604205.1_ASM1160420v1_genomic	141	72	56	44	38	26	4106104	4085439	4043074	3961116	3847721	3415302	80	306429	4090407	39.04	140871	76816	10	21	0
GCA_001060765.1_ASM106076v1_genomic	73	61	48	43	37	27	3867931	3860632	3828784	3793524	3712896	3337381	69	224333	3866526	38.56	140934	70847	11	20	2.61
GCA_027131415.1_PDT001538080.1_genomic	107	89	62	48	40	28	4679888	4667938	4599246	4497922	4349282	3864090	104	437670	4678512	39.35	142528	70556	11	22	0
GCA_015723305.1_ASM1572330v1_genomic	78	66	51	49	42	25	4046816	4039813	4007959	3990075	3875144	3302748	78	261119	4046816	38.96	142604	72688	11	21	0
GCA_001065085.1_ASM106508v1_genomic	85	63	48	46	39	27	3923142	3910634	3880106	3868565	3744024	3299509	75	255260	3919762	38.64	143441	55599	11	21	10.38
GCA_018068845.1_ASM1806884v1_genomic	73	64	48	46	36	26	4080450	4074232	4042636	4027185	3841192	3475683	73	333394	4080450	38.97	143832	82864	11	20	0
GCA_015723895.1_ASM1572389v1_genomic	72	58	49	45	38	27	4039719	4030709	4008047	3980294	3856649	3481233	72	279627	4039719	38.96	143857	65984	10	20	4.8
GCA_016238385.1_ASM1623838v1_genomic	59	53	41	39	34	23	3827002	3823230	3801491	3788031	3703280	3337607	59	425261	3827002	38.54	143971	82882	8	16	0
GCA_016238785.1_ASM1623878v1_genomic	87	74	50	47	40	24	4049792	4041082	3997327	3971333	3864593	3332559	87	264496	4049792	38.69	144139	83315	11	20	0
GCA_026958975.1_PDT001529508.1_genomic	98	83	59	47	41	24	4247141	4238254	4182554	4089936	3987477	3397219	93	329967	4244833	38.99	144259	69466	10	21	0
GCA_024772475.1_PDT001384582.1_genomic	76	60	52	47	37	24	4294083	4286294	4267375	4227728	4061493	3561597	68	400215	4291613	38.92	144351	81066	9	19	0
GCA_022407705.1_ASM2240770v1_genomic	136	83	56	48	38	25	4220617	4198774	4132606	4072493	3910981	3438918	101	546847	4210785	39.18	144474	69420	10	20	0
GCA_026956385.1_PDT001529717.1_genomic	78	63	49	46	38	29	4143551	4133607	4095520	4077242	3939569	3616287	73	496017	4141417	38.79	144947	64594	9	21	0
GCA_011604085.1_ASM1160408v1_genomic	142	60	49	43	36	23	4118618	4094070	4071376	4035569	3909990	3454709	68	412060	4099038	39.02	145494	94713	10	19	0
GCA_017693405.1_ASM1769340v1_genomic	64	64	44	37	31	23	4026649	4026649	3959353	3915181	3801776	3532769	64	378917	4026649	38.61	146190	92833	8	16	42.22
GCA_026957515.1_PDT001529707.1_genomic	73	65	51	46	37	27	4313212	4307616	4269506	4234567	4089276	3749023	71	576560	4312418	38.9	146376	71748	9	19	0
GCA_027127835.1_PDT001538074.1_genomic	88	75	56	48	37	25	4501852	4493211	4443325	4387155	4214392	3774002	85	489084	4500460	39.12	146404	84831	9	19	0
GCA_018155945.1_PDT001013685.1_genomic	97	73	51	49	38	26	4346878	4332907	4279608	4267073	4081563	3617582	89	294047	4344079	39.03	146540	80028	11	21	0
GCA_016074875.1_PDT000434773.1_genomic	123	98	54	45	39	26	4373805	4358809	4239656	4183717	4082918	3633352	112	317681	4369764	39.49	146591	81611	11	21	0
GCA_011604025.1_ASM1160402v1_genomic	149	65	53	43	37	23	4148761	4121787	4091911	4029240	3929117	3429160	77	321336	4129732	39.03	147147	88110	10	19	0
GCA_015722585.1_ASM1572258v1_genomic	64	55	46	43	36	26	3990485	3984265	3961935	3943151	3822416	3431736	64	258552	3990485	38.68	147300	84814	10	20	0
GCA_026327895.1_PDT001494673.1_genomic	75	61	47	45	43	29	4209089	4201831	4163837	4153107	4114593	3615878	66	289735	4205337	38.62	147311	58978	10	21	0
GCA_018165975.1_PDT001012878.1_genomic	75	57	46	42	39	30	4186831	4176639	4144583	4118705	4074536	3762513	66	274121	4183124	38.7	147635	80746	11	20	0
GCA_026010415.1_ASM2601041v1_genomic	79	52	42	40	35	25	4139423	4127647	4106356	4091283	4011061	3634595	61	453607	4133489	38.76	147732	83089	8	17	0
GCA_004570705.1_ASM457070v1_genomic	93	68	52	47	40	22	3951833	3939877	3904407	3866861	3746483	3100302	79	321866	3946542	38.83	147806	52004	9	20	0
GCA_011603015.1_ASM1160301v1_genomic	162	74	60	51	39	22	4154500	4126575	4092551	4031128	3806151	3211657	86	349754	4134416	39.22	147903	60887	10	20	0
GCA_023604465.1_ASM2360446v1_genomic	107	74	49	43	33	20	4058882	4036492	3982794	3944968	3793293	3345477	107	668548	4058882	38.84	148881	71973	6	16	192.17
GCA_015722685.1_ASM1572268v1_genomic	84	68	42	37	32	22	3968638	3957171	3899852	3871349	3784075	3424146	84	483333	3968638	38.73	148980	85497	8	16	0
GCA_023604485.1_ASM2360448v1_genomic	173	110	53	45	32	19	4153254	4110062	3997536	3944578	3750479	3298971	173	666939	4153254	38.98	149057	65549	7	17	9.63
GCA_018334455.1_ASM1833445v1_genomic	82	60	39	35	30	23	3986528	3974795	3925847	3898791	3818497	3590657	72	465843	3982597	38.68	150065	113460	9	16	0
GCA_025128375.1_ASM2512837v1_genomic	100	60	39	35	30	23	3990783	3974795	3925847	3898791	3818497	3590657	72	465843	3982597	38.68	150065	113460	9	16	0
GCA_022407925.1_ASM2240792v1_genomic	114	69	53	47	38	26	4074643	4055357	4022065	3983908	3850162	3419774	83	316599	4065222	38.76	150678	69713	10	20	0
GCA_016238885.1_ASM1623888v1_genomic	68	54	33	33	28	21	3872829	3862233	3813026	3813026	3713434	3476442	68	759586	3872829	38.46	150851	99493	7	14	0
GCA_003856215.1_ASM385621v1_genomic	102	64	42	38	33	23	3985114	3964695	3904189	3878007	3794545	3436149	81	481007	3977768	38.87	152164	84726	8	17	0
GCA_022473715.1_PDT001257945.1_genomic	75	66	50	46	39	28	4313074	4306733	4265622	4233529	4121862	3719847	74	292592	4312655	39.15	152250	76425	11	21	0
GCA_022876185.1_PDT001280875.1_genomic	72	63	51	43	36	25	4247851	4241954	4211637	4157539	4027034	3617063	70	364871	4247054	39.11	152284	90952	10	19	0
GCA_018069105.1_ASM1806910v1_genomic	67	60	46	45	38	24	4084971	4080101	4053089	4045935	3929078	3388327	67	338007	4084971	38.97	152323	72978	10	19	0
GCA_016238675.1_ASM1623867v1_genomic	59	55	40	36	32	21	4038903	4036466	4002361	3969936	3893642	3501316	59	774308	4038903	38.6	152417	92379	7	16	0
GCA_015722625.1_ASM1572262v1_genomic	62	52	44	43	34	22	3947350	3940507	3922457	3916721	3755778	3333899	62	299012	3947350	38.66	152666	94538	9	17	0
GCA_018334475.1_ASM1833447v1_genomic	83	62	50	46	35	22	4016778	4005663	3982041	3952700	3785534	3323912	72	471878	4012479	38.92	152725	72349	8	17	0
GCA_015560685.1_ASM1556068v1_genomic	63	63	44	37	35	27	3912010	3912010	3870847	3825963	3790291	3478984	63	351849	3912010	38.4	153247	85665	9	18	17.94
GCA_015739985.1_ASM1573998v1_genomic	65	56	45	41	36	19	3940981	3935382	3914146	3885842	3781366	3185036	65	455328	3940981	38.66	153297	66392	8	16	0
GCA_010590425.1_ASM1059042v1_genomic	613	50	40	38	35	26	4098176	3950312	3924912	3909199	3857291	3528219	66	262041	3960769	38.68	153300	86951	10	18	34.54
GCA_016085595.2_PDT000160832.2_genomic	59	50	44	43	37	27	4126654	4122784	4111172	4104829	4012993	3667281	53	508373	4124371	38.61	153328	86550	9	18	0
GCA_022408745.1_ASM2240874v1_genomic	100	59	50	44	37	25	4024526	4008531	3984841	3943094	3815643	3362060	70	264650	4015710	38.85	153406	60726	10	19	0
GCA_004570215.1_ASM457021v1_genomic	73	57	42	40	34	26	3820128	3812451	3781608	3765468	3649286	3407206	65	301940	3817260	38.94	153409	92767	10	18	0.58
GCA_015722445.1_ASM1572244v1_genomic	55	52	39	37	31	23	3947230	3945339	3917622	3903501	3808272	3529645	55	354663	3947230	38.71	153995	108045	9	16	0
GCA_026957695.1_PDT001529516.1_genomic	120	90	57	46	36	27	4458342	4442146	4360204	4287567	4123264	3807576	103	511779	4451353	39.03	154177	83287	10	20	0
GCA_006517685.1_ASM651768v1_genomic	96	49	38	36	30	24	3927035	3910410	3888163	3872672	3760166	3553240	57	358463	3915660	38.71	154551	100086	9	16	0
GCA_018184435.1_PDT001013067.1_genomic	84	61	45	41	36	25	4054383	4043315	4000482	3977081	3897004	3508188	70	428222	4049751	38.89	154609	70657	9	18	0
GCA_015740115.1_ASM1574011v1_genomic	63	57	48	45	37	25	4015191	4011132	3988819	3967340	3826696	3425551	63	257178	4015191	38.94	154718	81005	10	19	0
GCA_018180755.1_PDT001012879.1_genomic	71	68	59	51	38	25	4039123	4037342	4007541	3955942	3767837	3347449	70	310572	4038722	38.58	155815	60643	9	20	0
GCA_026345275.1_PDT001493907.1_genomic	73	65	54	49	40	27	4088350	4083541	4052320	4012266	3882283	3423539	70	309757	4087121	38.56	156191	69182	10	21	0
GCA_015722165.1_ASM1572216v1_genomic	56	52	42	40	37	25	3960113	3957140	3935744	3923427	3867732	3456074	56	359583	3960113	38.75	156742	96751	9	18	0
GCA_015722575.1_ASM1572257v1_genomic	56	52	46	46	35	20	3965534	3961949	3950023	3950023	3750381	3197902	56	356399	3965534	38.87	157037	92368	9	17	0
GCA_026955415.1_PDT001529716.1_genomic	65	58	46	43	37	27	4164748	4160281	4127728	4109342	4001079	3636063	62	403436	4163566	38.76	157073	88605	10	19	0
GCA_015739975.1_ASM1573997v1_genomic	70	51	39	37	34	22	3808405	3799462	3770248	3755410	3705335	3285594	60	280542	3805011	38.46	157099	95869	9	17	0
GCA_004570715.1_ASM457071v1_genomic	68	57	41	40	32	25	3889760	3884163	3849435	3842990	3691572	3433953	64	312288	3888218	38.81	157682	85859	9	18	0.41
GCA_015740015.1_ASM1574001v1_genomic	71	65	49	47	39	24	4016203	4012173	3979085	3967322	3831056	3316630	71	415622	4016203	38.7	158155	63561	9	19	0
GCA_016238985.1_ASM1623898v1_genomic	100	76	48	45	36	25	4213258	4196811	4128183	4107188	3952361	3574199	100	312094	4213258	38.97	158455	81005	10	19	0
GCA_015723215.1_ASM1572321v1_genomic	66	55	47	45	38	26	4165718	4158393	4137165	4123289	3994729	3582254	66	385040	4165718	39.09	158589	85836	10	19	0
GCA_026346335.1_PDT001493838.1_genomic	64	57	49	47	36	24	4140077	4135571	4112606	4096727	3906064	3468561	63	369258	4139585	38.86	159159	73465	10	18	0
GCA_015721885.1_ASM1572188v1_genomic	72	60	41	37	36	20	3902546	3894327	3853439	3826128	3811155	3167135	72	339685	3902546	38.44	159605	78447	8	17	0
GCA_026010435.1_ASM2601043v1_genomic	84	54	41	40	32	24	3987491	3974382	3945206	3939882	3816700	3517587	63	339343	3980407	38.77	159729	87535	9	16	0
GCA_025890415.1_PDT001469332.1_genomic	88	73	53	44	35	29	4630425	4621594	4574157	4511280	4346875	4129811	84	437662	4628630	39.36	160125	91540	10	19	0
GCA_001448445.1_ASM144844v1_genomic	100	61	55	50	43	26	4197318	4182725	4166649	4135626	4023036	3465730	65	338896	4185521	39.13	160469	82211	11	21	0.1
GCA_015723485.1_ASM1572348v1_genomic	77	66	53	47	39	23	4019165	4011301	3973239	3931845	3794699	3255790	77	327912	4019165	38.85	161030	67073	10	19	17.47
GCA_015722505.1_ASM1572250v1_genomic	61	54	40	38	33	23	4041933	4037075	4001646	3987890	3893265	3546715	61	399772	4041933	38.84	161195	89448	8	16	0
GCA_026955395.1_PDT001529721.1_genomic	58	51	45	42	36	27	4247733	4243027	4222817	4204431	4093783	3808751	56	350280	4246939	38.85	162660	93309	9	18	0
GCA_026960015.1_PDT001529722.1_genomic	61	57	46	45	38	25	4140268	4137431	4107606	4102187	3984558	3539151	60	332984	4139890	38.69	162954	72338	9	18	0
GCA_015723855.1_ASM1572385v1_genomic	80	63	49	44	36	22	4097280	4085122	4054018	4017994	3886984	3367827	80	325887	4097280	38.85	163044	68522	9	18	0.24
GCA_026366275.1_PDT001496497.1_genomic	78	71	56	49	39	27	4605691	4601040	4564935	4518849	4360572	3906306	78	477782	4605691	39.22	163415	70788	10	20	0
GCA_016068675.1_PDT000538616.1_genomic	81	64	42	37	33	25	4197489	4187629	4130030	4099227	4035724	3721116	72	338204	4193673	39.1	163483	96523	9	18	0
GCA_024921845.1_PDT001409603.1_genomic	64	51	45	40	32	26	4112296	4103224	4091652	4060799	3919567	3688862	61	424805	4110892	38.94	163873	84484	9	18	0
GCA_016238705.1_ASM1623870v1_genomic	53	48	38	37	33	24	3916480	3913436	3891057	3885288	3823065	3491479	53	303940	3916480	38.6	163894	92733	9	16	0
GCA_026327955.1_PDT001494670.1_genomic	61	51	46	42	38	28	4071257	4065966	4050901	4028159	3966852	3611255	56	294908	4069428	38.59	164447	80117	11	20	0
GCA_026350895.1_PDT001493458.1_genomic	57	49	47	46	37	23	4113947	4109027	4102288	4092625	3929550	3435383	55	374245	4113012	38.62	164558	72858	8	18	0
GCA_003175495.1_ASM317549v1_genomic	186	88	56	48	40	24	4297382	4261160	4183012	4123553	3995019	3447684	112	347186	4277821	38.85	164562	79210	10	21	0
GCA_012030315.1_ASM1203031v1_genomic	57	53	44	40	35	24	3946388	3943463	3922066	3894075	3791193	3433430	57	296444	3946388	38.64	164741	83602	9	17	0
GCA_015723065.1_ASM1572306v1_genomic	53	45	37	36	32	23	3894701	3890236	3872669	3863157	3800096	3504283	53	271834	3894701	38.66	164984	92480	9	16	0
GCA_023604335.1_ASM2360433v1_genomic	182	143	65	44	34	21	4324107	4294459	4110169	3968315	3802308	3327667	182	376071	4324107	39.18	165116	59961	9	20	214.98
GCA_026348475.1_PDT001493668.1_genomic	74	57	43	41	35	27	4367344	4357006	4322675	4310550	4216823	3932578	70	508127	4365650	39.08	165161	85446	9	18	0
GCA_023604525.1_ASM2360452v1_genomic	179	138	56	43	34	21	4254380	4224295	4038509	3947269	3798756	3316914	179	375946	4254380	39.11	165180	64128	9	19	227.13
GCA_018069075.1_ASM1806907v1_genomic	68	64	46	43	34	23	4081583	4078757	4042931	4019734	3860019	3481908	68	378671	4081583	38.96	165291	93121	9	17	0
GCA_016238965.1_ASM1623896v1_genomic	70	62	48	45	36	22	3884064	3878554	3843613	3819391	3676730	3207152	70	276214	3884064	38.61	165504	78152	9	18	0
GCA_018165995.1_PDT001012876.1_genomic	68	53	44	43	38	22	4253305	4245721	4218148	4211760	4147976	3559953	59	322938	4250019	38.88	165618	95496	9	17	0
GCA_001619795.1_ASM161979v1_genomic	90	62	40	38	34	23	3903767	3891725	3849127	3833535	3763459	3378811	71	409173	3898315	38.6	165802	84918	9	17	0
GCA_015722285.1_ASM1572228v1_genomic	59	54	43	39	33	22	3942350	3939467	3908651	3882918	3780657	3394970	59	367869	3942350	38.65	166591	86695	9	17	0
GCA_016238325.1_ASM1623832v1_genomic	63	55	46	44	34	23	3865041	3859781	3838473	3823908	3649839	3241774	63	247441	3865041	38.49	167124	70420	10	18	0
GCA_946998065.1_SRR16916877_bin.30_metaWRAP_v1.3_MAG_genomic	45	45	42	41	34	24	3909356	3909356	3898319	3890257	3771145	3406394	45	323784	3909356	38.67	167230	70820	9	17	0
GCA_015739775.1_ASM1573977v1_genomic	44	38	32	31	30	24	3845354	3841971	3830680	3823603	3805489	3595640	44	522190	3845354	38.54	168034	92729	7	14	0
GCA_024145045.1_PDT001352769.1_genomic	71	62	48	41	32	25	4160189	4153639	4112196	4057063	3901093	3669826	70	446565	4159767	38.76	168132	80490	8	17	0
GCA_015936825.1_PDT000751238.1_genomic	60	48	37	36	32	23	4407145	4399805	4365351	4357050	4292019	3973199	55	508806	4405097	39.2	168239	107036	7	15	0
GCA_011602865.1_ASM1160286v1_genomic	148	67	56	46	36	22	4147886	4122525	4095140	4029738	3856451	3384865	78	328407	4129264	39.03	168286	84139	10	18	0
GCA_015722085.1_ASM1572208v1_genomic	69	60	42	41	36	20	4005663	3999410	3953267	3945377	3846695	3264924	69	288789	4005663	38.83	168635	86620	9	17	0
GCA_011604155.1_ASM1160415v1_genomic	150	58	46	38	34	21	4120871	4091506	4061147	4008866	3932151	3474092	70	401769	4099836	39.02	168695	102668	9	17	0
GCA_011604105.1_ASM1160410v1_genomic	152	63	52	40	33	22	4119088	4090681	4067924	3993063	3873595	3472729	74	350871	4097759	39.02	168841	88205	9	17	0
GCA_022407845.1_ASM2240784v1_genomic	101	56	47	44	39	26	4312101	4295460	4276195	4256484	4173374	3721445	66	283050	4301738	39.1	168857	85005	10	19	0
GCA_025889135.1_PDT001469189.1_genomic	79	67	49	43	37	26	4593295	4585411	4532220	4490325	4393221	3974229	75	466937	4591626	39.4	168926	87169	10	19	0
GCA_026335795.1_PDT001494233.1_genomic	58	48	37	33	32	24	4232588	4226341	4189979	4161878	4148389	3859575	54	284174	4230942	38.87	169405	129817	10	17	0
GCA_009821675.1_ASM982167v1_genomic	85	72	47	39	34	25	4358502	4349039	4285386	4229307	4148811	3853608	85	570423	4358502	39.68	169462	99979	8	16	32.53
GCA_015723785.1_ASM1572378v1_genomic	65	57	43	43	34	21	3932656	3927146	3892134	3892134	3755554	3281726	65	338130	3932656	38.64	169922	84695	9	17	0
GCA_014324285.1_ASM1432428v1_genomic	70	53	40	39	32	21	3989617	3981872	3956759	3950796	3814114	3398878	58	503667	3985680	38.77	170295	77229	7	15	0
GCA_015944505.1_PDT000673192.1_genomic	87	77	43	37	31	23	4079880	4073332	3995436	3949833	3859554	3555023	84	546092	4078533	39.11	170792	81181	8	16	0
GCA_025379325.1_ASM2537932v1_genomic	120	47	38	34	31	21	4001637	3976660	3952064	3928980	3883222	3507403	54	366414	3981522	38.83	170803	113617	9	15	2.44
GCA_022408675.1_ASM2240867v1_genomic	102	59	49	40	35	22	4019145	4001065	3980054	3915100	3848487	3439596	71	498876	4010233	38.63	171004	86055	8	16	0
GCA_026584665.1_PDT001508554.1_genomic	61	51	43	41	35	29	4452307	4445872	4423287	4407259	4289819	4076475	60	350074	4451819	38.69	171195	96525	10	19	0
GCA_015929845.1_PDT000821565.1_genomic	55	47	38	35	29	22	4076299	4071639	4049695	4025708	3934051	3691780	52	538382	4074923	38.83	171272	136426	7	14	0
GCA_015723405.1_ASM1572340v1_genomic	60	50	38	37	35	21	3966665	3959886	3931630	3923245	3878355	3373023	60	306600	3966665	38.65	171293	88709	9	16	25.71
GCA_015944495.1_PDT000673188.1_genomic	82	71	44	40	32	23	4169453	4161734	4099027	4069810	3939943	3594312	81	488820	4168963	39.16	171293	86007	9	16	0
GCA_016072555.1_PDT000444185.1_genomic	69	56	38	33	30	22	4125024	4115202	4053809	4018802	3974273	3668618	68	655942	4124530	38.98	171326	108015	7	15	0
GCA_016073175.1_PDT000444172.1_genomic	70	59	40	34	32	24	4125285	4117820	4055140	4013782	3981555	3682929	69	454347	4124791	38.98	171332	108015	8	16	0
GCA_016073055.1_PDT000444140.1_genomic	69	57	38	32	29	21	4125453	4116911	4054470	4012696	3967736	3669332	68	656011	4124959	38.98	171334	108015	7	14	0
GCA_016073355.1_PDT000444173.1_genomic	71	57	40	34	32	24	4120821	4111173	4051292	4011205	3979312	3680330	70	655942	4120327	38.97	171340	92728	7	15	0
GCA_015944425.1_PDT000673197.1_genomic	81	74	43	39	33	24	4181053	4177058	4110869	4083725	3986928	3641296	78	546149	4179751	39.19	171446	86942	9	17	0
GCA_015944265.1_PDT000673200.1_genomic	87	72	42	37	32	23	4154651	4144748	4078529	4048207	3965908	3620435	84	493706	4153765	38.92	172452	83343	8	16	0
GCA_004347585.1_ASM434758v1_genomic	89	52	42	38	31	20	3945870	3933307	3910942	3882358	3746017	3418360	57	481635	3936580	38.71	172545	84578	7	14	0
GCA_004570745.1_ASM457074v1_genomic	67	47	34	33	29	24	3878428	3868713	3841540	3835095	3750477	3608007	55	478648	3873942	38.83	172586	92881	6	15	0.31
GCA_026011595.1_ASM2601159v1_genomic	103	57	44	40	36	22	4031344	4013280	3985672	3958001	3889840	3354022	68	268445	4020467	39.21	172752	93906	10	18	0
GCA_015723605.1_ASM1572360v1_genomic	72	64	50	43	34	21	4071527	4066437	4040658	3983768	3831448	3368437	72	279247	4071527	38.85	172797	87043	9	17	7.52
GCA_026300395.1_PDT001492643.1_genomic	88	75	51	49	36	24	4225068	4216109	4151414	4136727	3925235	3548264	85	304760	4223846	39.45	172860	77585	9	18	0
GCA_015722065.1_ASM1572206v1_genomic	58	50	37	37	32	23	3884053	3878967	3850384	3850384	3768860	3431613	58	357801	3884053	38.51	173328	98075	9	16	0
GCA_018334355.1_ASM1833435v1_genomic	84	60	39	34	29	24	4127226	4114130	4065378	4025842	3939484	3742999	74	530798	4123535	38.76	173428	96528	8	16	0
GCA_025128305.1_ASM2512830v1_genomic	95	60	39	34	29	24	4129631	4114130	4065378	4025842	3939484	3742999	74	530798	4123535	38.76	173428	96528	8	16	0
GCA_015740125.1_ASM1574012v1_genomic	48	48	37	35	31	20	3940296	3940296	3919557	3904088	3824862	3450355	48	424123	3940296	38.64	173535	103089	8	15	0
GCA_015722115.1_ASM1572211v1_genomic	52	44	33	31	28	21	3871687	3865949	3835717	3817493	3766027	3509768	52	382129	3871687	38.03	173663	131960	8	15	0
GCA_015722985.1_ASM1572298v1_genomic	41	39	35	35	29	20	3746504	3745398	3735364	3735364	3624425	3328360	41	369190	3746504	38.69	174397	116972	8	14	0
GCA_016239145.1_ASM1623914v1_genomic	50	48	34	34	29	22	3984269	3983075	3951700	3951700	3871219	3601049	50	641886	3984269	38.68	174572	95930	8	15	0
GCA_016238425.1_ASM1623842v1_genomic	81	60	44	42	37	21	4129296	4113490	4081934	4064458	3974456	3374741	81	374845	4129296	38.93	175018	85795	9	17	0
GCA_026957675.1_PDT001529518.1_genomic	97	75	46	42	37	25	4409061	4396413	4323206	4293719	4213477	3782490	86	529446	4404244	39.01	175124	83287	9	18	0
GCA_015723245.1_ASM1572324v1_genomic	48	43	37	36	32	20	3871858	3868783	3856996	3849040	3781290	3320865	48	556534	3871858	38.52	175934	99570	8	15	0
GCA_015723705.1_ASM1572370v1_genomic	66	56	44	39	36	25	3927753	3921440	3894324	3858959	3798351	3413682	66	283195	3927753	38.54	176539	70563	9	18	15.05
GCA_015722145.1_ASM1572214v1_genomic	57	50	38	37	30	21	3892956	3888471	3860458	3852299	3723760	3415442	57	375542	3892956	38.73	176875	96271	8	15	0
GCA_017693175.1_ASM1769317v1_genomic	60	60	46	40	30	22	4024657	4024657	3971815	3933068	3739111	3454361	60	462971	4024657	38.59	176929	70702	7	16	29.82
GCA_022408215.1_ASM2240821v1_genomic	103	59	48	44	33	20	4040281	4025504	3999309	3967247	3772105	3264821	64	317165	4028768	38.75	177080	75950	9	17	0
GCA_024989185.1_PDT001409579.1_genomic	60	51	42	36	31	25	4091410	4085663	4055914	4011973	3924465	3688014	58	424849	4090505	38.98	177408	85174	8	17	0
GCA_018334395.1_ASM1833439v1_genomic	75	46	38	33	28	22	3937837	3924831	3905508	3869256	3781857	3604089	54	990683	3929700	38.59	177802	89495	6	13	0
GCA_011602945.1_ASM1160294v1_genomic	142	58	46	33	31	25	4129285	4101812	4073877	3978673	3937443	3733556	70	321277	4109941	39.06	178270	95049	9	17	0
GCA_015722475.1_ASM1572247v1_genomic	64	54	41	37	32	21	3855701	3849657	3813716	3788134	3712858	3298676	64	395303	3855701	38.4	179663	86361	8	16	0
GCA_015722415.1_ASM1572241v1_genomic	66	55	39	37	30	22	3942323	3934671	3905423	3894441	3779136	3507347	66	470733	3942323	38.76	179739	106755	8	15	0
GCA_015723315.1_ASM1572331v1_genomic	55	49	36	35	31	21	3862515	3858515	3828249	3821969	3758122	3471516	55	476160	3862515	38.61	180740	97810	7	14	0
GCA_017116785.1_ASM1711678v1_genomic	69	46	40	38	31	18	3943060	3933590	3920938	3905082	3789774	3319322	52	499893	3937515	38.87	180827	102329	7	14	0
GCA_011602825.1_ASM1160282v1_genomic	140	59	48	39	32	20	4116605	4090574	4064922	4008299	3874536	3477446	70	366687	4097643	39.02	180919	95273	9	16	0
GCA_018069065.1_ASM1806906v1_genomic	74	66	49	44	36	24	4229768	4224501	4192193	4160752	4024187	3608311	74	372533	4229768	39.04	180952	81776	9	18	0
GCA_015723965.1_ASM1572396v1_genomic	50	40	33	32	30	23	3913122	3907050	3890357	3884388	3846788	3604190	50	588778	3913122	38.63	181035	106887	7	14	0
GCA_015739725.1_ASM1573972v1_genomic	50	50	40	38	32	21	3868016	3868016	3842291	3825936	3713557	3358898	50	365681	3868016	38.68	181091	95749	8	15	0
GCA_015722405.1_ASM1572240v1_genomic	56	49	40	40	35	22	4126679	4122092	4100207	4100207	4026406	3535487	56	303045	4126679	38.96	181189	96072	9	16	0
GCA_022408695.1_ASM2240869v1_genomic	81	54	38	34	29	22	3848841	3840738	3807233	3779345	3702028	3463176	55	472668	3841300	38.54	181419	94872	7	14	0
GCA_016085815.2_PDT000160778.2_genomic	70	49	41	40	37	23	4113321	4103193	4082229	4072245	4016063	3544678	59	390722	4110014	38.61	181453	86402	9	17	0
GCA_018184755.1_PDT001012885.1_genomic	74	58	45	37	30	20	4159007	4151360	4111533	4060600	3933645	3566537	66	413327	4156386	38.85	182517	115061	9	15	0
GCA_018154235.1_PDT001013793.1_genomic	50	42	36	36	30	23	4395372	4390507	4377831	4377831	4266400	3997548	48	566177	4394573	38.7	182893	131511	8	14	0
GCA_018160795.1_PDT001013378.1_genomic	81	61	50	46	38	27	4206348	4196410	4169553	4138680	4014404	3637216	68	315757	4200804	38.74	183266	64317	9	19	0
GCA_011604145.1_ASM1160414v1_genomic	142	62	51	41	32	21	4117831	4092643	4067022	4003720	3823824	3390326	72	366727	4099294	39.02	183323	93315	9	17	0
GCA_016085575.2_PDT000160805.2_genomic	63	49	40	39	35	22	4176345	4168725	4148126	4143069	4071647	3602564	55	418095	4173126	38.66	183558	85331	7	15	0
GCA_001858185.1_ASM185818v1_genomic	60	52	41	37	33	21	4060112	4054724	4025930	3992444	3921105	3485642	59	438576	4059709	38.5	184006	80564	7	15	0
GCA_015721805.1_ASM1572180v1_genomic	59	50	35	33	32	21	3862952	3855388	3822405	3805828	3787129	3374060	59	714771	3862952	38.59	184069	84029	7	15	0
GCA_015722935.1_ASM1572293v1_genomic	65	53	35	35	31	24	4227881	4219888	4189438	4189438	4115322	3875373	65	339891	4227881	39.02	184287	113214	9	15	0
GCA_015722215.1_ASM1572221v1_genomic	47	39	31	31	29	20	3912844	3908037	3890454	3890454	3865299	3536528	47	424860	3912844	38.64	185128	119786	8	14	0
GCA_015722355.1_ASM1572235v1_genomic	67	55	42	37	35	23	4183582	4173949	4150421	4112578	4071644	3632525	67	468112	4183582	39.01	185206	85278	8	17	0
GCA_028641415.1_PDT001616132.1_genomic	54	46	40	36	33	22	4241405	4236645	4217431	4188056	4136244	3732617	50	467714	4239532	38.84	185511	113256	8	14	0
GCA_015724025.1_ASM1572402v1_genomic	52	48	39	37	31	20	4136134	4132966	4116923	4101025	3998729	3578587	52	360364	4136134	39.03	185641	123492	8	15	0.44
GCA_026350835.1_PDT001493461.1_genomic	60	51	45	42	33	23	4049649	4043849	4023990	4002398	3875230	3532328	57	490646	4048282	38.62	185713	83734	8	16	0
GCA_015722725.1_ASM1572272v1_genomic	48	46	35	35	33	21	3831884	3830394	3805427	3805427	3769856	3352078	48	452766	3831884	38.64	186407	93040	8	15	0
GCA_015944345.1_PDT000673202.1_genomic	82	67	40	33	30	21	4151009	4140892	4074214	4027631	3976440	3627491	80	493694	4150271	38.95	186510	106848	8	14	0
GCA_015944555.1_PDT000673195.1_genomic	80	64	41	38	30	22	4074686	4066171	4014854	3996545	3873274	3565388	72	456977	4071883	39.03	186538	100091	8	15	0
GCA_015944635.1_PDT000673189.1_genomic	80	69	41	38	32	22	4239318	4232512	4167458	4147629	4059042	3699324	78	546053	4238601	39.21	186538	87797	8	15	0
GCA_001617305.1_ASM161730v1_genomic	92	67	45	36	31	23	4151667	4140036	4081579	4019986	3928818	3626381	73	642879	4144624	38.69	186668	97077	8	16	0
GCA_015723845.1_ASM1572384v1_genomic	61	51	41	36	31	22	3890748	3884806	3859686	3825756	3743188	3398239	61	358815	3890748	38.47	187022	96661	8	15	17.53
GCA_015722825.1_ASM1572282v1_genomic	60	52	38	35	33	22	3967186	3961779	3925607	3897974	3859780	3496875	60	375058	3967186	38.76	187066	89529	8	15	0
GCA_018180095.1_PDT001013769.1_genomic	38	36	32	32	27	21	4002379	4001406	3991421	3991421	3899634	3669439	37	399182	4002031	38.67	187074	136683	8	15	0
GCA_015723335.1_ASM1572333v1_genomic	67	55	38	36	31	19	4047436	4040459	4003518	3985681	3891508	3489571	67	453108	4047436	38.94	187472	155824	8	14	0
GCA_026346035.1_PDT001493863.1_genomic	60	48	41	37	35	25	4083912	4077319	4062539	4029951	4000018	3669344	54	364330	4081581	38.55	187546	90480	8	17	0
GCA_018372235.1_ASM1837223v1_genomic	39	39	37	37	34	24	3808607	3808607	3801579	3801579	3742282	3427498	39	537075	3808607	38.59	187698	86848	8	16	0
GCA_026956115.1_PDT001529513.1_genomic	82	65	43	37	33	23	4258609	4248734	4189951	4150615	4089230	3718039	74	529446	4255052	38.88	187802	91676	8	16	0
GCA_016239245.1_ASM1623924v1_genomic	71	55	38	35	34	20	4096214	4083373	4048133	4025583	4008591	3497160	71	468278	4096214	38.86	187825	104041	8	14	0
GCA_016239285.1_ASM1623928v1_genomic	50	43	34	34	31	21	3944714	3940713	3916928	3916928	3858249	3538346	50	303109	3944714	38.63	188336	114203	8	15	0
GCA_015739845.1_ASM1573984v1_genomic	100	61	40	38	35	25	4222714	4206391	4152548	4136663	4091187	3762097	70	325687	4212554	38.95	188718	84756	9	17	0
GCA_015723115.1_ASM1572311v1_genomic	78	63	46	42	34	24	4048431	4039020	4002132	3970167	3830898	3507393	78	267196	4048431	38.8	188783	76049	9	17	0
GCA_026956455.1_PDT001529714.1_genomic	54	47	38	34	30	23	4186468	4182125	4157784	4130674	4061406	3817331	52	576560	4185674	38.92	188800	128327	8	14	0
GCA_015723575.1_ASM1572357v1_genomic	65	59	51	49	37	23	3974642	3970968	3954008	3941511	3747240	3239834	65	321954	3974642	38.6	188923	58967	9	19	15.05
GCA_016239065.1_ASM1623906v1_genomic	52	47	40	33	29	20	3933176	3929593	3915720	3862654	3795822	3447101	52	523930	3933176	38.61	189251	118147	7	14	0
GCA_017169795.1_ASM1716979v1_genomic	49	49	42	41	33	24	3880028	3880028	3855817	3847731	3710934	3412228	49	337928	3880028	38.49	189270	79775	9	16	0
GCA_015723505.1_ASM1572350v1_genomic	57	48	37	35	31	21	4027548	4021693	3993128	3974756	3896413	3557387	57	373373	4027548	38.78	189276	105528	8	15	12.12
GCA_018160135.1_PDT001013426.1_genomic	50	41	38	37	35	24	3988455	3982650	3973309	3963425	3930055	3554273	47	455599	3987228	38.55	189290	88960	8	17	0
GCA_026956515.1_PDT001529705.1_genomic	53	47	42	39	35	28	4170151	4166018	4150352	4131967	4062911	3826611	51	279339	4169357	38.72	189306	93309	9	18	0
GCA_015740185.1_ASM1574018v1_genomic	65	58	40	36	32	20	4106018	4101098	4057600	4031491	3941194	3536041	65	459291	4106018	37.93	189465	115083	8	15	0
GCA_003856195.1_ASM385619v1_genomic	74	46	37	36	30	22	4108608	4097977	4083362	4074227	3986542	3686499	53	471805	4102537	38.88	189865	94603	7	15	0
GCA_016238645.1_ASM1623864v1_genomic	67	53	37	35	31	21	3978238	3969455	3933049	3919442	3846270	3511144	67	343448	3978238	38.73	190433	92847	9	15	0
GCA_016238345.1_ASM1623834v1_genomic	79	59	38	31	29	21	4081555	4067635	4022666	3968355	3944177	3686655	79	714793	4081555	38.79	190753	107856	7	14	0
GCA_028057395.1_PDT001473381.1_genomic	57	50	43	38	35	25	4462093	4457680	4431203	4396195	4353479	3993674	55	433539	4461128	39.35	190780	86505	8	17	0
GCA_026345315.1_PDT001493904.1_genomic	41	35	33	33	33	23	3884271	3881601	3875717	3875717	3875717	3514313	36	327132	3882219	38.78	190820	94828	8	15	0
GCA_017119605.1_PDT000949973.1_genomic	57	51	43	37	31	22	4156071	4152244	4131767	4084229	3980960	3662511	57	715112	4156071	39.08	190936	88125	7	15	0
GCA_025660635.1_ASM2566063v1_genomic	44	38	34	32	28	22	3782964	3778247	3768353	3754193	3691827	3500688	44	473000	3782964	38.52	191313	107931	7	13	0
GCA_016238285.1_ASM1623828v1_genomic	67	50	34	32	28	22	3983842	3970705	3940035	3925877	3858809	3653544	67	380992	3983842	38.77	191536	110833	7	14	0
GCA_015722015.1_ASM1572201v1_genomic	52	46	34	32	29	22	3749633	3745549	3720697	3710375	3675195	3456088	52	548904	3749633	38.46	191856	111953	7	14	0
GCA_022407695.1_ASM2240769v1_genomic	103	60	45	43	35	20	4041377	4024089	3988295	3977132	3868242	3337478	71	417458	4031398	38.78	192241	78417	8	16	0
GCA_018180295.1_PDT001012883.1_genomic	53	43	35	33	27	23	3930999	3924839	3903203	3887919	3787585	3677692	49	402653	3929373	38.61	192456	117763	8	14	0
GCA_001553525.1_ASM155352v1_genomic	62	57	43	38	31	22	3899263	3895998	3863238	3824652	3716243	3404024	62	556339	3899263	38.67	192485	85260	7	16	84.63
GCA_015723165.1_ASM1572316v1_genomic	104	64	42	38	30	21	4096354	4067716	4021004	3991748	3865727	3553100	104	497930	4096354	38.81	192549	118193	8	15	0
GCA_025660525.1_ASM2566052v1_genomic	102	81	50	38	29	16	4199908	4185071	4108751	4025844	3859867	3378167	102	479876	4199908	38.86	192654	86223	7	14	6.36
GCA_026960095.1_PDT001529633.1_genomic	42	38	33	31	28	21	4148420	4145719	4131117	4115194	4074037	3827525	41	599276	4147943	38.53	192697	124537	7	13	0
GCA_023604745.1_ASM2360474v1_genomic	99	78	37	29	26	20	3985122	3969635	3867009	3815717	3773292	3576828	99	478315	3985122	38.73	192963	139935	8	13	89.13
GCA_024273475.1_PDT001345554.1_genomic	108	86	51	41	31	21	4198374	4183252	4094790	4023786	3864330	3500738	102	421464	4195627	39.23	193122	79449	8	16	0
GCA_003583505.1_ASM358350v1_genomic	55	53	30	28	24	19	4109683	4107780	4059380	4042257	3979785	3800090	55	708945	4109683	39.05	193164	137612	7	13	14.92
GCA_002417445.1_ASM241744v1_genomic	96	56	43	40	31	23	4087896	4074574	4043487	4019112	3869563	3598161	62	390915	4078300	39.18	193947	82196	8	16	0
GCA_009829055.1_ASM982905v1_genomic	109	72	35	30	26	18	4081112	4062352	3971608	3937754	3877482	3591109	90	534722	4075733	39.07	194114	143563	8	14	0
GCA_026960255.1_PDT001529505.1_genomic	87	68	48	43	35	23	4296374	4283862	4229027	4193916	4056406	3624598	84	304465	4294930	38.99	194136	85354	9	18	0
GCA_015722915.1_ASM1572291v1_genomic	44	43	36	33	30	21	4025736	4025177	4010360	3988850	3945330	3612113	44	383619	4025736	38.63	194240	126104	9	15	0
GCA_011604135.1_ASM1160413v1_genomic	132	53	42	38	33	23	4078455	4054514	4025648	3994582	3922472	3565208	61	381443	4059869	38.98	194745	86253	8	16	0
GCA_026956495.1_PDT001529706.1_genomic	62	53	42	38	32	25	4285359	4279811	4250692	4224314	4128933	3900553	58	526134	4283804	38.9	194980	107672	8	15	0
GCA_015722895.1_ASM1572289v1_genomic	52	42	34	33	30	23	3963058	3956494	3939093	3932972	3881768	3673749	52	545823	3963058	38.89	195202	109842	7	14	0
GCA_003977485.1_ASM397748v1_genomic	64	51	34	33	29	23	3895174	3886906	3846938	3841329	3770492	3582860	64	498068	3895174	38.45	195307	97722	7	14	0
GCA_002265385.1_ASM226538v1_genomic	62	52	40	40	34	22	3960840	3954374	3923814	3923814	3823177	3361623	61	277721	3960341	38.58	195392	98914	9	17	0
GCA_018160295.1_PDT001013412.1_genomic	52	39	36	34	31	21	4025216	4019649	4007721	3988854	3931257	3541468	42	483981	4021808	38.46	195976	97611	8	15	0
GCA_016239265.1_ASM1623926v1_genomic	67	57	41	37	34	22	4182575	4174316	4139474	4108405	4067752	3611439	67	343676	4182575	39.02	196713	82824	9	16	0
GCA_007197625.1_ASM719762v1_genomic	51	51	38	35	31	23	4122471	4122471	4090271	4066254	3999355	3703631	51	406064	4122471	39.16	196840	109898	8	15	0.34
GCA_016238305.1_ASM1623830v1_genomic	67	55	42	40	32	21	4129970	4121524	4088328	4074171	3926119	3522098	67	449020	4129970	38.74	196889	98431	8	15	0
GCA_026348155.1_PDT001493708.1_genomic	68	56	44	42	32	23	4222047	4214184	4181218	4166781	4017176	3726546	66	508248	4221370	38.88	197060	86852	7	15	0
GCA_023604625.1_ASM2360462v1_genomic	82	67	38	32	28	20	4124680	4115459	4037863	3998825	3924904	3611653	81	516832	4124455	39.29	197712	114804	7	13	184.15
GCA_015550355.1_ASM1555035v1_genomic	69	69	44	41	32	23	4155902	4155902	4108215	4085664	3931001	3609318	69	525465	4155902	38.8	197833	79615	7	16	12.44
GCA_015723615.1_ASM1572361v1_genomic	61	53	41	36	30	19	4073463	4068540	4040304	4005927	3902355	3517684	61	392425	4073463	38.84	198094	117469	8	14	11.96
GCA_009718885.1_ASM971888v1_genomic	386	386	28	19	19	15	4390195	4390195	3852471	3790899	3790899	3672690	386	1133523	4390195	39.99	198252	131841	6	12	88.2
GCA_015722295.1_ASM1572229v1_genomic	53	46	36	34	26	19	3731151	3725972	3693186	3678221	3562054	3315953	53	341155	3731151	38.45	198287	148595	8	14	0
GCA_015722885.1_ASM1572288v1_genomic	52	45	36	30	29	21	3910934	3906245	3888847	3843945	3827366	3535451	52	540356	3910934	38.61	198959	122662	7	13	0
GCA_028465825.1_PDT001602589.1_genomic	76	72	51	44	37	24	4269861	4267135	4214455	4159437	4056412	3639279	76	387010	4269861	39.44	199216	80534	9	17	0
GCA_016086495.2_PDT000136649.2_genomic	55	47	38	37	32	23	4244448	4239353	4215480	4210015	4142181	3818983	54	411643	4243954	38.67	199573	128405	8	14	0
GCA_018334375.1_ASM1833437v1_genomic	44	33	28	28	23	18	3832959	3828115	3817641	3817641	3738748	3568704	36	515433	3829934	38.55	199821	143520	6	11	0
GCA_015739855.1_ASM1573985v1_genomic	56	50	36	34	31	21	4089413	4085379	4048889	4032620	3974112	3625761	56	334612	4089413	38.96	200054	116604	8	15	0
GCA_019507065.1_PDT001106425.1_genomic	60	48	35	33	31	17	4217373	4209227	4179278	4162849	4130497	3648071	57	509701	4215969	38.87	200794	133041	7	13	0
GCA_016085795.2_PDT000160779.2_genomic	76	51	41	40	37	23	4173615	4161044	4136120	4126136	4069954	3598569	63	390537	4169428	38.62	200842	84909	8	16	0
GCA_015944365.1_PDT000673207.1_genomic	79	68	41	34	31	21	4144990	4137519	4068656	4022835	3971725	3578864	77	600847	4144229	38.93	200991	83343	7	15	0
GCA_015944575.1_PDT000673193.1_genomic	85	70	41	38	33	23	4251002	4242474	4176520	4156227	4089016	3723190	79	488914	4248938	39.21	201026	86007	8	15	0
GCA_015944445.1_PDT000673190.1_genomic	84	72	41	38	31	20	4189838	4182882	4108842	4089013	3989557	3569085	81	660892	4188866	39.13	201041	83416	7	14	0
GCA_015944535.1_PDT000673145.1_genomic	77	68	38	34	29	20	4165648	4159748	4087338	4056409	3979615	3648251	75	714951	4164814	39.15	201051	88886	7	13	0
GCA_018180975.1_PDT001013408.1_genomic	46	41	36	35	31	23	4028200	4025752	4011087	4003936	3936396	3665063	43	478747	4027093	38.66	201056	111287	8	14	0
GCA_023203255.1_PDT001296975.1_genomic	67	51	33	29	25	22	4246138	4235786	4190858	4163190	4091490	4009325	63	640113	4244507	39.22	201109	168704	7	13	0
GCA_016085655.2_PDT000160798.2_genomic	58	41	36	35	31	25	4053557	4045208	4034002	4027387	3968489	3769005	47	468959	4049847	38.62	201139	110961	8	15	0
GCA_025128435.1_ASM2512843v1_genomic	75	41	32	30	26	20	3854044	3841623	3818846	3802484	3736059	3522333	49	418362	3846829	38.51	201377	123927	8	13	0
GCA_016072715.1_PDT000443916.1_genomic	55	46	36	34	31	22	4251888	4245915	4209224	4194352	4150323	3826661	55	450302	4251888	38.86	201395	154051	9	15	0
GCA_026956815.1_PDT001529611.1_genomic	39	35	31	31	31	23	4148327	4145912	4137941	4137941	4137941	3837367	37	499485	4147500	38.53	201459	118892	8	14	0
GCA_028461865.1_PDT001602591.1_genomic	51	47	36	33	30	25	4195637	4192662	4156942	4136586	4098593	3927527	51	519029	4195637	39.24	201609	95197	7	15	0
GCA_016065855.1_PDT000589415.1_genomic	63	47	32	30	24	18	3929228	3920804	3891330	3879629	3792519	3563361	53	910854	3925767	38.57	201636	127062	5	11	0
GCA_022407975.1_ASM2240797v1_genomic	68	37	32	30	26	19	3795864	3786844	3775359	3759809	3709603	3478641	39	828819	3788023	38.5	201706	99558	6	12	0
GCA_026325995.1_PDT001494810.1_genomic	65	54	38	36	31	23	4199534	4193444	4146716	4130767	4055556	3768757	60	489060	4197369	38.93	201895	111426	7	14	0
GCA_900101725.1_IMG-taxon_2654588119_annotated_assembly_genomic	31	31	28	28	24	18	3773105	3773105	3762115	3762115	3704121	3470292	31	676156	3773105	38.65	201982	131259	6	12	86.69
GCA_015723525.1_ASM1572352v1_genomic	59	49	33	30	28	19	3941186	3934601	3896591	3876483	3847139	3519377	59	574698	3941186	38.49	202135	119809	7	13	12.51
GCA_025128355.1_ASM2512835v1_genomic	67	48	37	36	26	18	3993722	3986287	3965048	3956822	3793540	3530193	51	547380	3988728	38.78	202307	109159	6	13	0
GCA_001643755.1_ASM164375v1_genomic	113	60	46	42	30	19	3953708	3929259	3895165	3868661	3656131	3220473	77	509468	3939948	38.42	202584	83939	7	15	0
GCA_018287495.1_PDT001019336.1_genomic	52	51	36	34	34	24	4255249	4254745	4207119	4195027	4195027	3821916	52	590534	4255249	39.41	202647	101650	8	15	0
GCA_009718785.1_ASM971878v1_genomic	74	74	59	48	29	14	4541435	4541435	4503046	4413363	4088468	3632332	74	1352347	4541435	40.33	202672	123835	5	11	126.68
GCA_026955375.1_PDT001529720.1_genomic	66	53	40	36	31	24	4170604	4162757	4130737	4107008	4023495	3801881	61	484536	4168453	38.79	202697	106275	7	14	0
GCA_026957575.1_PDT001529532.1_genomic	83	65	47	39	34	24	4391021	4380588	4326382	4273757	4192159	3813210	75	511779	4387483	38.99	202788	85760	8	17	0
GCA_026957655.1_PDT001529522.1_genomic	78	61	46	38	33	24	4394183	4384051	4339880	4287149	4208056	3862263	70	511779	4390543	39	202789	85760	8	17	0
GCA_026955875.1_PDT001529531.1_genomic	83	66	47	39	34	23	4375766	4365687	4316942	4264240	4185618	3773046	75	511779	4372311	39	202789	85760	8	17	0
GCA_026957095.1_PDT001529514.1_genomic	83	68	47	42	36	24	4403103	4394772	4338485	4302299	4205428	3756839	75	511779	4399695	39	202789	83265	9	18	0
GCA_026955965.1_PDT001529510.1_genomic	93	70	48	44	34	23	4335510	4321361	4265373	4241368	4082001	3699862	84	529446	4331553	38.91	202789	83911	8	17	0
GCA_026960155.1_PDT001529525.1_genomic	96	75	44	40	35	24	4411029	4398981	4325004	4295517	4215132	3810645	85	529446	4406214	39.01	202789	85760	8	17	0
GCA_015722205.1_ASM1572220v1_genomic	40	35	31	30	28	22	3819453	3816082	3807624	3802445	3757271	3532819	40	353877	3819453	38.5	202792	115427	8	14	0
GCA_026956055.1_PDT001529530.1_genomic	82	65	45	39	34	23	4460073	4450492	4393966	4351232	4271122	3866494	72	529446	4455704	39.01	202951	91676	9	16	0
GCA_026960275.1_PDT001529509.1_genomic	96	73	45	40	35	24	4413634	4400373	4328952	4294500	4215149	3810278	85	529446	4408819	39	202951	83287	8	17	0
GCA_026957555.1_PDT001529528.1_genomic	101	78	45	40	35	25	4403845	4390417	4315649	4279430	4201912	3833039	91	529446	4399490	39	202951	83398	8	17	0
GCA_018334335.1_ASM1833433v1_genomic	63	45	33	31	30	23	3944653	3935753	3907275	3894208	3881120	3653306	52	440196	3940187	38.8	203102	100655	8	15	0
GCA_015722695.1_ASM1572269v1_genomic	57	45	32	32	29	19	3910998	3902440	3872994	3872994	3826086	3464588	57	558605	3910998	38.63	203239	143346	7	13	0
GCA_011602785.1_ASM1160278v1_genomic	138	66	53	42	34	20	4148589	4124739	4091511	4017849	3872518	3372522	79	476141	4132919	39.03	203254	81768	7	17	0
GCA_015721825.1_ASM1572182v1_genomic	54	47	36	34	31	21	3971806	3967565	3941851	3926859	3873919	3513198	54	345515	3971806	38.53	203399	111611	8	15	0
GCA_018159195.1_PDT001013499.1_genomic	51	42	36	35	31	21	3947688	3943451	3928742	3923325	3854280	3507391	45	484022	3945492	38.63	203583	112034	7	13	0
GCA_011067125.1_ASM1106712v1_genomic	60	52	36	33	28	20	3970593	3964267	3927343	3905342	3827146	3540342	60	402000	3970593	38.68	203813	140040	8	13	0
GCA_016072795.1_PDT000443842.1_genomic	56	52	38	33	29	23	4284019	4280979	4239987	4203423	4154324	3930321	56	394666	4284019	38.8	204283	119624	8	15	0
GCA_024196705.1_PDT001355509.1_genomic	50	42	35	33	29	25	4219685	4213788	4201325	4182725	4106531	3967008	48	379726	4218698	38.58	204327	111260	8	15	0
GCA_016072595.1_PDT000444086.1_genomic	49	42	36	34	32	26	4305784	4301059	4283694	4270898	4237847	4032640	49	409640	4305784	38.98	204331	92918	9	15	0
GCA_016073255.1_PDT000444101.1_genomic	46	39	35	34	32	26	4363912	4359106	4348109	4342723	4310443	4104710	46	409640	4363912	38.99	204569	98224	9	15	0
GCA_026330075.1_PDT001494523.1_genomic	61	54	41	41	35	23	4268470	4264430	4225970	4225970	4133078	3712623	58	338650	4267434	38.96	204814	108532	9	17	0
GCA_015723685.1_ASM1572368v1_genomic	50	39	30	30	27	20	3892335	3884695	3865084	3865084	3817876	3572993	50	400491	3892335	38.61	204887	119398	8	14	10.07
GCA_015936705.1_PDT000751239.1_genomic	51	45	34	33	31	22	4369344	4365787	4338992	4329330	4305137	3984419	48	392384	4368105	38.82	205025	125314	8	14	0
GCA_013344565.1_ASM1334456v1_genomic	501	501	31	28	22	19	4585692	4585692	3857319	3836026	3740482	3658784	501	505593	4585692	41.43	205264	71706	8	16	0
GCA_900113495.1_IMG-taxon_2623620510_annotated_assembly_genomic	46	46	38	35	30	21	3950550	3950550	3936447	3919189	3839076	3534572	46	417463	3950550	38.66	205731	119028	8	14	52.78
GCA_018442055.1_ASM1844205v1_genomic	74	47	29	28	25	20	3980309	3967673	3922356	3913304	3863634	3677378	56	468441	3974115	38.77	205902	140765	8	13	40.29
GCA_016238825.1_ASM1623882v1_genomic	48	42	35	35	31	18	3866936	3863532	3844381	3844381	3777898	3312476	48	365059	3866936	38.5	206475	108588	7	13	0
GCA_025128485.1_ASM2512848v1_genomic	63	36	31	30	24	21	3756538	3746209	3733966	3728913	3638893	3538165	44	449919	3751598	38.48	206782	126332	7	13	0
GCA_009821615.1_ASM982161v1_genomic	71	59	36	29	24	17	4017218	4008940	3953993	3902109	3809544	3561990	71	1180142	4017218	38.89	206787	118340	5	11	14.66
GCA_009749185.1_ASM974918v1_genomic	90	55	40	32	27	19	4101796	4086002	4053654	3998180	3916156	3637994	66	593001	4093023	39.02	206951	120459	7	13	0
GCA_009749085.1_ASM974908v1_genomic	144	56	40	32	27	19	4123606	4086108	4049485	3994248	3911513	3632270	71	593001	4095944	39.03	206951	119998	7	13	0
GCA_009749225.1_ASM974922v1_genomic	122	58	38	30	25	19	4126881	4093832	4056328	4000854	3918830	3702859	82	593001	4109622	39.07	206951	119998	7	13	0
GCA_009749175.1_ASM974917v1_genomic	83	51	37	32	26	20	4209671	4192242	4156059	4123980	4017891	3806278	64	596082	4201764	39.22	206952	139874	7	13	0
GCA_009749245.1_ASM974924v1_genomic	85	53	39	34	28	21	4245387	4228184	4192300	4159768	4053050	3805888	67	421060	4238063	39.4	206980	139874	8	14	0
GCA_022802315.1_ASM2280231v1_genomic	128	67	34	30	24	19	4073885	4041701	3975905	3944573	3849022	3672437	96	604556	4061734	38.97	207036	165374	7	12	20.19
GCA_022802655.1_ASM2280265v1_genomic	125	65	35	30	24	19	4073953	4041914	3984772	3949540	3853532	3676778	97	604556	4063490	38.97	207036	165374	7	12	36.62
GCA_022802415.1_ASM2280241v1_genomic	124	64	34	30	24	19	4076909	4042253	3979385	3948053	3852045	3675051	99	604682	4067863	38.98	207036	165350	7	12	26.75
GCA_022802635.1_ASM2280263v1_genomic	127	61	36	30	24	19	4074944	4036305	3988875	3947157	3851149	3674382	101	604682	4065390	38.98	207036	165374	7	12	14.88
GCA_022802575.1_ASM2280257v1_genomic	123	61	34	30	24	19	4076572	4039004	3973163	3947938	3851937	3675047	102	604682	4069524	38.98	207036	165374	7	12	28.97
GCA_022802605.1_ASM2280260v1_genomic	127	64	34	30	24	19	4075057	4038639	3972476	3946444	3850085	3673633	102	604236	4066128	38.98	207036	165094	7	12	24.67
GCA_022802435.1_ASM2280243v1_genomic	131	69	33	30	24	19	4084712	4050614	3967753	3947145	3851137	3674384	103	604477	4074249	39.01	207036	165374	7	12	38.49
GCA_022802375.1_ASM2280237v1_genomic	130	65	34	30	24	19	4075141	4037652	3970552	3945327	3848932	3672212	107	604501	4066884	38.98	207036	165374	7	12	22.06
GCA_022802325.1_ASM2280232v1_genomic	132	63	34	30	24	19	4077154	4037471	3971731	3946506	3850292	3673572	107	604170	4068308	38.99	207036	165374	7	12	23.45
GCA_023604445.1_ASM2360444v1_genomic	68	54	29	26	23	18	3969837	3960582	3892037	3872404	3817762	3646220	68	687273	3969837	38.73	207061	139715	6	12	14.76
GCA_018160475.1_PDT001013401.1_genomic	44	40	33	31	27	21	4074236	4071913	4054676	4039718	3988199	3761681	42	547532	4073415	38.66	207165	159075	7	13	0
GCA_009821695.1_ASM982169v1_genomic	72	59	37	30	26	19	4019616	4010440	3955968	3904385	3826542	3580073	72	722085	4019616	38.9	207218	118314	6	13	11.97
GCA_025128535.1_ASM2512853v1_genomic	73	47	36	35	28	19	3960147	3948400	3924270	3919243	3804145	3481905	56	555624	3954486	38.8	207229	127502	7	13	0
GCA_018334255.1_ASM1833425v1_genomic	90	54	41	37	29	20	3947869	3930396	3900439	3873658	3742944	3407263	64	471921	3937628	38.79	207229	88132	7	14	0
GCA_018334315.1_ASM1833431v1_genomic	50	34	28	27	22	18	3837963	3829042	3818236	3809101	3718498	3592525	44	548300	3835615	38.74	207283	147105	6	11	0
GCA_015944595.1_PDT000673191.1_genomic	74	65	38	35	30	21	4410186	4404706	4343361	4323532	4256565	3907685	72	660473	4409352	39.22	207322	100484	7	14	0
GCA_016237385.1_ASM1623738v1_genomic	63	55	35	32	30	22	4182961	4177439	4131834	4108835	4079746	3775491	63	339462	4182961	38.8	207363	125123	9	15	0
GCA_018334195.1_ASM1833419v1_genomic	72	50	38	30	26	17	4106138	4095696	4063372	4005714	3940174	3576094	56	474873	4099790	39.05	207536	168745	7	12	0
GCA_016974075.1_PDT000968707.1_genomic	63	55	45	37	31	25	4374973	4369379	4340486	4284887	4193857	3980674	63	659157	4374973	39.42	207566	90801	7	15	0
GCA_011602895.1_ASM1160289v1_genomic	138	52	42	33	30	20	4119527	4091853	4070437	4013493	3965953	3585488	63	366761	4099276	39.02	207581	140981	8	14	0
GCA_015722235.1_ASM1572223v1_genomic	40	35	27	26	26	20	3842902	3840131	3822566	3813050	3813050	3611470	40	457437	3842902	38.64	207646	151450	7	12	0
GCA_019660825.1_ASM1966082v1_genomic	79	63	38	33	28	21	3998251	3987488	3929659	3895453	3808271	3548059	79	446934	3998251	39.06	207843	81328	7	13	0
GCA_023790595.1_PDT001322314.1_genomic	80	64	41	37	31	22	4474559	4464322	4399704	4368126	4253864	3907950	76	532663	4472855	39.41	207859	87169	8	15	0
GCA_011602905.1_ASM1160290v1_genomic	135	48	36	26	22	15	4141600	4113916	4083043	4015234	3942986	3682580	60	1284448	4121842	39.1	207975	138710	4	10	0
GCA_026797015.1_ASM2679701v1_genomic	51	39	27	26	23	18	3790082	3782420	3758129	3752881	3718913	3563669	51	665403	3790082	38.52	208014	157831	6	12	0
GCA_026347195.1_PDT001493790.1_genomic	61	53	40	39	34	22	4113221	4108977	4083102	4077316	3990741	3581658	57	329596	4111693	38.89	208211	88831	8	16	0
GCA_026361495.1_PDT001492620.1_genomic	42	37	33	31	26	20	3951994	3949245	3939073	3923186	3834902	3616311	40	476858	3951184	38.64	208482	167290	8	13	0
GCA_014712265.1_ASM1471226v1_genomic	84	36	30	28	24	19	4080320	4059874	4047868	4030623	3964604	3789757	52	723186	4071251	39.03	208497	162190	6	12	0
GCA_025128545.1_ASM2512854v1_genomic	85	48	38	36	31	23	3986200	3973321	3949038	3932246	3846056	3531168	54	491255	3977335	38.52	208523	80266	8	15	0
GCA_001617295.1_ASM161729v1_genomic	59	53	40	33	28	17	4047963	4044907	4019061	3973150	3900370	3524781	55	648356	4046538	38.89	208630	125405	6	12	0
GCA_023604555.1_ASM2360455v1_genomic	90	72	40	29	27	22	4229706	4217466	4146621	4080101	4032133	3853426	88	540083	4229057	38.89	208913	119835	8	15	325.65
GCA_023604425.1_ASM2360442v1_genomic	116	91	45	34	30	23	4275020	4258063	4160563	4090472	4019187	3763162	114	540155	4274371	38.98	208913	96713	8	16	322.2
GCA_021439885.1_PDT001220452.1_genomic	57	51	45	43	30	25	4248938	4245941	4231798	4218349	4022299	3853732	53	497404	4247368	38.89	209297	81410	8	16	0
GCA_016239085.1_ASM1623908v1_genomic	52	45	34	33	30	20	3936903	3932785	3904421	3896262	3845161	3505697	52	414829	3936903	38.73	209539	114679	7	14	0
GCA_015740195.1_ASM1574019v1_genomic	66	57	39	34	31	21	4105592	4098801	4054352	4020283	3963135	3630266	66	376913	4105592	37.94	209604	141984	8	14	0
GCA_026108035.1_ASM2610803v1_genomic	95	64	41	36	31	25	4059985	4043506	3986546	3952469	3865789	3652764	79	378608	4053965	38.89	209914	81506	8	17	0
GCA_013184695.1_ASM1318469v1_genomic	95	45	28	26	21	15	4079581	4061885	4019796	4004686	3919162	3714751	50	1331987	4065033	39.04	210138	148939	4	10	17.37
GCA_013184675.1_ASM1318467v1_genomic	199	48	30	27	23	17	4112617	4065197	4026842	4002846	3950443	3737846	61	708574	4074078	39.04	210227	168783	6	11	21.72
GCA_013184655.1_ASM1318465v1_genomic	81	44	30	27	23	17	4074972	4060154	4026526	4006135	3944831	3737614	52	708857	4065706	39.02	210504	158285	6	11	23.69
GCA_016073035.1_PDT000444154.1_genomic	47	39	34	32	29	21	4010379	4004838	3990504	3979194	3931846	3626111	46	371469	4009896	38.41	210583	118222	8	14	0
GCA_016074395.1_PDT000444161.1_genomic	47	40	34	32	29	21	4011153	4006243	3990765	3979162	3932147	3626424	46	371438	4010657	38.42	210583	118221	8	14	0
GCA_016072675.1_PDT000444157.1_genomic	48	39	32	31	28	20	4009279	4003526	3983995	3978238	3931330	3625668	47	448054	4008802	38.41	210583	118221	7	13	0
GCA_016072735.1_PDT000444163.1_genomic	49	39	32	31	28	21	4010420	4003772	3983941	3978184	3931587	3668881	47	371438	4009460	38.41	210583	118221	8	14	0
GCA_016073075.1_PDT000444164.1_genomic	51	41	33	32	29	21	4011823	4005168	3983693	3977936	3931019	3626207	50	371453	4011340	38.42	210650	118221	8	14	0
GCA_011078105.1_ASM1107810v1_genomic	54	42	26	24	22	17	3929550	3921416	3876336	3863741	3826259	3654079	53	1176006	3929173	38.75	210722	150116	5	10	19.57
GCA_028057655.1_PDT001438777.1_genomic	56	49	42	36	31	23	4472724	4467549	4444066	4403826	4330857	4024426	56	646929	4472724	39.33	210997	93569	7	14	0
GCA_026957055.1_PDT001529517.1_genomic	89	74	52	44	34	21	4261009	4252973	4198165	4134921	3980475	3537273	81	481283	4257848	38.99	211125	83915	8	17	0
GCA_015724095.1_ASM1572409v1_genomic	67	54	38	34	27	23	4163762	4154044	4114436	4089984	4001887	3866023	67	408871	4163762	38.02	211181	143261	8	14	20.89
GCA_026955635.1_PDT001529602.1_genomic	112	80	34	29	25	18	4362906	4342358	4231446	4196033	4130356	3882254	106	1093913	4360461	39.28	211767	154786	6	12	0
GCA_026961225.1_PDT001529512.1_genomic	80	64	46	41	34	22	4371368	4361195	4305549	4270951	4160963	3736926	78	304455	4370395	39.02	211929	91504	9	16	0
GCA_016238945.1_ASM1623894v1_genomic	53	44	36	34	31	19	3958759	3952525	3935008	3923834	3870529	3407084	53	359539	3958759	38.59	212051	116237	8	14	0
GCA_018181055.1_PDT001012877.1_genomic	63	47	39	34	30	18	3990677	3982321	3961049	3927059	3865644	3462167	53	461274	3987114	38.51	212081	153788	7	13	0
GCA_015723005.1_ASM1572300v1_genomic	50	45	33	30	26	21	3894876	3891419	3867657	3843970	3776264	3599467	50	570867	3894876	38.67	212286	118277	7	13	0
GCA_018161895.1_PDT001013293.1_genomic	50	42	39	37	32	22	3954054	3950810	3943036	3929133	3857614	3507340	44	365367	3951956	38.7	212407	92822	8	15	0
GCA_018334245.1_ASM1833424v1_genomic	70	51	39	34	27	19	3993467	3982973	3951191	3913009	3819534	3536278	60	449010	3989151	38.87	212425	120125	7	12	0
GCA_025128295.1_ASM2512829v1_genomic	82	51	39	34	27	19	3996342	3982973	3951191	3913009	3819534	3536278	60	449010	3989151	38.87	212425	120125	7	12	0
GCA_018159215.1_PDT001013503.1_genomic	67	48	42	36	31	22	4109065	4099620	4084729	4046807	3975192	3693188	56	446523	4105503	38.59	212513	101316	7	14	0
GCA_017169755.1_ASM1716975v1_genomic	58	33	24	23	22	19	3768274	3758546	3734747	3726376	3712994	3612269	38	579810	3761780	38.48	212562	196634	7	11	0
GCA_017169735.1_ASM1716973v1_genomic	58	33	24	23	22	19	3768510	3758614	3734751	3726380	3712998	3612273	38	579810	3761909	38.48	212562	196634	7	11	0
GCA_026229005.1_ASM2622900v1_genomic	75	42	33	33	25	21	3906061	3894545	3873927	3873927	3746863	3613036	49	379762	3898784	38.45	212635	118249	7	13	0
GCA_015721925.1_ASM1572192v1_genomic	54	47	38	37	29	18	3988979	3984831	3966061	3958482	3815534	3388315	54	575864	3988979	38.79	212767	132027	7	12	0
GCA_016238665.1_ASM1623866v1_genomic	54	49	31	30	24	20	3974167	3971015	3933531	3925126	3845325	3698842	54	622492	3974167	38.75	212852	131997	6	12	0
GCA_016238505.1_ASM1623850v1_genomic	63	51	31	30	26	17	3956278	3949010	3903097	3894512	3824603	3512294	63	543185	3956278	38.6	212893	152043	6	11	0
GCA_025886585.1_PDT001468785.1_genomic	39	34	32	29	26	18	3896990	3893201	3887466	3865857	3817158	3505079	39	488415	3896990	38.47	213061	118914	7	13	0
GCA_015722265.1_ASM1572226v1_genomic	47	41	33	33	30	20	3963124	3958967	3936300	3936300	3884380	3519316	47	423917	3963124	38.77	213242	90538	6	13	0
GCA_015722965.1_ASM1572296v1_genomic	71	62	42	39	31	22	4041161	4035443	3986672	3963024	3829458	3531121	71	375032	4041161	38.8	213606	92548	8	16	0
GCA_028216695.1_PDT001594946.1_genomic	51	44	32	30	26	18	4141150	4135477	4110358	4097383	4023849	3727988	51	413117	4141150	38.82	213671	181550	8	13	0
GCA_022107195.1_PDT001242763.1_genomic	79	71	46	38	31	22	4093292	4087110	4024976	3969538	3864583	3536420	79	462414	4093292	38.53	213854	85293	7	16	0
GCA_019258985.1_PDT001090222.1_genomic	58	49	37	32	31	24	4258517	4253915	4218539	4187660	4176892	3924273	54	482393	4257158	39.57	213881	106298	8	15	0
GCA_016238405.1_ASM1623840v1_genomic	43	33	24	23	20	17	3852125	3845155	3824661	3816681	3771249	3670541	43	917587	3852125	38.66	213892	160175	5	10	0
GCA_015723265.1_ASM1572326v1_genomic	64	51	37	33	26	18	3935288	3926487	3895701	3868809	3750490	3454680	64	353905	3935288	38.58	214057	132817	8	13	0
GCA_015739805.1_ASM1573980v1_genomic	57	50	32	31	28	20	3867840	3862124	3820490	3811203	3755579	3460627	57	356629	3867840	38.46	214206	103012	7	14	0
GCA_016238225.1_ASM1623822v1_genomic	83	57	35	32	27	19	3935635	3918972	3869129	3843489	3746801	3467203	83	373992	3935635	38.74	214286	128949	8	13	0
GCA_016238805.1_ASM1623880v1_genomic	56	48	33	31	26	19	3932335	3927291	3888212	3872419	3768713	3522300	56	375628	3932335	38.75	214352	127494	8	13	0
GCA_026229045.1_ASM2622904v1_genomic	99	42	32	32	24	19	3956432	3937807	3920083	3920083	3774277	3597724	49	547392	3942631	38.81	214455	112679	6	11	0
GCA_015721845.1_ASM1572184v1_genomic	51	44	32	30	27	18	3891739	3887442	3854821	3840213	3780811	3463413	51	379418	3891739	38.73	214487	168144	7	12	0
GCA_018861165.1_4337PV_genomic	149	50	31	28	25	20	4283293	4245390	4201238	4178190	4128833	3964620	66	435641	4256567	39.11	214513	172811	7	13	0
GCA_016237315.1_ASM1623731v1_genomic	51	42	34	32	30	21	4022684	4015636	3999867	3984863	3944844	3604673	51	468340	4022684	38.92	214570	104057	7	14	0
GCA_016085855.2_PDT000160694.2_genomic	39	34	32	30	27	21	4007481	4003748	3996617	3983010	3926169	3710976	39	438966	4007481	38.62	214693	125558	7	13	0
GCA_025660575.1_ASM2566057v1_genomic	50	43	31	29	23	20	4211284	4206561	4175612	4161197	4061264	3962374	50	467301	4211284	39.46	214743	156655	7	12	0
GCA_016238165.1_ASM1623816v1_genomic	41	34	24	23	22	15	3805589	3801583	3778341	3771513	3760391	3512049	41	807401	3805589	38.5	215343	182160	5	9	0
GCA_026229125.1_ASM2622912v1_genomic	86	38	31	31	26	21	3925149	3908562	3897201	3897201	3822896	3622856	45	394241	3913216	38.58	215382	113408	7	13	0
GCA_026797035.1_ASM2679703v1_genomic	45	38	26	25	23	18	3787575	3783009	3756540	3751455	3727494	3572247	45	665298	3787575	38.51	215445	157831	6	12	0
GCA_015724155.1_ASM1572415v1_genomic	42	39	30	28	23	18	3870820	3869003	3848628	3834788	3746935	3580220	42	517078	3870820	37.95	215769	137508	6	11	21.99
GCA_015722025.1_ASM1572202v1_genomic	52	45	31	28	26	20	3749857	3745185	3717655	3700929	3679362	3475490	52	336353	3749857	38.45	216122	111953	7	13	0
GCA_023231595.1_PDT001298455.1_genomic	44	40	33	29	25	19	3914472	3911608	3891772	3864332	3799257	3590978	44	594852	3914472	38.5	216267	124703	6	12	0
GCA_015723665.1_ASM1572366v1_genomic	46	37	28	28	27	17	3996281	3990094	3971643	3971643	3958139	3580059	46	727256	3996281	38.58	216317	129954	6	12	14.76
GCA_015739615.1_ASM1573961v1_genomic	45	45	34	32	28	20	3980887	3980887	3961111	3948896	3888822	3615564	45	389843	3980887	38.57	216403	121370	7	13	0
GCA_025286055.1_PDT001424275.1_genomic	51	45	35	33	28	19	4291641	4287479	4255682	4240812	4155927	3858125	51	859164	4291641	39.27	216489	154240	7	12	0
GCA_026956425.1_PDT001529712.1_genomic	65	52	38	37	30	24	4136035	4127555	4091619	4086200	3959963	3786331	60	449915	4133875	38.75	216611	107672	8	14	0
GCA_015722465.1_ASM1572246v1_genomic	53	45	37	36	28	20	4027318	4021348	4006434	4000855	3876410	3579481	53	333693	4027318	38.65	216658	144308	8	13	0
GCA_016237245.1_ASM1623724v1_genomic	45	39	30	29	27	21	4024759	4021043	3996996	3990838	3959932	3781729	45	390379	4024759	38.68	216727	152266	8	13	0
GCA_015722665.1_ASM1572266v1_genomic	60	51	36	32	25	18	3967468	3961309	3933352	3901811	3779292	3557962	60	377122	3967468	38.61	216918	181147	7	12	0
GCA_026957015.1_PDT001529527.1_genomic	77	61	47	38	34	23	4375458	4366340	4328165	4265695	4206457	3809903	69	529446	4371977	39.01	217398	90896	8	16	0
GCA_026957035.1_PDT001529526.1_genomic	79	62	47	39	35	23	4384596	4375002	4332176	4275619	4216987	3786117	71	529446	4381157	39.01	217398	90896	8	16	0
GCA_026957065.1_PDT001529511.1_genomic	82	65	45	38	34	23	4390766	4380729	4325985	4278889	4216848	3818089	74	529446	4387251	39.01	217398	90896	8	16	0
GCA_026960215.1_PDT001529520.1_genomic	85	67	47	39	34	22	4376331	4366066	4316315	4263320	4185192	3745914	76	511779	4372433	39	217398	90896	8	16	0
GCA_026960235.1_PDT001529519.1_genomic	87	66	47	40	35	22	4391182	4379024	4325331	4278235	4203235	3735783	77	529446	4386793	39	217398	83915	8	16	0
GCA_026960195.1_PDT001529524.1_genomic	90	71	49	41	32	23	4438228	4427345	4364244	4313325	4171399	3849469	81	529446	4434285	39.02	217398	91676	8	16	0
GCA_015723465.1_ASM1572346v1_genomic	45	41	35	34	29	18	3837037	3833823	3817967	3810693	3725661	3321949	45	457749	3837037	38.51	217437	129097	7	13	26.43
GCA_015721945.1_ASM1572194v1_genomic	49	44	36	34	33	22	4185252	4181598	4165784	4153308	4135251	3719521	49	375687	4185252	38.93	217503	104041	8	15	0
GCA_016073395.1_PDT000444085.1_genomic	46	40	34	32	30	25	4369749	4365266	4348149	4337730	4305450	4149611	46	452495	4369749	38.99	217508	183883	8	13	0
GCA_016238255.1_ASM1623825v1_genomic	53	38	30	29	25	17	3981131	3970509	3957019	3951898	3896030	3587390	53	478655	3981131	38.65	217851	160399	8	13	0
GCA_016085735.2_PDT000160794.2_genomic	49	40	35	35	31	22	3974509	3970712	3955125	3955125	3897827	3577483	42	383043	3972426	38.47	217882	95529	8	14	0
GCA_018917705.1_ASM1891770v1_genomic	51	42	32	29	25	18	3983446	3976789	3953055	3930381	3864232	3618043	51	402081	3983446	38.76	217961	164416	7	12	0
GCA_026228975.1_ASM2622897v1_genomic	188	38	31	31	26	20	3972357	3926641	3911643	3911643	3822677	3620109	48	382665	3933573	38.64	218133	132707	8	13	0
GCA_016238145.1_ASM1623814v1_genomic	39	36	30	27	26	20	3934330	3931885	3918888	3897012	3875904	3665577	39	353157	3934330	38.65	218263	133709	7	13	0
GCA_022474095.1_PDT001257946.1_genomic	77	61	43	37	30	25	4471724	4461502	4422632	4386288	4279266	4102036	72	467523	4469503	38.73	218413	119484	9	15	0
GCA_023604805.1_ASM2360480v1_genomic	110	85	42	32	25	19	4024959	4006997	3896968	3826445	3714820	3501780	110	733626	4024959	38.88	218616	87277	6	13	234.51
GCA_016237435.1_ASM1623743v1_genomic	50	47	31	31	27	18	3957340	3955194	3925836	3925836	3875028	3599042	50	576155	3957340	38.6	218951	171121	7	12	0
GCA_015723565.1_ASM1572356v1_genomic	61	53	36	35	31	21	4137957	4132613	4100050	4094259	4023994	3665808	61	370579	4137957	38.78	218959	92180	8	14	11.91
GCA_025379315.1_ASM2537931v1_genomic	92	32	26	24	22	20	4020276	3997992	3983217	3968699	3938974	3884756	41	662382	4004376	39	218973	137717	6	11	4.87
GCA_024555005.2_ASM2455500v2_genomic	52	41	33	31	29	22	4102989	4095047	4074557	4055750	4021181	3789472	52	388538	4102989	38.79	219001	118548	7	13	0
GCA_015721985.1_ASM1572198v1_genomic	43	37	27	25	24	20	3983950	3980472	3961243	3946987	3933155	3809196	43	455185	3983950	37.94	219035	134922	7	13	0
GCA_027692345.1_ASM2769234v1_genomic	35	33	27	27	25	17	3756620	3755101	3735994	3735994	3712991	3425840	35	885595	3756620	38.48	219061	152608	5	11	2.37
GCA_007197655.1_ASM719765v1_genomic	55	55	34	30	25	20	4028540	4028540	3978302	3956108	3888835	3714332	55	414359	4028540	38.91	219788	140077	7	13	2.93
GCA_016238585.1_ASM1623858v1_genomic	57	47	36	34	27	18	3918204	3911996	3885653	3873978	3763156	3438003	57	396435	3918204	38.69	219922	122105	7	13	0
GCA_001463025.1_ASM146302v1_genomic	126	73	39	27	24	16	4238841	4209012	4136091	4052183	4014092	3737327	101	785515	4229403	39.28	220007	183760	6	11	0
GCA_016239175.1_ASM1623917v1_genomic	56	49	31	29	28	20	3923672	3918630	3876687	3865796	3848376	3564197	56	466612	3923672	38.33	220167	132823	7	13	0
GCA_025886485.1_PDT001468791.1_genomic	72	61	39	38	35	23	4364121	4356707	4302472	4295408	4242030	3828803	72	521364	4364121	38.87	220223	83338	8	15	0
GCA_025176725.1_ASM2517672v1_genomic	102	67	39	31	27	19	4083504	4066265	4002598	3948635	3859892	3574163	83	667536	4077240	39.26	220251	92673	6	13	17.17
GCA_023604855.1_ASM2360485v1_genomic	63	53	34	29	25	18	3911926	3904961	3850115	3820786	3749322	3493326	63	799436	3911926	38.42	220434	107873	6	11	107.39
GCA_026960055.1_PDT001529711.1_genomic	58	54	40	31	28	22	4168809	4166274	4134189	4073978	4010153	3805513	56	576560	4168015	38.95	220497	107147	6	12	0
GCA_025544655.1_ASM2554465v1_genomic	329	35	32	31	27	19	3867537	3750366	3743587	3736712	3672209	3338907	64	434390	3768290	38.54	220506	118291	6	13	31.5
GCA_023064275.1_PDT001290931.1_genomic	47	41	34	31	26	17	4006857	4002894	3985489	3962701	3866840	3544686	47	415001	4006857	38.68	220736	133147	7	12	0
GCA_023564325.1_PDT001315803.1_genomic	59	50	38	35	28	20	4090378	4084796	4059693	4040306	3901794	3601586	58	415508	4089932	38.66	220780	94361	7	14	0
GCA_020777215.1_PDT001169417.1_genomic	54	47	32	29	25	17	4192544	4188225	4152091	4133687	4081425	3771144	54	1226302	4192544	38.93	220881	154647	5	10	0
GCA_024187635.1_PDT001354256.1_genomic	69	62	42	40	36	21	4452839	4447947	4406097	4393642	4339684	3834894	69	521364	4452839	39.01	221145	83338	8	15	0
GCA_015722375.1_ASM1572237v1_genomic	36	33	30	28	25	19	3820563	3818786	3811916	3798854	3753771	3535593	36	469185	3820563	38.5	221170	143157	7	12	0
GCA_020564345.1_ASM2056434v1_genomic	67	29	23	23	19	16	3821607	3808519	3793581	3793581	3745280	3644550	36	805022	3812794	38.51	221716	200441	5	9	0
GCA_016239125.1_ASM1623912v1_genomic	78	60	39	36	31	17	4042623	4030820	3990238	3969184	3880361	3338832	78	495512	4042623	38.61	222557	92489	7	13	0
GCA_016238365.1_ASM1623836v1_genomic	48	39	33	32	27	19	4010162	4003844	3992429	3982694	3903498	3620357	48	498211	4010162	38.87	222924	147502	7	13	0
GCA_016238605.1_ASM1623860v1_genomic	40	37	27	26	24	19	3986411	3984308	3963255	3955966	3931311	3756742	40	719977	3986411	38.63	223325	176757	6	11	0
GCA_003171695.1_ASM317169v1_genomic	177	95	47	35	30	21	4525840	4493972	4373057	4281984	4208834	3861791	116	356394	4508847	39.27	223429	98238	8	15	0
GCA_015739815.1_ASM1573981v1_genomic	44	42	32	31	29	18	4124589	4123108	4102206	4093662	4059943	3662151	44	592283	4124589	38.96	223540	153777	7	12	0
GCA_011365085.1_ASM1136508v1_genomic	49	32	28	28	24	21	3902337	3896016	3889146	3889146	3820256	3693261	36	381281	3898872	38.61	223813	152897	7	12	0
GCA_015724035.1_ASM1572403v1_genomic	80	66	46	36	31	21	4170591	4160590	4110492	4038645	3970682	3659884	80	487027	4170591	38.6	223818	101389	7	15	0
GCA_017116795.1_ASM1711679v1_genomic	89	50	34	30	25	19	4027244	4009949	3963458	3937012	3862347	3628487	65	515132	4019394	38.89	224458	128695	6	12	0
GCA_023604365.1_ASM2360436v1_genomic	81	65	33	28	25	18	3992604	3981446	3889521	3855816	3812650	3542170	81	771861	3992604	38.91	224633	111276	6	12	477.03
GCA_017693355.1_ASM1769335v1_genomic	62	62	41	35	29	22	4023528	4023528	3955946	3917947	3803769	3585164	62	573222	4023528	38.61	224948	92833	6	14	37.28
GCA_023653395.1_ASM2365339v1_genomic	112	37	26	26	24	15	4005887	3980485	3950192	3950192	3914404	3569893	47	512382	3987527	38.9	225168	184260	6	10	2.41
GCA_022802485.1_ASM2280248v1_genomic	69	45	34	29	27	23	4133948	4123962	4099739	4063782	4027529	3900882	52	421528	4128917	38.79	225580	129229	8	14	0
GCA_018165915.1_PDT001012882.1_genomic	63	52	39	39	30	20	4082970	4076607	4053427	4053427	3915579	3534514	59	401255	4081547	38.8	226033	104134	7	14	0
GCA_023069175.1_PDT001291254.1_genomic	61	52	33	29	27	22	4249189	4243246	4201529	4174007	4139695	3953022	60	389556	4248790	39.01	226188	121505	7	13	0
GCA_016746175.1_ASM1674617v1_genomic	93	53	41	37	29	20	3936330	3919240	3892487	3864179	3736500	3415629	63	424962	3926985	38.71	226215	83505	7	13	0
GCA_016065825.1_PDT000589436.1_genomic	52	44	36	35	31	20	3951670	3948761	3933401	3928283	3868873	3472870	46	359053	3949800	38.49	226262	99619	7	13	0
GCA_023604395.1_ASM2360439v1_genomic	92	63	34	30	28	23	3933944	3912611	3858242	3830759	3795502	3603817	92	287862	3933944	38.56	226478	130461	8	14	27.43
GCA_016073115.1_PDT000443946.1_genomic	45	36	30	28	28	20	3990327	3984631	3972924	3958552	3958552	3654831	43	480821	3989359	38.5	227513	158990	6	11	0
GCA_018334205.1_ASM1833420v1_genomic	48	35	30	28	24	20	3951340	3944965	3933889	3918076	3849370	3700640	41	599385	3948992	38.72	227579	133988	6	12	0
GCA_023604475.1_ASM2360447v1_genomic	64	51	32	30	26	16	3912216	3903474	3843416	3831345	3759887	3374235	64	758288	3912216	38.42	227958	97133	5	11	106.03
GCA_025128415.1_ASM2512841v1_genomic	73	41	34	32	27	19	3972514	3960739	3945934	3932636	3848862	3566707	47	446600	3964562	38.8	228005	111486	7	13	0
GCA_025660555.1_ASM2566055v1_genomic	74	60	36	28	26	20	4107686	4098869	4046401	3993491	3962755	3736668	74	490962	4107686	38.8	228134	130330	7	13	8.42
GCA_026319735.1_PDT001495288.1_genomic	39	32	32	30	24	18	3887380	3884055	3884055	3872072	3786925	3568210	35	381477	3886084	38.62	228155	193562	7	12	0
GCA_013184715.1_ASM1318471v1_genomic	510	47	27	25	21	15	4213563	4073328	4022577	4007088	3949853	3741522	78	1240912	4091635	39.06	228353	168851	5	10	25.61
GCA_011604125.1_ASM1160412v1_genomic	132	51	42	33	28	20	4117579	4090989	4070572	4011812	3926598	3663410	62	618746	4098407	39.02	228709	98477	6	13	0
GCA_023604605.1_ASM2360460v1_genomic	121	99	41	35	29	18	4154734	4139173	3975207	3935003	3840233	3400513	121	761369	4154734	39.01	228769	86221	7	14	267.43
GCA_015722785.1_ASM1572278v1_genomic	53	47	37	34	31	21	3962909	3958569	3932821	3911814	3854577	3513633	53	311582	3962909	38.81	228910	98330	8	14	0
GCA_018334235.1_ASM1833423v1_genomic	44	31	26	25	20	17	3886969	3879758	3870458	3861323	3770005	3669076	40	548268	3885497	38.75	229517	190839	6	10	0
GCA_003856175.1_ASM385617v1_genomic	48	31	26	25	20	17	3887792	3879772	3870472	3861337	3770014	3669085	40	548268	3885511	38.75	229517	190839	6	10	0
GCA_015723945.1_ASM1572394v1_genomic	56	39	29	26	22	17	3919983	3909366	3890824	3868291	3801608	3613381	56	438729	3919983	38.59	229537	152614	6	11	0
GCA_025379665.1_ASM2537966v1_genomic	118	42	31	25	23	18	3910843	3883484	3858248	3815303	3787679	3585426	52	367050	3890653	38.8	229538	165728	7	12	7.48
GCA_026958935.1_PDT001529616.1_genomic	43	37	30	29	27	21	4292177	4288796	4276788	4271356	4248484	4040806	41	473264	4291374	38.98	229572	186521	7	12	0
GCA_021444655.1_PDT001221231.1_genomic	53	43	33	27	25	16	4090906	4082668	4055728	4014482	3992611	3656859	53	508190	4090906	38.97	229658	166956	6	12	0
GCA_015722005.1_ASM1572200v1_genomic	85	62	38	32	29	22	3988419	3972112	3917555	3875603	3828071	3607727	85	508136	3988419	38.61	229870	92262	6	14	0
GCA_016239045.1_ASM1623904v1_genomic	52	46	32	30	27	18	3942233	3938305	3911213	3900891	3864626	3545617	52	472143	3942233	38.52	230142	147571	7	12	0
GCA_015722345.1_ASM1572234v1_genomic	58	48	33	32	28	18	4006044	3999649	3969031	3961467	3879740	3533822	58	455887	4006044	38.82	230238	138206	7	13	0
GCA_015936865.1_PDT000751240.1_genomic	57	48	36	35	31	22	4484687	4479384	4443556	4434890	4369960	4051050	53	615982	4483072	39.21	230839	111393	7	14	0
GCA_016238525.1_ASM1623852v1_genomic	37	35	27	27	24	19	3772007	3770464	3751962	3751962	3700194	3516255	37	379763	3772007	38.77	230983	120883	7	12	0
GCA_016238625.1_ASM1623862v1_genomic	59	50	37	34	32	20	4063156	4055687	4030954	4007079	3978436	3544248	59	468278	4063156	38.91	231132	104041	7	14	0
GCA_015723985.1_ASM1572398v1_genomic	50	41	29	26	24	17	3978774	3973172	3939972	3916860	3889703	3633067	50	782091	3978774	38.79	231378	153195	6	11	0
GCA_015723765.1_ASM1572376v1_genomic	36	29	27	25	24	17	3877209	3872808	3869090	3856287	3833039	3584979	36	594072	3877209	38.91	231687	180491	6	11	0
GCA_028367435.1_PDT001598591.1_genomic	86	70	50	40	33	24	4471267	4461246	4417085	4348072	4252302	3924985	80	584038	4468891	39.48	232173	82213	7	16	0
GCA_017169995.1_ASM1716999v1_genomic	65	43	24	23	21	15	3846361	3836212	3794590	3788448	3758881	3521683	52	987467	3842531	38.5	232235	181245	5	9	0
GCA_026956405.1_PDT001529719.1_genomic	55	50	38	36	30	25	4203746	4200533	4164010	4152050	4047273	3891117	54	510750	4203368	38.71	233526	85630	7	14	0
GCA_025379585.1_ASM2537958v1_genomic	110	42	29	25	24	17	4115733	4090792	4056704	4030956	4017671	3760595	55	446720	4099380	39.13	233895	168930	7	12	0
GCA_023604725.1_ASM2360472v1_genomic	57	46	31	27	22	16	3989704	3983015	3944409	3916191	3840117	3625808	56	738896	3989402	38.91	234055	170539	6	10	307.77
GCA_023604785.1_ASM2360478v1_genomic	88	71	37	26	23	17	3941748	3929748	3846432	3770123	3717305	3504106	88	733366	3941748	38.87	234268	120099	6	11	231.83
GCA_015723365.1_ASM1572336v1_genomic	64	42	30	27	23	19	3950564	3935005	3904712	3882550	3833224	3699153	64	483655	3950564	38.87	234845	153576	6	11	0
GCA_015722515.1_ASM1572251v1_genomic	48	40	27	27	22	17	3877127	3872206	3845950	3845950	3749606	3572400	48	469583	3877127	38.64	235003	157185	6	11	0
GCA_016746155.1_ASM1674615v1_genomic	80	48	36	32	26	17	3917009	3903407	3878427	3852628	3740063	3430020	59	450101	3911339	38.75	235478	105399	6	12	0
GCA_026961605.1_PDT001529708.1_genomic	52	46	34	32	29	25	4154855	4151157	4117123	4102296	4051091	3926977	50	449870	4153984	38.72	236034	107280	6	13	0
GCA_004570225.1_ASM457022v1_genomic	45	35	28	26	24	20	3949182	3943606	3929168	3913178	3874823	3734799	41	378150	3947917	38.84	236082	146415	7	12	0.48
GCA_025379305.1_ASM2537930v1_genomic	44	34	24	19	17	14	3929510	3922841	3898861	3864177	3836553	3713925	44	1183697	3929510	38.81	236219	171526	4	8	4.99
GCA_026957455.1_PDT001529715.1_genomic	60	54	44	39	32	23	4191982	4188176	4160628	4127466	3998409	3722114	58	496855	4191188	38.75	236240	84252	6	14	0
GCA_022802515.1_ASM2280251v1_genomic	46	36	26	24	22	17	4149001	4143996	4116060	4102988	4075715	3887240	41	399702	4147282	38.76	236566	212302	7	11	10.95
GCA_016239195.1_ASM1623919v1_genomic	50	43	32	30	28	20	3894795	3890600	3862257	3847778	3814760	3530650	50	379808	3894795	38.71	237575	125096	7	12	0
GCA_015739895.1_ASM1573989v1_genomic	66	47	31	28	26	19	3933868	3921836	3889517	3866468	3835181	3573942	66	373350	3933868	38.73	237676	110975	7	12	0
GCA_016238925.1_ASM1623892v1_genomic	61	50	33	31	28	19	4001259	3994948	3959761	3941877	3889816	3594418	61	453108	4001259	38.94	237728	155865	7	12	0
GCA_024560945.1_PDT001377701.1_genomic	32	24	22	22	19	15	4028246	4023120	4018184	4018184	3978238	3843631	29	914204	4026909	38.88	237967	195202	4	9	0
GCA_026735245.1_PDT001516687.1_genomic	35	34	28	26	24	16	4072880	4071949	4055425	4039062	4013012	3721276	35	561418	4072880	38.61	237974	168675	5	10	0
GCA_016238475.1_ASM1623847v1_genomic	48	37	28	26	25	19	4032493	4024731	4002377	3989152	3976121	3758064	48	743271	4032493	38.85	238090	156691	6	11	0
GCA_024621985.1_ASM2462198v1_genomic	36	36	28	28	26	17	4027118	4027118	4015679	4015679	3991718	3667201	36	544081	4027118	38.8	238649	172675	5	10	0
GCA_014212555.1_ASM1421255v1_genomic	178	37	22	21	19	15	4006134	3956022	3915195	3908032	3875367	3729219	57	1146924	3969533	38.99	239585	186767	4	9	0
GCA_025379445.1_ASM2537944v1_genomic	52	42	27	22	20	14	4100034	4093414	4060239	4023285	3991911	3774426	52	1147133	4100034	39.1	239590	190353	4	9	2.22
GCA_028058175.1_PDT001415063.1_genomic	50	44	35	28	26	22	4299999	4296325	4263625	4214041	4174545	4033505	50	712289	4299999	39.46	240636	120500	6	12	0
GCA_016238905.1_ASM1623890v1_genomic	49	40	30	29	26	19	4040517	4035312	4014198	4006077	3958779	3701013	49	836771	4040517	38.94	241045	125200	5	11	0
GCA_026056165.1_PDT001480822.1_genomic	81	70	40	34	28	21	4467559	4460334	4389867	4350327	4254671	4007145	81	535543	4467559	39.7	241626	112816	7	13	0
GCA_015722105.1_ASM1572210v1_genomic	69	58	40	34	27	17	4083303	4075523	4037256	3997038	3880627	3530957	69	442416	4083303	38.94	241755	111558	7	12	0
GCA_015723175.1_ASM1572317v1_genomic	44	39	26	24	22	17	3976801	3973559	3937429	3919647	3879074	3702469	44	523380	3976801	38.75	241882	200169	7	11	0
GCA_022802355.1_ASM2280235v1_genomic	68	41	31	26	25	20	4106617	4093711	4070624	4037139	4023489	3861292	51	778926	4101075	38.77	241883	129250	6	11	0
GCA_022802455.1_ASM2280245v1_genomic	66	41	31	27	26	20	4100450	4087840	4064745	4037433	4024232	3822559	51	778914	4095311	38.79	241974	130446	6	11	6.35
GCA_016085315.2_PDT000160796.2_genomic	64	45	37	36	27	19	4113747	4104735	4084589	4077497	3938607	3652093	53	406881	4110209	38.62	242803	147851	7	13	0
GCA_015723385.1_ASM1572338v1_genomic	43	36	28	24	22	15	3963437	3958565	3938644	3908368	3865898	3609419	43	741871	3963437	38.75	242868	214147	6	10	12.49
GCA_020824935.1_PDT001172738.1_genomic	39	31	27	27	27	21	4247706	4242117	4235434	4235434	4235434	4024331	38	448016	4247219	38.65	243657	133422	7	12	0
GCA_026228895.1_ASM2622889v1_genomic	106	39	31	31	26	17	3895778	3873338	3859540	3859540	3784881	3489045	48	452204	3879146	38.73	243847	131745	7	11	0
GCA_003322945.1_ASM332294v1_genomic	55	36	27	26	24	16	3930028	3920847	3905695	3898115	3872990	3612885	43	425604	3926481	38.76	244024	157186	6	11	0
GCA_026796955.1_ASM2679695v1_genomic	47	40	27	26	21	17	3789174	3784967	3760108	3754860	3683308	3564823	47	665403	3789174	38.52	244464	157831	5	11	0
GCA_021715495.1_PDT001232691.1_genomic	50	35	31	29	26	18	4262987	4254869	4242327	4232049	4184953	3892459	42	625337	4259751	38.6	244992	132913	6	12	0
GCA_002936215.2_ASM293621v2_genomic	49	37	30	30	26	20	4003868	3995438	3979166	3979166	3917588	3707700	49	398016	4003868	38.72	245053	115821	7	12	0
GCA_021613095.1_PDT001226540.1_genomic	48	41	39	34	26	22	4290496	4285690	4281924	4242349	4112545	3972088	47	420904	4290110	38.95	245059	138615	7	13	0
GCA_016239225.1_ASM1623922v1_genomic	43	38	27	25	23	16	3863440	3859830	3831399	3817824	3793136	3543820	43	436646	3863440	38.56	245211	143484	6	11	0
GCA_025660585.1_ASM2566058v1_genomic	52	44	32	28	25	18	4101848	4095865	4064386	4033593	3990250	3747957	52	580678	4101848	39.03	245642	140680	6	11	2.15
GCA_022968655.1_ASM2296865v1_genomic	39	33	26	23	21	16	3973086	3969840	3950738	3929005	3902675	3711536	37	654953	3972281	38.9	245950	207150	5	9	0
GCA_015723495.1_ASM1572349v1_genomic	40	36	29	29	24	17	3980654	3977534	3961936	3961936	3895604	3645245	40	449024	3980654	38.73	245952	198556	7	11	14.85
GCA_017169595.1_ASM1716959v1_genomic	57	39	27	27	24	17	3852992	3846189	3822683	3822683	3769853	3525793	45	376715	3849500	38.72	246057	201341	7	11	0
GCA_017169615.1_ASM1716961v1_genomic	58	39	27	27	24	17	3853217	3846174	3822710	3822710	3769878	3525811	45	376715	3849485	38.72	246059	201341	7	11	0
GCA_023604315.1_ASM2360431v1_genomic	63	47	29	27	23	19	3985595	3974976	3924377	3908878	3845117	3698498	63	772679	3985595	38.84	246071	118151	5	11	337.59
GCA_023604305.1_ASM2360430v1_genomic	73	57	30	27	23	19	4010522	3999631	3930866	3907688	3844084	3697802	73	772094	4010522	38.9	246071	118151	5	11	338.51
GCA_015722645.1_ASM1572264v1_genomic	36	34	28	28	25	16	3903648	3902521	3888574	3888574	3846327	3531143	36	498065	3903648	38.82	246183	182975	6	10	0
GCA_023604385.1_ASM2360438v1_genomic	80	64	30	27	23	19	4020732	4009566	3929923	3908202	3844925	3698489	80	772748	4020732	38.93	246320	118151	5	11	335.14
GCA_022417035.2_PDT001255480.3_genomic	55	43	33	27	23	16	4153154	4145139	4120855	4078368	4015626	3750371	54	963938	4152739	38.76	246439	181268	5	10	0
GCA_016238205.1_ASM1623820v1_genomic	80	54	32	29	24	16	3936968	3920304	3870470	3844887	3748198	3462482	80	477685	3936968	38.74	246663	187057	7	11	0
GCA_023604565.1_ASM2360456v1_genomic	66	51	30	27	23	19	4001445	3991318	3932290	3909298	3846142	3699803	66	772711	4001445	38.89	246793	118151	5	11	332.03
GCA_015723105.1_ASM1572310v1_genomic	40	36	23	23	22	17	3889643	3887288	3850635	3850635	3839555	3659518	40	482862	3889643	38.62	247124	168975	6	11	0
GCA_023604825.1_ASM2360482v1_genomic	92	67	40	31	25	19	4313796	4295439	4233657	4170253	4079063	3857550	91	473423	4313359	39.33	247461	126102	7	13	144.81
GCA_028541655.1_PDT001609224.1_genomic	29	25	24	23	21	18	4009936	4007088	4002211	3995454	3951220	3862143	28	629954	4009493	38.82	247818	200512	6	10	0
GCA_023604675.1_ASM2360467v1_genomic	58	44	27	24	20	14	3892291	3881716	3842047	3819900	3764661	3535372	58	578997	3892291	38.66	248448	167333	5	10	207.74
GCA_016238745.1_ASM1623874v1_genomic	62	53	32	32	28	19	4259394	4253604	4210718	4210718	4151036	3818449	62	714490	4259394	38.89	248582	119910	6	12	0
GCA_023604705.1_ASM2360470v1_genomic	62	46	26	24	20	14	3887561	3875677	3835728	3821921	3762230	3533551	62	579003	3887561	38.72	248687	182208	5	10	18.01
GCA_016085425.2_PDT000160801.2_genomic	41	31	29	28	26	21	4058150	4053328	4047970	4041386	4017627	3851352	35	596284	4056218	38.61	248789	107907	6	11	0
GCA_016085615.2_PDT000160800.2_genomic	48	36	33	33	30	21	4153450	4148450	4141311	4141311	4100722	3785514	39	393679	4150533	38.61	248843	112216	7	13	0
GCA_015740265.1_ASM1574026v1_genomic	50	41	29	28	25	19	3899693	3893314	3864787	3856780	3811370	3598820	50	510794	3899693	38.87	248853	140908	6	12	0
GCA_024731525.1_PDT001379170.1_genomic	47	41	35	30	28	19	4145185	4140969	4125265	4085067	4052662	3748739	45	401833	4144347	38.73	248933	133871	7	12	0
GCA_016239005.1_ASM1623900v1_genomic	58	50	31	31	26	18	3977313	3971923	3930573	3930573	3825343	3505418	58	415799	3977313	38.67	249038	156090	7	12	0
GCA_025660455.1_ASM2566045v1_genomic	60	44	30	25	24	19	4145138	4134487	4094923	4060272	4046566	3877696	60	783661	4145138	38.98	249066	122350	6	11	2.1
GCA_025379295.1_ASM2537929v1_genomic	113	43	24	22	20	15	3992765	3968307	3916834	3901049	3867658	3671900	54	1169103	3974993	38.9	249335	153561	4	9	0
GCA_016238755.1_ASM1623875v1_genomic	52	44	33	32	29	17	4019048	4013669	3986318	3980721	3930547	3481806	52	476821	4019048	38.55	249345	161735	6	11	0
GCA_017169675.1_ASM1716967v1_genomic	47	32	23	23	20	16	3793505	3787172	3764166	3764166	3723235	3576548	36	742711	3789634	38.46	249486	167655	5	10	0
GCA_017169655.1_ASM1716965v1_genomic	47	32	23	23	20	16	3793864	3787549	3764543	3764543	3723328	3576641	36	742800	3790011	38.46	249486	167655	5	10	0
GCA_017169695.1_ASM1716969v1_genomic	47	32	23	23	20	16	3793949	3787633	3764627	3764627	3723404	3576654	36	742802	3790095	38.46	249486	167654	5	10	0
GCA_017169635.1_ASM1716963v1_genomic	51	34	25	24	21	17	3792116	3784788	3762434	3754567	3713636	3566949	39	742802	3787893	38.46	249486	167124	5	10	0
GCA_027820735.2_ASM2782073v2_genomic	41	35	26	24	23	18	4107694	4103092	4082166	4069957	4053086	3865583	41	514441	4107694	38.9	249518	136519	5	11	0
GCA_015723045.1_ASM1572304v1_genomic	40	37	26	24	23	18	3856271	3854608	3822374	3807485	3794071	3618006	40	552000	3856271	38.51	249688	152966	6	10	0
GCA_016238725.1_ASM1623872v1_genomic	37	35	26	26	24	17	3844546	3842873	3822969	3822969	3790290	3534800	37	578665	3844546	38.66	249821	112643	5	10	0
GCA_024931985.1_PDT001408214.1_genomic	39	36	31	30	25	20	4421181	4419293	4412396	4406774	4321184	4131022	38	407904	4420715	38.74	249874	163746	7	12	0
GCA_022802595.1_ASM2280259v1_genomic	61	40	29	25	24	20	4099684	4089790	4065669	4038349	4024699	3898542	47	778940	4094796	38.79	250006	129341	6	11	0
GCA_023604285.1_ASM2360428v1_genomic	79	50	31	24	21	16	3898775	3878871	3831236	3778073	3725331	3559515	79	732922	3898775	38.88	250893	154158	5	10	25.44
GCA_028367495.1_PDT001598584.1_genomic	74	66	46	37	31	20	4543025	4536695	4480280	4421986	4316866	3912325	74	584255	4543025	39.43	250987	86663	7	14	0
GCA_018334295.1_ASM1833429v1_genomic	75	56	38	34	28	24	4162342	4151943	4115750	4087198	3977038	3836246	65	401981	4158855	38.97	252295	92844	7	14	0
GCA_003185705.1_ASM318570v1_genomic	63	32	26	26	21	17	3962003	3949392	3935414	3935414	3858844	3734020	37	676070	3952849	38.7	252724	205065	6	10	0
GCA_026228965.1_ASM2622896v1_genomic	317	37	31	30	24	18	4037481	3956239	3941215	3933173	3833020	3601797	52	441667	3965655	38.72	253216	120943	6	12	0
GCA_028610425.1_ASM2861042v1_genomic	81	31	24	23	19	17	3920429	3904503	3893076	3884927	3831017	3751775	33	635338	3906163	38.52	253554	170023	6	10	0
GCA_025379385.1_ASM2537938v1_genomic	53	39	24	21	20	16	3972123	3963050	3928762	3910495	3888119	3751746	53	1207617	3972123	38.83	253759	197550	4	8	0
GCA_022890875.1_PDT001280004.1_genomic	60	47	36	31	28	19	4176771	4169143	4141585	4105520	4068289	3748176	54	386699	4174050	39.26	254812	137094	7	12	0
GCA_009718745.1_ASM971874v1_genomic	129	129	18	16	16	12	3970443	3970443	3809236	3793650	3793650	3675441	129	1540471	3970443	38.85	255055	183564	3	8	105.61
GCA_009718905.1_ASM971890v1_genomic	417	417	29	18	17	13	4445693	4445693	3861366	3791652	3774197	3655988	417	1400643	4445693	40.19	255055	159526	4	10	135.7
GCA_025128325.1_ASM2512832v1_genomic	58	30	24	24	21	17	3841582	3830449	3817119	3817119	3774383	3625092	37	535460	3835566	38.56	255216	210950	6	10	0
GCA_009749255.1_ASM974925v1_genomic	139	47	34	29	24	18	4232672	4190569	4157895	4125579	4042905	3822822	70	596083	4205042	39.4	255343	157910	6	12	0
GCA_028760185.1_PDT001636999.1_genomic	70	49	32	27	26	17	4434285	4418681	4369492	4339721	4325996	4021403	70	824248	4434285	39.27	255389	157140	5	11	0
GCA_018334415.1_ASM1833441v1_genomic	66	39	28	25	21	15	3986180	3971613	3936003	3915992	3855851	3640893	52	895295	3980550	38.88	255807	159758	4	9	0
GCA_026957475.1_PDT001529637.1_genomic	47	37	32	32	26	20	4013143	4007396	3993391	3993391	3915098	3711564	43	583200	4011529	38.53	256065	109171	6	11	0
GCA_004522505.1_ASM452250v1_genomic	292	147	27	26	23	15	4328332	4200846	4029560	4021002	3966412	3680782	291	1043089	4327889	40.7	257093	105863	5	11	0
GCA_001640165.1_ASM164016v1_genomic	32	32	29	29	24	17	4058222	4058222	4048142	4048142	3975442	3742130	32	762887	4058222	38.97	257270	150196	5	11	44.53
GCA_014212505.1_ASM1421250v1_genomic	97	24	18	18	16	13	3831572	3808588	3794976	3794976	3769858	3667995	31	1159064	3812906	38.57	257540	239323	4	7	0
GCA_015722325.1_ASM1572232v1_genomic	35	33	25	25	23	18	3785133	3783610	3767596	3767596	3739287	3565745	35	491638	3785133	38.81	257808	125386	6	10	0
GCA_015721935.1_ASM1572193v1_genomic	44	38	25	24	22	16	4098206	4094184	4061136	4053246	4015883	3799444	44	1093474	4098206	38.95	257920	152961	4	9	0
GCA_026228925.1_ASM2622892v1_genomic	117	46	35	33	28	16	4056248	4034379	4009789	3995107	3917467	3466847	55	461011	4039481	38.97	258629	105539	6	11	0
GCA_004570595.1_ASM457059v1_genomic	61	29	22	22	20	16	3945692	3934071	3914081	3914081	3887660	3738881	37	710532	3939005	38.79	258819	217263	5	9	0
GCA_015235315.1_ASM1523531v1_genomic	61	29	22	22	20	16	3945692	3934071	3914081	3914081	3887660	3738881	37	710532	3939005	38.79	258819	217263	5	9	0
GCA_020681105.3_PDT001164339.4_genomic	57	50	38	34	29	23	4635037	4630296	4595530	4566781	4503673	4276646	56	663888	4634659	39.6	259113	128429	7	13	0
GCA_020680505.2_PDT001164243.3_genomic	65	56	43	34	26	19	4522134	4516171	4478852	4419576	4317877	4065329	63	615580	4521207	39.75	259478	144503	6	12	0
GCA_025447615.1_ASM2544761v1_genomic	53	44	31	26	22	15	3942802	3936845	3909498	3874397	3812638	3560503	53	601510	3942802	38.62	259800	153068	6	10	0
GCA_025447515.1_ASM2544751v1_genomic	54	44	31	26	22	15	3943189	3936660	3909568	3874487	3812728	3560593	54	601510	3943189	38.62	259800	153068	6	10	0
GCA_016238865.1_ASM1623886v1_genomic	44	35	28	28	20	15	3925740	3919926	3902133	3902133	3790333	3616931	44	667023	3925740	38.92	259909	202855	5	9	0
GCA_025379545.1_ASM2537954v1_genomic	58	46	26	23	21	16	4103770	4095974	4045112	4025783	4000749	3832320	58	813762	4103770	39.05	259981	155086	4	10	2.31
GCA_015723205.1_ASM1572320v1_genomic	39	37	28	26	25	17	3879730	3878241	3859830	3846419	3824807	3543639	39	456052	3879730	38.65	260699	214012	6	10	0
GCA_015740235.1_ASM1574023v1_genomic	55	50	33	30	24	15	3839836	3836783	3800907	3782436	3686581	3345997	55	519261	3839836	38.68	261280	139625	6	11	0
GCA_026956475.1_PDT001529709.1_genomic	59	53	40	31	28	21	4228657	4225393	4194603	4134392	4072532	3842507	56	576359	4227491	38.96	262274	112096	6	11	0
GCA_026957435.1_PDT001529713.1_genomic	49	44	33	32	26	20	4191048	4187492	4160799	4155380	4061053	3850918	48	496017	4190670	38.67	262288	179213	6	11	0
GCA_016237355.1_ASM1623735v1_genomic	76	62	42	39	32	20	4266860	4257192	4214870	4193886	4070811	3602445	76	414098	4266860	38.96	262434	94100	7	14	0
GCA_018334425.1_ASM1833442v1_genomic	52	38	31	31	26	17	4004187	3996998	3981182	3981182	3897064	3557050	43	431272	4000659	38.78	262730	170430	6	11	0
GCA_025379455.1_ASM2537945v1_genomic	50	40	25	21	20	14	4054355	4047402	4006311	3978280	3961641	3760273	50	619370	4054355	38.96	263105	200210	5	10	2.42
GCA_016239105.1_ASM1623910v1_genomic	48	43	28	27	25	19	3934341	3931398	3897009	3890867	3860450	3628610	48	408722	3934341	38.68	264752	144080	7	12	0
GCA_028670025.1_PDT001617431.1_genomic	76	63	41	32	29	20	4494587	4485742	4437273	4372271	4316063	4001547	73	584255	4493365	39.54	265567	111084	6	13	0
GCA_020679585.3_PDT001164330.4_genomic	55	48	38	33	29	24	4740872	4736317	4704158	4676863	4631817	4449339	53	448290	4740078	39.67	266177	128870	8	14	0
GCA_015723695.1_ASM1572369v1_genomic	34	27	20	19	19	12	3849593	3844894	3826949	3821908	3821908	3584153	34	667376	3849593	38.64	266385	235718	4	8	29.04
GCA_016238845.1_ASM1623884v1_genomic	42	36	26	26	24	16	3872612	3868935	3851000	3851000	3818531	3534703	42	484028	3872612	38.49	266500	193737	6	10	0
GCA_020680085.3_PDT001164290.4_genomic	37	35	32	32	26	17	4182912	4181320	4173356	4173356	4069892	3712842	37	1313751	4182912	38.63	266782	157215	4	9	0
GCA_021553215.2_PDT001228752.3_genomic	32	27	25	25	21	16	4069949	4066317	4060270	4060270	4011875	3822148	32	561038	4069949	38.54	267113	202899	5	9	0
GCA_015723425.1_ASM1572342v1_genomic	34	30	25	25	24	18	3840705	3838023	3825170	3825170	3809886	3616079	34	476989	3840705	38.01	268192	154439	6	11	13.02
GCA_017170035.1_ASM1717003v1_genomic	65	43	23	22	20	15	3851622	3842375	3797893	3791751	3761649	3572752	51	643896	3847898	38.5	268946	218016	6	10	0
GCA_026087875.1_PDT000432656.1_genomic	47	41	32	31	26	17	4135484	4132002	4107333	4102288	4031316	3733558	45	616270	4134712	38.71	269092	153530	5	10	0
GCA_020680565.3_PDT001164235.4_genomic	68	56	41	33	28	19	4677362	4670016	4628588	4577654	4498521	4182005	64	615580	4675634	39.74	269558	129538	6	11	0
GCA_020679725.3_PDT001164268.4_genomic	62	52	39	32	27	19	4702986	4696767	4658601	4612809	4553260	4287197	59	494610	4701638	39.66	269770	144503	7	12	0
GCA_023604755.1_ASM2360475v1_genomic	74	58	30	23	21	15	3916329	3905006	3844294	3797516	3775990	3552858	74	815946	3916329	38.92	271459	155747	5	10	173.33
GCA_016239025.1_ASM1623902v1_genomic	48	44	31	29	24	16	3959371	3956516	3924421	3912365	3828216	3530472	48	376152	3959371	38.66	271670	167308	6	11	0
GCA_019257545.1_PDT001090225.1_genomic	47	41	33	29	27	19	4334620	4331072	4300429	4274664	4241345	3969746	46	514205	4334234	39.55	271870	135034	6	11	0
GCA_022802695.1_ASM2280269v1_genomic	65	40	26	24	23	18	4021702	4010548	3973107	3959010	3947374	3794107	49	400223	4017178	38.81	272028	170567	6	11	6.05
GCA_022802665.1_ASM2280266v1_genomic	62	36	23	22	22	17	3994216	3982551	3950034	3941032	3941032	3787785	46	413139	3989609	38.8	272168	184867	6	10	10.7
GCA_022802395.1_ASM2280239v1_genomic	68	40	26	24	23	18	4021812	4008804	3972069	3957972	3946336	3793008	52	400547	4017295	38.81	272168	170567	6	11	9.24
GCA_028610445.1_ASM2861044v1_genomic	129	29	25	25	21	17	3954624	3925400	3919708	3919708	3867311	3716483	35	438828	3929009	38.66	273117	198136	6	10	0
GCA_025128475.1_ASM2512847v1_genomic	49	30	26	26	20	17	3784977	3777624	3769450	3769450	3689915	3598039	35	654559	3781040	38.53	273466	177640	5	10	0
GCA_019050375.1_ASM1905037v1_genomic	60	32	25	21	20	15	3898280	3884486	3871464	3843403	3821307	3664364	44	779858	3893441	38.45	274093	174266	5	9	0
GCA_014212655.1_ASM1421265v1_genomic	81	31	22	22	20	15	3907210	3891269	3868829	3868829	3843663	3657123	34	416760	3893102	38.63	275445	218327	6	10	2.41
GCA_016238185.1_ASM1623818v1_genomic	41	35	24	23	23	14	3967491	3963453	3935762	3927679	3927679	3609748	41	415563	3967491	38.76	275514	186774	6	10	0
GCA_026229105.1_ASM2622910v1_genomic	114	36	30	30	28	20	4086114	4061225	4043530	4043530	4004662	3695911	46	416180	4067905	38.96	275644	109041	6	12	0
GCA_014212675.1_ASM1421267v1_genomic	84	31	21	21	20	15	3909278	3892457	3865634	3865634	3854218	3667460	34	416760	3894102	38.63	275773	218301	6	10	2.41
GCA_014212665.1_ASM1421266v1_genomic	122	32	22	22	20	15	3923297	3893115	3868988	3868988	3843822	3657064	40	416760	3898076	38.64	275773	218301	6	10	2.41
GCA_023604655.1_ASM2360465v1_genomic	72	57	34	30	23	17	4080658	4070218	4017429	3990269	3881679	3679332	70	420037	4079745	38.95	275858	175099	6	11	372.35
GCA_024654645.1_ASM2465464v1_genomic	66	42	31	28	23	15	4082515	4072407	4046446	4018869	3932826	3655940	49	852013	4077101	38.86	275928	152265	5	10	0
GCA_025863315.2_ASM2586331v2_genomic	50	36	23	22	17	15	3952137	3942277	3921210	3911226	3849683	3775870	50	957355	3952137	38.78	276861	194292	4	8	0
GCA_017145995.2_PDT000947452.3_genomic	36	32	27	26	20	16	4276426	4273047	4263816	4254340	4180729	4045534	36	1038572	4276426	38.94	277508	208741	4	8	0
GCA_017693275.1_ASM1769327v1_genomic	42	42	29	23	20	16	4070909	4070909	4026875	3983859	3926727	3799136	42	931627	4070909	38.63	278945	192574	4	8	4.91
GCA_017693395.1_ASM1769339v1_genomic	46	46	30	24	20	15	4076851	4076851	4027226	3984210	3907020	3751764	46	931991	4076851	38.64	278945	203560	4	8	4.91
GCA_016085745.2_PDT000160833.2_genomic	46	34	30	30	27	18	4164090	4159137	4149213	4149213	4105439	3793099	37	421691	4161248	38.61	279173	127034	6	12	0
GCA_015929885.1_PDT000799982.1_genomic	35	31	26	25	20	17	4254995	4251716	4238095	4229667	4144653	4039746	35	661707	4254995	38.78	280373	200193	6	10	0
GCA_015721895.1_ASM1572189v1_genomic	37	33	23	23	21	18	3984406	3982105	3962876	3962876	3938268	3842730	37	527989	3984406	37.94	285104	145941	5	10	0
GCA_025379405.1_ASM2537940v1_genomic	37	31	19	17	17	15	3895621	3891741	3862781	3852649	3852649	3774552	37	498427	3895621	38.83	289202	234561	6	10	0
GCA_016238235.1_ASM1623823v1_genomic	29	27	20	20	19	15	4045946	4044707	4029678	4029678	4008431	3861074	29	748385	4045946	38.67	289396	203871	5	9	0
GCA_020464175.1_PDT001148881.1_genomic	29	25	23	23	21	13	4045944	4043094	4034480	4034480	4005333	3717894	28	756477	4045456	38.73	293756	206864	4	8	0
GCA_028610265.1_ASM2861026v1_genomic	47	15	12	12	12	11	3850374	3841608	3834858	3834858	3834858	3803783	15	1386481	3841608	38.57	294214	260574	3	6	0
GCA_017146175.2_PDT000947451.3_genomic	28	24	24	23	20	15	4238575	4235740	4235740	4230379	4185995	4007939	28	631056	4238575	38.81	298422	194144	5	10	0
GCA_016746215.1_ASM1674621v1_genomic	54	30	26	26	20	13	3857942	3847443	3838890	3838890	3749436	3488682	38	559682	3852757	38.47	299247	199497	5	9	0
GCA_023604545.1_ASM2360454v1_genomic	76	56	31	27	21	16	4063368	4049177	3992410	3966400	3871840	3696380	74	420323	4062455	38.88	300630	191328	6	10	294.75
GCA_023604645.1_ASM2360464v1_genomic	82	60	29	26	21	15	4065604	4049643	3978159	3958928	3885515	3684951	80	420656	4064691	38.88	300630	190751	6	10	301.33
GCA_023653375.1_ASM2365337v1_genomic	96	33	24	20	19	13	4038118	4016679	3994759	3966039	3954717	3739225	41	801386	4022129	38.95	301898	201140	4	8	0
GCA_025379285.1_ASM2537928v1_genomic	110	39	27	22	21	14	4023173	3998652	3968614	3935523	3924201	3677097	48	672240	4005233	38.94	302147	201140	5	9	0
GCA_014212545.1_ASM1421254v1_genomic	105	23	16	15	15	13	3904330	3877437	3862578	3853340	3853340	3799354	32	1318882	3883044	38.35	304511	214584	3	7	0
GCA_028610505.1_ASM2861050v1_genomic	279	34	30	26	23	14	4103118	4001247	3994223	3966581	3917280	3585081	79	870439	4029853	38.76	305585	189117	4	8	0
GCA_028056385.1_PDT001544223.1_genomic	56	43	25	23	22	20	4146286	4136480	4093760	4079227	4057310	3981956	55	481126	4145788	38.99	307540	154498	5	10	0
GCA_021027975.1_PDT001187851.1_genomic	41	34	26	24	22	18	4367269	4363311	4333972	4322428	4291191	4164035	39	537705	4366526	39.58	310525	185936	5	9	0
GCA_025128395.1_ASM2512839v1_genomic	66	38	26	23	18	15	3954523	3944310	3920432	3900591	3832377	3734644	43	451435	3948037	38.72	312087	217950	6	9	0
GCA_017170015.1_ASM1717001v1_genomic	51	36	19	18	16	12	3855007	3849159	3807821	3801679	3771303	3621346	41	987786	3852102	38.5	312550	268943	4	7	0
GCA_017169855.1_ASM1716985v1_genomic	52	36	19	18	16	13	3854280	3848358	3807060	3800918	3770501	3669650	41	987659	3851237	38.5	312550	268943	4	7	0
GCA_017169895.1_ASM1716989v1_genomic	52	36	19	18	16	13	3854521	3848519	3807221	3801079	3770662	3669940	41	987659	3851461	38.5	312550	268978	4	7	0
GCA_017169745.1_ASM1716974v1_genomic	52	36	19	18	16	13	3854523	3848521	3807223	3801081	3770664	3669941	41	987660	3851463	38.5	312550	268977	4	7	0
GCA_017169925.1_ASM1716992v1_genomic	52	36	19	18	16	13	3854623	3848579	3807280	3801138	3770762	3669911	41	987657	3851522	38.5	312550	268943	4	7	0
GCA_017169715.1_ASM1716971v1_genomic	52	36	19	18	16	13	3854651	3848650	3807353	3801211	3770763	3669913	41	987659	3851592	38.5	312550	268943	4	7	0
GCA_017169815.1_ASM1716981v1_genomic	52	36	19	18	16	13	3854852	3848809	3807512	3801370	3770994	3670142	41	987659	3851751	38.5	312550	268943	4	7	0
GCA_017169975.1_ASM1716997v1_genomic	53	36	19	18	16	13	3854510	3848355	3807058	3800916	3770499	3669648	41	987659	3851234	38.5	312550	268943	4	7	0
GCA_017169835.1_ASM1716983v1_genomic	53	36	19	18	16	13	3854736	3848581	3807284	3801142	3770725	3669874	41	987657	3851460	38.5	312550	268943	4	7	0
GCA_017169955.1_ASM1716995v1_genomic	53	36	19	18	16	12	3855415	3849186	3807888	3801746	3771329	3621408	41	987888	3852129	38.5	312550	268943	4	7	0
GCA_017169865.1_ASM1716986v1_genomic	52	37	20	19	17	14	3854191	3848421	3807123	3800981	3770564	3669712	42	987660	3851364	38.5	312550	183219	4	8	0
GCA_023239125.1_PDT001298445.1_genomic	27	25	23	22	19	14	3868292	3867123	3861013	3855424	3822143	3653024	27	596251	3868292	38.56	315727	209816	4	8	0
GCA_025696685.1_PDT001452544.1_genomic	44	37	28	24	21	18	4249599	4244768	4220094	4197254	4160018	4076094	43	753670	4249111	38.94	315838	174180	4	9	0
GCA_022802535.1_ASM2280253v1_genomic	71	46	29	24	21	16	4048693	4036927	3989757	3950867	3905993	3739031	56	1124747	4043905	38.76	316919	183530	4	9	1.48
GCA_016746195.1_ASM1674619v1_genomic	51	29	23	23	19	13	3804213	3795999	3784471	3784471	3718571	3489896	34	763503	3799065	38.48	317328	199475	4	8	0
GCA_022802475.1_ASM2280247v1_genomic	68	47	29	24	21	16	4050865	4041353	3993197	3954200	3909261	3742162	55	1124937	4046712	38.75	318707	183602	4	9	0
GCA_022802545.1_ASM2280254v1_genomic	67	46	29	24	21	16	4049145	4038268	3991172	3952251	3907524	3740771	57	1124845	4045955	38.75	318707	183602	4	9	0
GCA_028610345.1_ASM2861034v1_genomic	67	26	20	20	18	15	4060952	4048007	4035136	4035136	4011730	3906280	29	1461077	4050116	38.78	321255	206409	3	7	0
GCA_017169915.1_ASM1716991v1_genomic	50	35	18	17	15	12	3855148	3849379	3808080	3801938	3771521	3670798	40	987891	3852321	38.5	321832	268983	4	7	0
GCA_017170055.1_ASM1717005v1_genomic	53	36	19	18	16	13	3854996	3848841	3807544	3801402	3770985	3670134	41	987888	3851720	38.5	321832	218016	4	7	0
GCA_018068925.1_ASM1806892v1_genomic	37	29	25	24	18	15	3946797	3941292	3931347	3922912	3828657	3708448	37	635494	3946797	38.68	325723	177432	4	9	0
GCA_015888905.1_PDT000903078.1_genomic	35	31	29	28	22	16	4056021	4053778	4051488	4046345	3946745	3730620	33	1305318	4055214	38.67	326862	158060	3	8	0
GCA_015889025.1_PDT000903076.1_genomic	33	30	28	27	23	17	4057696	4055874	4053584	4048011	3980078	3766779	32	1169289	4057310	38.67	326863	135782	4	9	0
GCA_025399735.1_ASM2539973v1_genomic	59	51	41	30	25	16	4194029	4189161	4166980	4091800	4012392	3690586	59	606668	4194029	38.94	329000	107263	4	11	0
GCA_016238565.1_ASM1623856v1_genomic	46	37	26	25	22	17	3857928	3851486	3826351	3818405	3777235	3610001	46	554964	3857928	38.66	331666	168688	5	10	0
GCA_028610245.1_ASM2861024v1_genomic	65	20	12	12	11	10	3820494	3805795	3788435	3788435	3777093	3745810	23	1397355	3807678	38.5	335152	224919	3	6	0
GCA_025379645.1_ASM2537964v1_genomic	102	40	22	18	16	12	4086730	4064528	4021622	3993993	3961042	3829424	52	1757600	4072591	39.06	335672	206852	2	7	2.26
GCA_015723825.1_ASM1572382v1_genomic	32	24	20	19	19	13	3899620	3894093	3887198	3882065	3882065	3658431	32	1158467	3899620	38.92	341633	249600	3	7	2.56
GCA_015723715.1_ASM1572371v1_genomic	22	19	17	16	16	14	3913480	3911542	3905629	3900263	3900263	3845046	22	983788	3913480	37.58	342093	259526	4	7	15.18
GCA_021373395.1_ASM2137339v1_genomic	68	30	21	19	18	13	4017928	4004840	3986529	3974567	3957887	3779564	37	588810	4009109	38.57	347401	213731	5	9	0
GCA_900455025.1_52313_G01_genomic	16	16	16	15	15	13	3888092	3888092	3888092	3882269	3882269	3787021	16	883378	3888092	38.57	352375	222837	4	7	0
GCA_021095725.1_ASM2109572v1_genomic	59	40	29	28	23	17	3917095	3907412	3884448	3879306	3778543	3613924	51	510445	3914682	38.67	353260	177405	5	9	0
GCA_016238115.1_ASM1623811v1_genomic	28	24	19	19	18	13	3767673	3765358	3754058	3754058	3742958	3559442	28	787520	3767673	38.5	360193	199370	4	7	0
GCA_016239355.1_ASM1623935v1_genomic	40	36	27	26	25	18	3928232	3925886	3907667	3901853	3890778	3683924	40	461479	3928232	38.73	362431	171510	5	10	0
GCA_025379495.1_ASM2537949v1_genomic	50	39	27	22	20	14	3981832	3974030	3947528	3916171	3879465	3668191	50	667422	3981832	38.92	363741	199024	4	8	2.41
GCA_028610485.1_ASM2861048v1_genomic	64	16	14	14	14	13	3837507	3821657	3817668	3817668	3817668	3786578	20	686583	3824322	38.51	364255	252763	4	7	0
GCA_025379565.1_ASM2537956v1_genomic	45	38	25	23	19	16	4151858	4146979	4116401	4104630	4057957	3931675	45	805252	4151858	38.93	365575	153588	4	8	4.7
GCA_015723135.1_ASM1572313v1_genomic	33	32	22	21	20	14	3882737	3882038	3859964	3854868	3833256	3616797	33	667410	3882737	38.63	370455	207058	4	9	0
GCA_014212565.1_ASM1421256v1_genomic	173	39	20	18	17	13	4064501	4016485	3978669	3963048	3943530	3784435	56	800802	4027585	39.05	374816	201283	4	8	2.41
GCA_024855625.1_PDT001407818.1_genomic	30	26	24	23	22	17	4338865	4336040	4333452	4326514	4312331	4119843	29	629976	4338378	38.78	377781	214306	5	9	0
GCA_028073075.1_PDT001582847.1_genomic	42	37	32	31	26	18	4164803	4161687	4147034	4141839	4081691	3816844	41	436360	4164337	39.04	378313	173049	6	10	0
GCA_028610405.1_ASM2861040v1_genomic	59	22	19	17	16	13	3826343	3813412	3808677	3794522	3782375	3682507	25	813170	3815332	38.59	378675	291769	4	7	0
GCA_021553195.2_PDT001228753.3_genomic	31	26	23	23	18	13	4084388	4081117	4074069	4074069	3996240	3796958	31	631133	4084388	38.55	382686	202487	4	8	0
GCA_025660515.1_ASM2566051v1_genomic	57	48	27	23	20	16	3991387	3984592	3934714	3902769	3867172	3724382	57	750169	3991387	38.96	384199	153588	4	8	4.33
GCA_024655085.1_ASM2465508v1_genomic	40	30	23	22	18	15	3861596	3857123	3841806	3834805	3773499	3673568	34	709426	3859806	38.6	384795	166545	4	8	0
GCA_025379395.1_ASM2537939v1_genomic	50	39	25	19	17	14	3972625	3964741	3937390	3894227	3870287	3755025	50	1215389	3972625	38.77	386829	153581	3	7	2.47
GCA_028610325.1_ASM2861032v1_genomic	72	15	11	11	11	10	3864286	3843577	3836219	3836219	3836219	3804924	17	1384889	3845075	38.57	390571	250592	3	6	0
GCA_028610255.1_ASM2861025v1_genomic	57	16	12	12	12	11	3854607	3841087	3834264	3834264	3834264	3803189	19	1385135	3843133	38.57	390871	244044	3	6	0
GCA_025379525.1_ASM2537952v1_genomic	31	24	20	20	19	14	4063293	4058459	4048773	4048773	4037509	3847424	31	928871	4063293	38.78	393271	189589	4	8	0
GCA_028058255.1_PDT001415062.1_genomic	45	40	32	28	27	21	4461919	4458409	4429919	4401026	4379246	4156971	45	569257	4461919	39.32	393386	112700	5	11	0
GCA_014212635.1_ASM1421263v1_genomic	145	21	18	18	18	13	4035919	3994042	3986507	3986507	3986507	3801709	34	776236	4002646	38.87	400635	220852	4	8	4.82
GCA_028610355.1_ASM2861035v1_genomic	65	19	15	15	15	12	3883405	3866759	3861675	3861675	3861675	3742922	24	793976	3871018	38.6	401541	260928	4	7	0
GCA_014212615.1_ASM1421261v1_genomic	112	27	23	21	17	14	4027045	3998448	3987763	3976039	3927697	3839529	40	983885	4006521	38.76	401551	221086	3	7	2.47
GCA_019891935.1_PDT001105011.1_genomic	54	46	25	22	21	16	4347707	4341855	4285958	4268889	4248008	4103784	54	620230	4347707	39.16	406976	237865	5	8	0
GCA_015723975.1_ASM1572397v1_genomic	28	22	18	18	18	13	3774278	3770400	3761143	3761143	3761143	3585767	28	584307	3774278	38.77	416960	199054	4	8	0.53
GCA_910574505.1_MGBC000018_genomic	27	16	13	12	12	10	3803442	3798296	3793113	3788062	3788062	3731171	18	977288	3800005	38.49	418251	275802	3	6	6.05
GCA_028610455.1_ASM2861045v1_genomic	67	23	18	18	14	10	3905630	3889747	3881342	3881342	3820046	3687304	28	961381	3893377	38.58	418985	217794	3	6	0
GCA_015889005.1_PDT000903077.1_genomic	30	26	24	23	20	15	4097325	4095095	4092805	4087662	4045855	3860158	28	1302156	4096531	38.67	419278	181349	3	7	0
GCA_028610305.1_ASM2861030v1_genomic	115	21	17	17	17	13	3967427	3930583	3920029	3920029	3920029	3790247	27	1217476	3934766	38.67	419592	202352	3	6	0
GCA_018966595.1_ASM1896659v1_genomic	23	20	14	13	13	10	3908790	3906697	3893349	3885486	3885486	3790879	23	978451	3908790	38.67	425143	220742	3	6	0
GCA_027692385.1_ASM2769238v1_genomic	25	22	17	17	15	12	4233389	4231491	4221582	4221582	4184612	4085037	25	1278715	4233389	38.08	461491	263804	3	6	3.12
GCA_028610525.1_ASM2861052v1_genomic	110	17	12	12	12	11	3930730	3891893	3882593	3882593	3882593	3851479	27	831757	3898904	38.54	476237	295183	4	6	0
GCA_028610535.1_ASM2861053v1_genomic	63	19	11	11	10	9	3850812	3836176	3818816	3818816	3807474	3776374	22	1622884	3838135	38.51	476958	277389	2	5	0
GCA_002184635.2_ASM218463v2_genomic	30	26	17	17	15	12	3923349	3920618	3900997	3900997	3865007	3771914	30	1034562	3923349	37.83	513140	263526	3	6	0
GCA_025987865.1_ASM2598786v1_genomic	28	23	15	15	12	12	4059682	4056679	4043527	4043527	3986773	3986773	28	838302	4059682	39.01	530356	298516	3	6	0
GCA_000313255.1_Version_1_for_Proteus_mirabilis_C05028_genome_genomic	39	15	10	10	9	8	3817619	3810108	3801412	3801412	3788259	3757850	18	1385144	3811849	38.51	620676	426877	2	4	643.49
GCA_014212535.1_ASM1421253v1_genomic	355	32	16	13	13	10	4016157	3890385	3858866	3837329	3837329	3722086	86	1563209	3925899	38.77	629177	248529	2	5	3.06
GCA_027274405.1_ASM2727440v1_genomic	34	25	19	16	12	10	4566020	4561464	4551851	4529742	4440779	4380463	29	2158146	4564590	40.01	643594	299532	2	4	0
GCA_000160755.1_ASM16075v1_genomic	54	21	11	10	10	9	4027100	4015529	3997481	3991505	3991505	3960381	29	1466724	4020482	38.6	655425	288963	2	5	1294.7
GCA_900455045.1_58901_A01_genomic	12	12	10	10	10	10	4128674	4128674	4119395	4119395	4119395	4119395	12	1542103	4128674	38.84	676006	410756	2	4	0
GCA_028610335.1_ASM2861033v1_genomic	45	12	8	8	8	7	3820280	3810534	3800233	3800233	3800233	3769160	12	997232	3810534	38.55	983131	401434	2	4	0
GCA_015666255.1_ASM1566625v1_genomic	10	10	6	6	4	4	3913458	3913458	3900373	3900373	3866736	3866736	10	1897498	3913458	38.71	1172089	1172089	2	2	0
GCA_017114525.1_ASM1711452v1_genomic	6	6	6	6	6	5	4449693	4449693	4449693	4449693	4449693	4408776	6	1784330	4449693	39.57	1688877	1688877	2	2	0
GCA_001604705.1_ASM160470v1_genomic	35	11	7	7	7	6	3806618	3797911	3791844	3791844	3791844	3759748	17	1913208	3801907	38.45	1913208	407510	1	3	711.64
GCA_002861105.1_ASM286110v1_genomic	20	11	7	7	7	6	4174256	4170730	4163408	4163408	4163408	4131970	12	2128130	4171378	38.94	2128130	576380	1	3	0.07
GCA_000783465.2_ASM78346v2_genomic	9	9	9	8	4	4	3945021	3945021	3945021	3938592	3869596	3869596	9	2497270	3945021	38.67	2497270	1066609	1	2	0
GCA_000297815.1_Prot_mira_WGLW6_V1_genomic	8	8	5	5	5	5	4101891	4101891	4096840	4096840	4096840	4096840	8	2527035	4101891	39.04	2527035	998923	1	2	1288.19
GCA_900454995.1_52347_B01_genomic	5	5	4	4	4	4	3974058	3974058	3970612	3970612	3970612	3970612	5	2544959	3974058	38.76	2544959	630664	1	2	0
GCA_015723905.1_ASM1572390v1_genomic	2	2	2	2	2	2	4204471	4204471	4204471	4204471	4204471	4204471	2	2572591	4204471	39.04	2572591	1631880	1	2	0
GCA_017309565.1_ASM1730956v1_genomic	7	7	7	7	5	4	4410794	4410794	4410794	4410794	4374135	4333217	7	3082810	4410794	39.63	3082810	1015862	1	2	0
GCA_003075585.1_ASM307558v1_genomic	4	4	4	4	4	3	4422028	4422028	4422028	4422028	4422028	4386040	4	3116701	4422028	39.26	3116701	1194277	1	2	0
GCA_028463445.1_ASM2846344v1_genomic	7	5	4	3	3	3	3955371	3953652	3949450	3942108	3942108	3942108	7	3324545	3955371	38.82	3324545	3324545	1	1	0
GCA_028463215.1_ASM2846321v1_genomic	8	6	4	3	3	3	3956355	3955143	3949880	3942538	3942538	3942538	7	3324967	3955963	38.83	3324967	3324967	1	1	0
GCA_028462845.1_ASM2846284v1_genomic	5	5	3	3	3	3	3956181	3956181	3950753	3950753	3950753	3950753	5	3325008	3956181	38.83	3325008	3325008	1	1	0
GCA_028463455.1_ASM2846345v1_genomic	6	4	3	3	3	3	3956730	3955737	3951535	3951535	3951535	3951535	5	3325817	3956463	38.82	3325817	3325817	1	1	0
GCA_028463275.1_ASM2846327v1_genomic	4	4	3	3	3	3	3955790	3955790	3951588	3951588	3951588	3951588	4	3515980	3955790	38.83	3515980	3515980	1	1	0
GCA_900455055.1_55884_G01_genomic	6	6	6	5	5	4	4168708	4168708	4168708	4160015	4160015	4119482	6	3548147	4168708	38.85	3548147	3548147	1	1	0
GCA_000297835.1_Prot_mira_WGLW4_V1_genomic	2	2	2	2	2	2	3960485	3960485	3960485	3960485	3960485	3960485	2	3717458	3960485	38.75	3717458	3717458	1	1	1012.2
GCA_001281545.1_ASM128154v1_genomic	1	1	1	1	1	1	3793000	3793000	3793000	3793000	3793000	3793000	1	3793000	3793000	38.78	3793000	3793000	1	1	0
GCA_028463625.1_ASM2846362v1_genomic	3	3	2	2	2	2	3911135	3911135	3906933	3906933	3906933	3906933	3	3794727	3911135	38.82	3794727	3794727	1	1	0
GCA_001281565.1_ASM128156v1_genomic	1	1	1	1	1	1	3794983	3794983	3794983	3794983	3794983	3794983	1	3794983	3794983	38.78	3794983	3794983	1	1	0
GCA_028463745.1_ASM2846374v1_genomic	3	3	2	2	2	2	3912662	3912662	3908460	3908460	3908460	3908460	3	3796254	3912662	38.82	3796254	3796254	1	1	0
GCA_028463635.1_ASM2846363v1_genomic	3	3	2	2	2	2	3912872	3912872	3908670	3908670	3908670	3908670	3	3796464	3912872	38.83	3796464	3796464	1	1	0
GCA_028463765.1_ASM2846376v1_genomic	3	3	2	2	2	2	3914390	3914390	3910188	3910188	3910188	3910188	3	3797982	3914390	38.83	3797982	3797982	1	1	0
GCA_028463605.1_ASM2846360v1_genomic	3	3	2	2	2	2	3907188	3907188	3902986	3902986	3902986	3902986	3	3798122	3907188	38.81	3798122	3798122	1	1	0
GCA_028463695.1_ASM2846369v1_genomic	8	4	3	3	3	3	4071898	4070043	4068392	4068392	4068392	4068392	6	3809817	4071225	38.9	3809817	3809817	1	1	0
GCA_018138985.1_ASM1813898v1_genomic	1	1	1	1	1	1	3814885	3814885	3814885	3814885	3814885	3814885	1	3814885	3814885	38.65	3814885	3814885	1	1	0
GCA_026167565.1_ASM2616756v1_genomic	1	1	1	1	1	1	3817239	3817239	3817239	3817239	3817239	3817239	1	3817239	3817239	38.62	3817239	3817239	1	1	0
GCA_003051845.1_ASM305184v1_genomic	1	1	1	1	1	1	3817795	3817795	3817795	3817795	3817795	3817795	1	3817795	3817795	38.5	3817795	3817795	1	1	4.37
GCA_010442675.1_ASM1044267v1_genomic	1	1	1	1	1	1	3819372	3819372	3819372	3819372	3819372	3819372	1	3819372	3819372	38.62	3819372	3819372	1	1	0
GCA_027270345.1_ASM2727034v1_genomic	5	3	3	3	2	2	3933193	3932569	3932569	3932569	3916157	3916157	3	3822626	3932569	38.9	3822626	3822626	1	1	0
GCA_025398955.1_ASM2539895v1_genomic	1	1	1	1	1	1	3824562	3824562	3824562	3824562	3824562	3824562	1	3824562	3824562	38.59	3824562	3824562	1	1	0.1
GCA_024138815.1_ASM2413881v1_genomic	3	3	1	1	1	1	3842858	3842858	3833041	3833041	3833041	3833041	3	3833041	3842858	38.61	3833041	3833041	1	1	0
GCA_024138835.1_ASM2413883v1_genomic	4	4	1	1	1	1	3842875	3842875	3833058	3833058	3833058	3833058	4	3833058	3842875	38.61	3833058	3833058	1	1	0
GCA_024138795.1_ASM2413879v1_genomic	4	4	1	1	1	1	3842888	3842888	3833071	3833071	3833071	3833071	4	3833071	3842888	38.61	3833071	3833071	1	1	0
GCA_028463205.1_ASM2846320v1_genomic	3	3	2	2	2	2	3947164	3947164	3942962	3942962	3942962	3942962	3	3838098	3947164	38.82	3838098	3838098	1	1	0
GCA_028463325.1_ASM2846332v1_genomic	6	5	3	2	2	2	3956079	3955259	3950052	3942710	3942710	3942710	6	3846008	3956079	38.83	3846008	3846008	1	1	0
GCA_028463305.1_ASM2846330v1_genomic	5	4	3	2	2	2	3955671	3954851	3950649	3943307	3943307	3943307	5	3846605	3955671	38.82	3846605	3846605	1	1	0
GCA_000444425.1_ASM44442v1_genomic	1	1	1	1	1	1	3846754	3846754	3846754	3846754	3846754	3846754	1	3846754	3846754	38.59	3846754	3846754	1	1	0
GCA_028463185.1_ASM2846318v1_genomic	5	4	3	2	2	2	3955843	3955023	3950821	3943479	3943479	3943479	5	3846777	3955843	38.83	3846777	3846777	1	1	0
GCA_028463135.1_ASM2846313v1_genomic	4	4	2	2	2	2	3956882	3956882	3951675	3951675	3951675	3951675	4	3846811	3956882	38.83	3846811	3846811	1	1	0
GCA_028463375.1_ASM2846337v1_genomic	3	3	2	2	2	2	3955986	3955986	3951784	3951784	3951784	3951784	3	3846920	3955986	38.83	3846920	3846920	1	1	0
GCA_028463545.1_ASM2846354v1_genomic	5	4	3	2	2	2	3956178	3955358	3951156	3943814	3943814	3943814	5	3847112	3956178	38.83	3847112	3847112	1	1	0
GCA_028463355.1_ASM2846335v1_genomic	3	3	2	2	2	2	3963544	3963544	3959342	3959342	3959342	3959342	3	3847136	3963544	38.84	3847136	3847136	1	1	0
GCA_028463535.1_ASM2846353v1_genomic	3	3	2	2	2	2	3956671	3956671	3952469	3952469	3952469	3952469	3	3847605	3956671	38.83	3847605	3847605	1	1	0
GCA_028462965.1_ASM2846296v1_genomic	3	3	2	2	2	2	3956429	3956429	3952227	3952227	3952227	3952227	3	3847638	3956429	38.82	3847638	3847638	1	1	0
GCA_028462925.1_ASM2846292v1_genomic	3	3	3	2	2	2	3952649	3952649	3952649	3945307	3945307	3945307	3	3847785	3952649	38.83	3847785	3847785	1	1	0
GCA_028463335.1_ASM2846333v1_genomic	3	3	2	2	2	2	3957260	3957260	3953058	3953058	3953058	3953058	3	3848194	3957260	38.83	3848194	3848194	1	1	0
GCA_028463405.1_ASM2846340v1_genomic	3	3	2	2	2	2	3964608	3964608	3960406	3960406	3960406	3960406	3	3848200	3964608	38.85	3848200	3848200	1	1	0
GCA_028463435.1_ASM2846343v1_genomic	3	3	2	2	2	2	3957474	3957474	3953272	3953272	3953272	3953272	3	3848408	3957474	38.82	3848408	3848408	1	1	0
GCA_028462825.1_ASM2846282v1_genomic	3	3	2	2	2	2	3957576	3957576	3953374	3953374	3953374	3953374	3	3848510	3957576	38.83	3848510	3848510	1	1	0
GCA_028463505.1_ASM2846350v1_genomic	3	3	2	2	2	2	3957590	3957590	3953388	3953388	3953388	3953388	3	3848524	3957590	38.82	3848524	3848524	1	1	0
GCA_028462725.1_ASM2846272v1_genomic	3	3	2	2	2	2	3957605	3957605	3953403	3953403	3953403	3953403	3	3848539	3957605	38.83	3848539	3848539	1	1	0
GCA_028462985.1_ASM2846298v1_genomic	3	3	2	2	2	2	3957607	3957607	3953405	3953405	3953405	3953405	3	3848541	3957607	38.83	3848541	3848541	1	1	0
GCA_028463265.1_ASM2846326v1_genomic	3	3	2	2	2	2	3957607	3957607	3953405	3953405	3953405	3953405	3	3848541	3957607	38.83	3848541	3848541	1	1	0
GCA_028462865.1_ASM2846286v1_genomic	3	3	2	2	2	2	3957631	3957631	3953429	3953429	3953429	3953429	3	3848565	3957631	38.83	3848565	3848565	1	1	0
GCA_028463225.1_ASM2846322v1_genomic	4	4	3	2	2	2	3957638	3957638	3953436	3946094	3946094	3946094	4	3848572	3957638	38.83	3848572	3848572	1	1	0
GCA_028462805.1_ASM2846280v1_genomic	4	4	2	2	2	2	3970826	3970826	3961887	3961887	3961887	3961887	4	3857023	3970826	38.68	3857023	3857023	1	1	0
GCA_028462875.1_ASM2846287v1_genomic	4	4	2	2	2	2	3972044	3972044	3963105	3963105	3963105	3963105	4	3858241	3972044	38.68	3858241	3858241	1	1	0
GCA_028463125.1_ASM2846312v1_genomic	2	2	2	2	2	2	3964800	3964800	3964800	3964800	3964800	3964800	2	3860032	3964800	38.72	3860032	3860032	1	1	0
GCA_028462935.1_ASM2846293v1_genomic	4	4	2	2	2	2	3975204	3975204	3966265	3966265	3966265	3966265	4	3861401	3975204	38.68	3861401	3861401	1	1	0
GCA_028462905.1_ASM2846290v1_genomic	3	3	2	2	2	2	3967033	3967033	3962518	3962518	3962518	3962518	3	3861938	3967033	38.65	3861938	3861938	1	1	0
GCA_028462765.1_ASM2846276v1_genomic	3	3	2	2	2	2	3971324	3971324	3966809	3966809	3966809	3966809	3	3861945	3971324	38.67	3861945	3861945	1	1	0
GCA_028463005.1_ASM2846300v1_genomic	2	2	2	2	2	2	3966747	3966747	3966747	3966747	3966747	3966747	2	3861979	3966747	38.72	3861979	3861979	1	1	0
GCA_028463685.1_ASM2846368v1_genomic	2	2	2	2	2	2	3966916	3966916	3966916	3966916	3966916	3966916	2	3862104	3966916	38.72	3862104	3862104	1	1	0
GCA_028463025.1_ASM2846302v1_genomic	2	2	2	2	2	2	3966918	3966918	3966918	3966918	3966918	3966918	2	3862106	3966918	38.72	3862106	3862106	1	1	0
GCA_028463525.1_ASM2846352v1_genomic	2	2	2	2	2	2	3966918	3966918	3966918	3966918	3966918	3966918	2	3862106	3966918	38.72	3862106	3862106	1	1	0
GCA_028463155.1_ASM2846315v1_genomic	2	2	2	2	2	2	3966876	3966876	3966876	3966876	3966876	3966876	2	3862108	3966876	38.72	3862108	3862108	1	1	0
GCA_028463585.1_ASM2846358v1_genomic	2	2	2	2	2	2	3966920	3966920	3966920	3966920	3966920	3966920	2	3862108	3966920	38.72	3862108	3862108	1	1	0
GCA_028463055.1_ASM2846305v1_genomic	2	2	2	2	2	2	3966923	3966923	3966923	3966923	3966923	3966923	2	3862111	3966923	38.72	3862111	3862111	1	1	0
GCA_028463085.1_ASM2846308v1_genomic	2	2	2	2	2	2	3966886	3966886	3966886	3966886	3966886	3966886	2	3862118	3966886	38.72	3862118	3862118	1	1	0
GCA_900635965.1_36374_E01_genomic	1	1	1	1	1	1	3875274	3875274	3875274	3875274	3875274	3875274	1	3875274	3875274	38.77	3875274	3875274	1	1	0
GCA_028403945.1_ASM2840394v1_genomic	1	1	1	1	1	1	3882125	3882125	3882125	3882125	3882125	3882125	1	3882125	3882125	38.81	3882125	3882125	1	1	41.94
GCA_028463425.1_ASM2846342v1_genomic	2	2	2	2	2	1	3950419	3950419	3950419	3950419	3950419	3907827	2	3907827	3950419	38.94	3907827	3907827	1	1	0
GCA_003194305.1_ASM319430v1_genomic	2	2	2	2	2	2	4101638	4101638	4101638	4101638	4101638	4101638	2	3909869	4101638	39.29	3909869	3909869	1	1	2.46
GCA_902387925.1_UHGG_MGYG-HGUT-02514_genomic	2	2	2	2	2	2	4101638	4101638	4101638	4101638	4101638	4101638	2	3909869	4101638	39.29	3909869	3909869	1	1	2.46
GCA_015694025.1_ASM1569402v1_genomic	1	1	1	1	1	1	3911345	3911345	3911345	3911345	3911345	3911345	1	3911345	3911345	38.78	3911345	3911345	1	1	0
GCA_015693985.1_ASM1569398v1_genomic	1	1	1	1	1	1	3912751	3912751	3912751	3912751	3912751	3912751	1	3912751	3912751	38.77	3912751	3912751	1	1	0
GCA_025490355.1_ASM2549035v1_genomic	3	3	2	1	1	1	3924639	3924639	3921897	3912942	3912942	3912942	3	3912942	3924639	38.94	3912942	3912942	1	1	0
GCA_015693865.1_ASM1569386v1_genomic	1	1	1	1	1	1	3919144	3919144	3919144	3919144	3919144	3919144	1	3919144	3919144	38.8	3919144	3919144	1	1	0
GCA_015693965.1_ASM1569396v1_genomic	1	1	1	1	1	1	3919144	3919144	3919144	3919144	3919144	3919144	1	3919144	3919144	38.8	3919144	3919144	1	1	0
GCA_015694005.1_ASM1569400v1_genomic	1	1	1	1	1	1	3919452	3919452	3919452	3919452	3919452	3919452	1	3919452	3919452	38.8	3919452	3919452	1	1	0
GCA_013357565.1_ASM1335756v1_genomic	1	1	1	1	1	1	3920300	3920300	3920300	3920300	3920300	3920300	1	3920300	3920300	38.99	3920300	3920300	1	1	0
GCA_900455195.1_40295_E02_genomic	3	3	2	2	1	1	3943574	3943574	3938644	3938644	3922486	3922486	3	3922486	3943574	38.71	3922486	3922486	1	1	0
GCA_027270465.1_ASM2727046v1_genomic	6	6	4	4	4	2	4168520	4168520	4162876	4162876	4162876	4073123	6	3922665	4168520	39.26	3922665	3922665	1	1	0
GCA_018138945.1_ASM1813894v1_genomic	1	1	1	1	1	1	3924008	3924008	3924008	3924008	3924008	3924008	1	3924008	3924008	38.71	3924008	3924008	1	1	0
GCA_003030945.1_ASM303094v1_genomic	1	1	1	1	1	1	3935626	3935626	3935626	3935626	3935626	3935626	1	3935626	3935626	38.7	3935626	3935626	1	1	2.64
GCA_022353845.1_ASM2235384v1_genomic	1	1	1	1	1	1	3936031	3936031	3936031	3936031	3936031	3936031	1	3936031	3936031	38.92	3936031	3936031	1	1	0
GCA_027270475.1_ASM2727047v1_genomic	6	4	3	3	3	3	4231784	4230663	4227980	4227980	4227980	4227980	5	3936271	4231396	38.99	3936271	3936271	1	1	0
GCA_011045855.1_ASM1104585v1_genomic	3	3	2	2	2	2	4108293	4108293	4105610	4105610	4105610	4105610	3	3937098	4108293	39.44	3937098	3937098	1	1	0
GCA_028462785.1_ASM2846278v1_genomic	4	4	3	2	2	2	4053166	4053166	4048291	4042833	4042833	4042833	4	3938084	4053166	38.73	3938084	3938084	1	1	0
GCA_028463105.1_ASM2846310v1_genomic	4	4	4	2	2	2	4057178	4057178	4057178	4042938	4042938	4042938	4	3938126	4057178	38.73	3938126	3938126	1	1	0
GCA_028463035.1_ASM2846303v1_genomic	4	4	3	2	2	2	4053293	4053293	4048418	4042960	4042960	4042960	4	3938148	4053293	38.73	3938148	3938148	1	1	0
GCA_019192645.1_ASM1919264v1_genomic	3	3	3	3	3	2	4189249	4189249	4189249	4189249	4189249	4157117	3	3946111	4189249	39.25	3946111	3946111	1	1	0
GCA_018139005.1_ASM1813900v1_genomic	1	1	1	1	1	1	3952956	3952956	3952956	3952956	3952956	3952956	1	3952956	3952956	38.95	3952956	3952956	1	1	0
GCA_000783875.2_ASM78387v2_genomic	1	1	1	1	1	1	3955473	3955473	3955473	3955473	3955473	3955473	1	3955473	3955473	38.79	3955473	3955473	1	1	0
GCA_008630655.1_ASM863065v1_genomic	1	1	1	1	1	1	3957207	3957207	3957207	3957207	3957207	3957207	1	3957207	3957207	38.63	3957207	3957207	1	1	0
GCA_028463825.1_ASM2846382v1_genomic	2	2	2	2	2	2	4073246	4073246	4073246	4073246	4073246	4073246	2	3968434	4073246	38.9	3968434	3968434	1	1	0
GCA_028463645.1_ASM2846364v1_genomic	2	2	2	2	2	2	4073260	4073260	4073260	4073260	4073260	4073260	2	3968448	4073260	38.9	3968448	3968448	1	1	0
GCA_028463705.1_ASM2846370v1_genomic	2	2	2	2	2	2	4073262	4073262	4073262	4073262	4073262	4073262	2	3968450	4073262	38.9	3968450	3968450	1	1	0
GCA_018139105.1_ASM1813910v1_genomic	1	1	1	1	1	1	3970133	3970133	3970133	3970133	3970133	3970133	1	3970133	3970133	38.88	3970133	3970133	1	1	0
GCA_013357485.1_ASM1335748v1_genomic	1	1	1	1	1	1	3970204	3970204	3970204	3970204	3970204	3970204	1	3970204	3970204	38.88	3970204	3970204	1	1	0
GCA_013357465.1_ASM1335746v1_genomic	1	1	1	1	1	1	3970238	3970238	3970238	3970238	3970238	3970238	1	3970238	3970238	38.88	3970238	3970238	1	1	0
GCA_020866825.1_ASM2086682v1_genomic	3	3	3	2	2	2	4141157	4141157	4141157	4133986	4133986	4133986	3	3973423	4141157	39.62	3973423	3973423	1	1	94.66
GCA_000783595.2_ASM78359v2_genomic	3	3	3	3	3	1	4044233	4044233	4044233	4044233	4044233	3973559	3	3973559	4044233	38.85	3973559	3973559	1	1	0
GCA_003204115.1_ASM320411v1_genomic	2	2	2	2	1	1	3990122	3990122	3990122	3990122	3980098	3980098	2	3980098	3990122	38.79	3980098	3980098	1	1	0
GCA_013255765.1_ASM1325576v1_genomic	2	2	2	2	2	2	4086189	4086189	4086189	4086189	4086189	4086189	2	3983870	4086189	38.95	3983870	3983870	1	1	0
GCA_028463795.1_ASM2846379v1_genomic	2	2	2	2	2	2	4090426	4090426	4090426	4090426	4090426	4090426	2	3985614	4090426	38.67	3985614	3985614	1	1	0
GCA_028463785.1_ASM2846378v1_genomic	2	2	2	2	2	2	4090443	4090443	4090443	4090443	4090443	4090443	2	3985632	4090443	38.67	3985632	3985632	1	1	0
GCA_000755485.1_ASM75548v1_genomic	1	1	1	1	1	1	3994012	3994012	3994012	3994012	3994012	3994012	1	3994012	3994012	38.8	3994012	3994012	1	1	35.05
GCA_025998255.1_ASM2599825v1_genomic	3	3	2	2	2	2	4112200	4112200	4109822	4109822	4109822	4109822	3	3998113	4112200	38.83	3998113	3998113	1	1	0
GCA_011383045.1_ASM1138304v1_genomic	1	1	1	1	1	1	3998116	3998116	3998116	3998116	3998116	3998116	1	3998116	3998116	38.77	3998116	3998116	1	1	0
GCA_022354605.1_ASM2235460v1_genomic	1	1	1	1	1	1	4000636	4000636	4000636	4000636	4000636	4000636	1	4000636	4000636	39.09	4000636	4000636	1	1	0
GCA_023093855.1_ASM2309385v1_genomic	1	1	1	1	1	1	4001374	4001374	4001374	4001374	4001374	4001374	1	4001374	4001374	39.03	4001374	4001374	1	1	0
GCA_002945235.1_ASM294523v1_genomic	1	1	1	1	1	1	4012640	4012640	4012640	4012640	4012640	4012640	1	4012640	4012640	38.73	4012640	4012640	1	1	0
GCA_011383025.1_ASM1138302v1_genomic	1	1	1	1	1	1	4012915	4012915	4012915	4012915	4012915	4012915	1	4012915	4012915	39.07	4012915	4012915	1	1	0
GCA_015169015.1_ASM1516901v1_genomic	1	1	1	1	1	1	4013382	4013382	4013382	4013382	4013382	4013382	1	4013382	4013382	39.05	4013382	4013382	1	1	0
GCA_017161055.1_ASM1716105v1_genomic	2	2	2	2	2	2	4180371	4180371	4180371	4180371	4180371	4180371	2	4014453	4180371	39.24	4014453	4014453	1	1	0
GCA_018336495.1_ASM1833649v1_genomic	2	2	2	2	2	2	4180427	4180427	4180427	4180427	4180427	4180427	2	4014504	4180427	39.24	4014504	4014504	1	1	0
GCA_008705195.1_ASM870519v1_genomic	1	1	1	1	1	1	4017079	4017079	4017079	4017079	4017079	4017079	1	4017079	4017079	38.73	4017079	4017079	1	1	0
GCA_009429045.2_ASM942904v2_genomic	3	3	2	2	2	2	4120262	4120262	4117607	4117607	4117607	4117607	3	4018329	4120262	38.73	4018329	4018329	1	1	0
GCA_027270395.1_ASM2727039v1_genomic	2	2	1	1	1	1	4023411	4023411	4020728	4020728	4020728	4020728	2	4020728	4023411	39	4020728	4020728	1	1	0
GCA_002944495.1_ASM294449v1_genomic	1	1	1	1	1	1	4021165	4021165	4021165	4021165	4021165	4021165	1	4021165	4021165	38.83	4021165	4021165	1	1	0
GCA_028596005.1_ASM2859600v1_genomic	1	1	1	1	1	1	4024377	4024377	4024377	4024377	4024377	4024377	1	4024377	4024377	39.09	4024377	4024377	1	1	0
GCA_023702555.1_ASM2370255v1_genomic	1	1	1	1	1	1	4026988	4026988	4026988	4026988	4026988	4026988	1	4026988	4026988	38.99	4026988	4026988	1	1	0
GCA_013357445.1_ASM1335744v1_genomic	1	1	1	1	1	1	4029664	4029664	4029664	4029664	4029664	4029664	1	4029664	4029664	39.04	4029664	4029664	1	1	0
GCA_010692865.1_ASM1069286v1_genomic	1	1	1	1	1	1	4031742	4031742	4031742	4031742	4031742	4031742	1	4031742	4031742	38.99	4031742	4031742	1	1	0
GCA_016725905.1_ASM1672590v1_genomic	1	1	1	1	1	1	4035539	4035539	4035539	4035539	4035539	4035539	1	4035539	4035539	38.82	4035539	4035539	1	1	0
GCA_014931585.1_ASM1493158v1_genomic	1	1	1	1	1	1	4038038	4038038	4038038	4038038	4038038	4038038	1	4038038	4038038	39.03	4038038	4038038	1	1	0
GCA_007012285.1_ASM701228v1_genomic	1	1	1	1	1	1	4049470	4049470	4049470	4049470	4049470	4049470	1	4049470	4049470	38.82	4049470	4049470	1	1	5.73
GCA_026016085.1_ASM2601608v1_genomic	2	2	1	1	1	1	4055691	4055691	4053008	4053008	4053008	4053008	2	4053008	4055691	39.01	4053008	4053008	1	1	0
GCA_002180115.1_ASM218011v1_genomic	2	2	2	2	2	2	4216982	4216982	4216982	4216982	4216982	4216982	2	4055152	4216982	39.46	4055152	4055152	1	1	0
GCA_013357405.1_ASM1335740v1_genomic	1	1	1	1	1	1	4055574	4055574	4055574	4055574	4055574	4055574	1	4055574	4055574	38.85	4055574	4055574	1	1	0
GCA_013357425.1_ASM1335742v1_genomic	1	1	1	1	1	1	4055642	4055642	4055642	4055642	4055642	4055642	1	4055642	4055642	38.85	4055642	4055642	1	1	0
GCA_013357525.1_ASM1335752v1_genomic	1	1	1	1	1	1	4055965	4055965	4055965	4055965	4055965	4055965	1	4055965	4055965	39	4055965	4055965	1	1	0
GCA_026016065.1_ASM2601606v1_genomic	1	1	1	1	1	1	4060092	4060092	4060092	4060092	4060092	4060092	1	4060092	4060092	39.22	4060092	4060092	1	1	0
GCA_000069965.1_ASM6996v1_genomic	2	2	2	2	2	1	4099895	4099895	4099895	4099895	4099895	4063606	2	4063606	4099895	38.88	4063606	4063606	1	1	0
GCA_014843115.1_ASM1484311v1_genomic	1	1	1	1	1	1	4072318	4072318	4072318	4072318	4072318	4072318	1	4072318	4072318	39.11	4072318	4072318	1	1	0
GCA_003855615.1_ASM385561v1_genomic	1	1	1	1	1	1	4074828	4074828	4074828	4074828	4074828	4074828	1	4074828	4074828	39.09	4074828	4074828	1	1	0
GCA_011149675.1_ASM1114967v1_genomic	3	3	2	1	1	1	4087423	4087423	4084740	4075803	4075803	4075803	3	4075803	4087423	39.03	4075803	4075803	1	1	0
GCA_000783575.2_ASM78357v2_genomic	1	1	1	1	1	1	4077315	4077315	4077315	4077315	4077315	4077315	1	4077315	4077315	38.76	4077315	4077315	1	1	0
GCA_008041895.1_ASM804189v1_genomic	1	1	1	1	1	1	4090308	4090308	4090308	4090308	4090308	4090308	1	4090308	4090308	39.01	4090308	4090308	1	1	0
GCA_002310875.1_ASM231087v1_genomic	3	3	3	3	2	2	4286593	4286593	4286593	4286593	4262368	4262368	3	4090879	4286593	39.68	4090879	4090879	1	1	0
GCA_017808555.1_ASM1780855v1_genomic	3	3	2	1	1	1	4105715	4105715	4101671	4095724	4095724	4095724	3	4095724	4105715	39.29	4095724	4095724	1	1	0
GCA_013357545.1_ASM1335754v1_genomic	1	1	1	1	1	1	4104163	4104163	4104163	4104163	4104163	4104163	1	4104163	4104163	39.05	4104163	4104163	1	1	0
GCA_009684595.1_ASM968459v1_genomic	1	1	1	1	1	1	4105071	4105071	4105071	4105071	4105071	4105071	1	4105071	4105071	38.99	4105071	4105071	1	1	33.88
GCA_009684665.1_ASM968466v1_genomic	1	1	1	1	1	1	4105149	4105149	4105149	4105149	4105149	4105149	1	4105149	4105149	38.98	4105149	4105149	1	1	0
GCA_000784015.2_ASM78401v2_genomic	1	1	1	1	1	1	4105573	4105573	4105573	4105573	4105573	4105573	1	4105573	4105573	38.91	4105573	4105573	1	1	0
GCA_023702535.1_ASM2370253v1_genomic	2	2	2	2	2	2	4312705	4312705	4312705	4312705	4312705	4312705	2	4107587	4312705	39.67	4107587	4107587	1	1	0
GCA_009684635.1_ASM968463v1_genomic	1	1	1	1	1	1	4107982	4107982	4107982	4107982	4107982	4107982	1	4107982	4107982	38.98	4107982	4107982	1	1	5854.21
GCA_027270415.1_ASM2727041v1_genomic	3	3	2	2	1	1	4123413	4123413	4120730	4120730	4109107	4109107	3	4109107	4123413	39.18	4109107	4109107	1	1	0
GCA_018972025.2_ASM1897202v2_genomic	1	1	1	1	1	1	4113628	4113628	4113628	4113628	4113628	4113628	1	4113628	4113628	39.17	4113628	4113628	1	1	0
GCA_012516515.1_ASM1251651v1_genomic	1	1	1	1	1	1	4115975	4115975	4115975	4115975	4115975	4115975	1	4115975	4115975	39.16	4115975	4115975	1	1	0
GCA_027270335.1_ASM2727033v1_genomic	2	2	1	1	1	1	4118805	4118805	4116122	4116122	4116122	4116122	2	4116122	4118805	39.17	4116122	4116122	1	1	0
GCA_013357505.1_ASM1335750v1_genomic	1	1	1	1	1	1	4120711	4120711	4120711	4120711	4120711	4120711	1	4120711	4120711	39.15	4120711	4120711	1	1	0
GCA_025264285.1_ASM2526428v1_genomic	2	2	2	2	1	1	4153141	4153141	4153141	4153141	4128916	4128916	2	4128916	4153141	39.14	4128916	4128916	1	1	0
GCA_026016105.1_ASM2601610v1_genomic	1	1	1	1	1	1	4130619	4130619	4130619	4130619	4130619	4130619	1	4130619	4130619	39.06	4130619	4130619	1	1	0
GCA_002310895.1_ASM231089v1_genomic	2	2	2	2	2	2	4190461	4190461	4190461	4190461	4190461	4190461	2	4131426	4190461	39.26	4131426	4131426	1	1	0
GCA_011045575.1_ASM1104557v1_genomic	1	1	1	1	1	1	4131513	4131513	4131513	4131513	4131513	4131513	1	4131513	4131513	39.46	4131513	4131513	1	1	0
GCA_026016045.1_ASM2601604v1_genomic	1	1	1	1	1	1	4134677	4134677	4134677	4134677	4134677	4134677	1	4134677	4134677	39.22	4134677	4134677	1	1	0
GCA_026016125.1_ASM2601612v1_genomic	1	1	1	1	1	1	4134743	4134743	4134743	4134743	4134743	4134743	1	4134743	4134743	39.08	4134743	4134743	1	1	0
GCA_026016145.1_ASM2601614v1_genomic	1	1	1	1	1	1	4149995	4149995	4149995	4149995	4149995	4149995	1	4149995	4149995	39.12	4149995	4149995	1	1	0
GCA_002206145.2_ASM220614v2_genomic	1	1	1	1	1	1	4155562	4155562	4155562	4155562	4155562	4155562	1	4155562	4155562	38.07	4155562	4155562	1	1	0
GCA_017901195.1_ASM1790119v1_genomic	2	2	1	1	1	1	4158835	4158835	4156152	4156152	4156152	4156152	2	4156152	4158835	39.12	4156152	4156152	1	1	0
GCA_008195605.1_ASM819560v1_genomic	2	2	2	2	2	1	4204856	4204856	4204856	4204856	4204856	4158695	2	4158695	4204856	38.95	4158695	4158695	1	1	0
GCA_013256075.1_ASM1325607v1_genomic	4	4	4	4	4	2	4358590	4358590	4358590	4358590	4358590	4296929	4	4161306	4358590	39.11	4161306	4161306	1	1	0
GCA_016939735.1_ASM1693973v1_genomic	4	4	3	3	3	2	4300807	4300807	4296292	4296292	4296292	4255374	4	4166429	4300807	39.53	4166429	4166429	1	1	0
GCA_016939715.1_ASM1693971v1_genomic	3	3	3	3	3	2	4296295	4296295	4296295	4296295	4296295	4255377	3	4166432	4296295	39.52	4166432	4166432	1	1	0
GCA_023702575.1_ASM2370257v1_genomic	3	3	3	3	2	1	4245458	4245458	4245458	4245458	4221233	4171811	3	4171811	4245458	39.12	4171811	4171811	1	1	0
GCA_023702595.1_ASM2370259v1_genomic	3	3	3	3	2	1	4245458	4245458	4245458	4245458	4221233	4171811	3	4171811	4245458	39.12	4171811	4171811	1	1	0
GCA_013358795.1_ASM1335879v1_genomic	1	1	1	1	1	1	4172466	4172466	4172466	4172466	4172466	4172466	1	4172466	4172466	39.32	4172466	4172466	1	1	0
GCA_016772355.1_ASM1677235v1_genomic	1	1	1	1	1	1	4183869	4183869	4183869	4183869	4183869	4183869	1	4183869	4183869	39.11	4183869	4183869	1	1	0
GCA_003855635.1_ASM385563v1_genomic	1	1	1	1	1	1	4189199	4189199	4189199	4189199	4189199	4189199	1	4189199	4189199	39.12	4189199	4189199	1	1	0
GCA_002055685.1_ASM205568v1_genomic	1	1	1	1	1	1	4191021	4191021	4191021	4191021	4191021	4191021	1	4191021	4191021	38.94	4191021	4191021	1	1	0
GCA_009806715.1_ASM980671v1_genomic	3	3	3	3	2	2	4352264	4352264	4352264	4352264	4339469	4339469	3	4200651	4352264	39.21	4200651	4200651	1	1	0
GCA_021228935.1_ASM2122893v1_genomic	2	2	2	2	2	1	4241081	4241081	4241081	4241081	4241081	4202509	2	4202509	4241081	38.93	4202509	4202509	1	1	0
GCA_013357585.1_ASM1335758v1_genomic	1	1	1	1	1	1	4203751	4203751	4203751	4203751	4203751	4203751	1	4203751	4203751	39.07	4203751	4203751	1	1	0
GCA_019443785.1_ASM1944378v1_genomic	1	1	1	1	1	1	4204682	4204682	4204682	4204682	4204682	4204682	1	4204682	4204682	39.45	4204682	4204682	1	1	0
GCA_002197405.1_ASM219740v1_genomic	4	4	4	4	3	2	4440469	4440469	4440469	4440469	4416523	4389707	4	4209445	4440469	39.43	4209445	4209445	1	1	0
GCA_016772335.1_ASM1677233v1_genomic	1	1	1	1	1	1	4216749	4216749	4216749	4216749	4216749	4216749	1	4216749	4216749	39.21	4216749	4216749	1	1	0
GCA_013343255.1_ASM1334325v1_genomic	3	3	3	3	2	1	4279833	4279833	4279833	4279833	4254850	4218783	3	4218783	4279833	39.48	4218783	4218783	1	1	0
GCA_003073935.1_ASM307393v1_genomic	6	5	2	2	1	1	4238045	4237134	4231819	4231819	4219380	4219380	6	4219380	4238045	39.14	4219380	4219380	1	1	0
GCA_027270355.1_ASM2727035v1_genomic	2	2	2	2	2	1	4304447	4304447	4304447	4304447	4304447	4261249	2	4261249	4304447	39.88	4261249	4261249	1	1	0
GCA_001640985.1_ASM164098v1_genomic	1	1	1	1	1	1	4272433	4272433	4272433	4272433	4272433	4272433	1	4272433	4272433	39.42	4272433	4272433	1	1	0.02
GCA_023242195.1_ASM2324219v1_genomic	1	1	1	1	1	1	4278169	4278169	4278169	4278169	4278169	4278169	1	4278169	4278169	39.12	4278169	4278169	1	1	0
GCA_023242175.1_ASM2324217v1_genomic	1	1	1	1	1	1	4278183	4278183	4278183	4278183	4278183	4278183	1	4278183	4278183	39.12	4278183	4278183	1	1	0
GCA_022453625.1_ASM2245362v1_genomic	1	1	1	1	1	1	4285781	4285781	4285781	4285781	4285781	4285781	1	4285781	4285781	39.49	4285781	4285781	1	1	0
GCA_002180235.1_ASM218023v1_genomic	2	2	2	2	2	2	4587183	4587183	4587183	4587183	4587183	4587183	2	4372742	4587183	39.7	4372742	4372742	1	1	0
