# Supplementary material for: Genomic insights on cgMLST markers, drug resistance, and urease cluster of Proteus mirabilis strains
Source: Microbiol Spectr. 2024 Dec 6;13(1):e00992-24. doi: 10.1128/spectrum.00992-24 (PMC11705806; doi:10.1128/spectrum.00992-24)
Supplement: Table S2 — (A) Metadata of P. mirabilis genomes. (B) 2092 gene IDs of P. mirabilis strain GCA_000069965.1_ASM6996v1 as reference. [file spectrum.00992-24-s0003.xlsx]

## Sheet: Sheet1
Table S2 (A) Metadata of Proteus mirabilis genomes
Assembly_accession	Bioproject	Biosample	Wgs_master	Taxid	Species_taxid	Organism_name	Assembly_level	Release_type	Genome_rep	seq_rel_date	Asm_name	Submitter	Gbrs_paired_asm	Paired_asm_comp	Urinary tract infections clinical data	Ftp_path
GCA_901485075.1	PRJEB32531	SAMEA5603564	CABEFQ000000000.1	584	584	Proteus mirabilis	Scaffold	Major	Full	43614	pmi_p1_assembly	AIT AUSTRIAN INSTITUTE OF TECHNOLOGY	GCF_901485075.1	identical	na	https://ftp.ncbi.nlm.nih.gov/genomes/all/GCA/901/485/075/GCA_901485075.1_pmi_p1_assembly
GCA_001028125.1	PRJNA284652	SAMN03704961	LDIU00000000.1	584	584	Proteus mirabilis	Contig	Major	Full	42170	ASM102812v1	Aljouf university	na	na	na	https://ftp.ncbi.nlm.nih.gov/genomes/all/GCA/001/028/125/GCA_001028125.1_ASM102812v1
GCA_025998255.1	PRJDB10427	SAMD00396921		584	584	Proteus mirabilis	Complete Genome	Major	Full	44826	ASM2599825v1	AMR Research Center, National Institute of Infectious Diseases	GCF_025998255.1	identical	na	https://ftp.ncbi.nlm.nih.gov/genomes/all/GCA/025/998/255/GCA_025998255.1_ASM2599825v1
GCA_010588155.1	PRJNA553678	SAMN12250814	VKSC00000000.1	584	584	Proteus mirabilis	Scaffold	Major	Full	43875	ASM1058815v1	Ares Genetics	GCF_010588155.1	identical	na	https://ftp.ncbi.nlm.nih.gov/genomes/all/GCA/010/588/155/GCA_010588155.1_ASM1058815v1
GCA_010590385.1	PRJNA553678	SAMN12250781	VKSZ00000000.1	584	584	Proteus mirabilis	Scaffold	Major	Full	43875	ASM1059038v1	Ares Genetics	GCF_010590385.1	identical	na	https://ftp.ncbi.nlm.nih.gov/genomes/all/GCA/010/590/385/GCA_010590385.1_ASM1059038v1
GCA_010590425.1	PRJNA553678	SAMN12250778	VKTB00000000.1	584	584	Proteus mirabilis	Scaffold	Major	Full	43875	ASM1059042v1	Ares Genetics	GCF_010590425.1	identical	na	https://ftp.ncbi.nlm.nih.gov/genomes/all/GCA/010/590/425/GCA_010590425.1_ASM1059042v1
GCA_010590755.1	PRJNA553678	SAMN12250763	VKTM00000000.1	584	584	Proteus mirabilis	Scaffold	Major	Full	43875	ASM1059075v1	Ares Genetics	GCF_010590755.1	identical	na	https://ftp.ncbi.nlm.nih.gov/genomes/all/GCA/010/590/755/GCA_010590755.1_ASM1059075v1
GCA_010590805.1	PRJNA553678	SAMN12250758	VKTR00000000.1	584	584	Proteus mirabilis	Scaffold	Major	Full	43875	ASM1059080v1	Ares Genetics	GCF_010590805.1	identical	na	https://ftp.ncbi.nlm.nih.gov/genomes/all/GCA/010/590/805/GCA_010590805.1_ASM1059080v1
GCA_010590845.1	PRJNA553678	SAMN12250755	VKTS00000000.1	584	584	Proteus mirabilis	Scaffold	Major	Full	43875	ASM1059084v1	Ares Genetics	GCF_010590845.1	identical	na	https://ftp.ncbi.nlm.nih.gov/genomes/all/GCA/010/590/845/GCA_010590845.1_ASM1059084v1
GCA_010591085.1	PRJNA553678	SAMN12250742	VKUE00000000.1	584	584	Proteus mirabilis	Scaffold	Major	Full	43875	ASM1059108v1	Ares Genetics	GCF_010591085.1	identical	na	https://ftp.ncbi.nlm.nih.gov/genomes/all/GCA/010/591/085/GCA_010591085.1_ASM1059108v1
GCA_010591355.1	PRJNA553678	SAMN12250732	VKUN00000000.1	584	584	Proteus mirabilis	Scaffold	Major	Full	43875	ASM1059135v1	Ares Genetics	na	na	na	https://ftp.ncbi.nlm.nih.gov/genomes/all/GCA/010/591/355/GCA_010591355.1_ASM1059135v1
GCA_010591405.1	PRJNA553678	SAMN12250726	JAAAYB000000000.1	584	584	Proteus mirabilis	Scaffold	Major	Full	43875	ASM1059140v1	Ares Genetics	GCF_010591405.1	identical	na	https://ftp.ncbi.nlm.nih.gov/genomes/all/GCA/010/591/405/GCA_010591405.1_ASM1059140v1
GCA_010594405.1	PRJNA553678	SAMN12250701	VKVL00000000.1	584	584	Proteus mirabilis	Scaffold	Major	Full	43875	ASM1059440v1	Ares Genetics	na	na	na	https://ftp.ncbi.nlm.nih.gov/genomes/all/GCA/010/594/405/GCA_010594405.1_ASM1059440v1
GCA_010594605.1	PRJNA553678	SAMN12250689	VKVU00000000.1	584	584	Proteus mirabilis	Scaffold	Major	Full	43875	ASM1059460v1	Ares Genetics	na	na	na	https://ftp.ncbi.nlm.nih.gov/genomes/all/GCA/010/594/605/GCA_010594605.1_ASM1059460v1
GCA_010594625.1	PRJNA553678	SAMN12250686	VKVX00000000.1	584	584	Proteus mirabilis	Scaffold	Major	Full	43875	ASM1059462v1	Ares Genetics	na	na	na	https://ftp.ncbi.nlm.nih.gov/genomes/all/GCA/010/594/625/GCA_010594625.1_ASM1059462v1
GCA_010594645.1	PRJNA553678	SAMN12250688	VKVV00000000.1	584	584	Proteus mirabilis	Scaffold	Major	Full	43875	ASM1059464v1	Ares Genetics	na	na	na	https://ftp.ncbi.nlm.nih.gov/genomes/all/GCA/010/594/645/GCA_010594645.1_ASM1059464v1
GCA_010594665.1	PRJNA553678	SAMN12250682	JAAAYC000000000.1	584	584	Proteus mirabilis	Scaffold	Major	Full	43875	ASM1059466v1	Ares Genetics	GCF_010594665.1	identical	na	https://ftp.ncbi.nlm.nih.gov/genomes/all/GCA/010/594/665/GCA_010594665.1_ASM1059466v1
GCA_010594685.1	PRJNA553678	SAMN12250679	JAAAYD000000000.1	584	584	Proteus mirabilis	Scaffold	Major	Full	43875	ASM1059468v1	Ares Genetics	GCF_010594685.1	identical	na	https://ftp.ncbi.nlm.nih.gov/genomes/all/GCA/010/594/685/GCA_010594685.1_ASM1059468v1
GCA_010594745.1	PRJNA553678	SAMN12250674	VKWD00000000.1	584	584	Proteus mirabilis	Scaffold	Major	Full	43875	ASM1059474v1	Ares Genetics	na	na	na	https://ftp.ncbi.nlm.nih.gov/genomes/all/GCA/010/594/745/GCA_010594745.1_ASM1059474v1
GCA_010595745.1	PRJNA553678	SAMN12250681	VKWA00000000.1	584	584	Proteus mirabilis	Scaffold	Major	Full	43875	ASM1059574v1	Ares Genetics	na	na	na	https://ftp.ncbi.nlm.nih.gov/genomes/all/GCA/010/595/745/GCA_010595745.1_ASM1059574v1
GCA_010597725.1	PRJNA553678	SAMN12250647	VKWW00000000.1	584	584	Proteus mirabilis	Scaffold	Major	Full	43875	ASM1059772v1	Ares Genetics	GCF_010597725.1	identical	na	https://ftp.ncbi.nlm.nih.gov/genomes/all/GCA/010/597/725/GCA_010597725.1_ASM1059772v1
GCA_010597885.1	PRJNA553678	SAMN12250637	VKXD00000000.1	584	584	Proteus mirabilis	Scaffold	Major	Full	43875	ASM1059788v1	Ares Genetics	GCF_010597885.1	identical	na	https://ftp.ncbi.nlm.nih.gov/genomes/all/GCA/010/597/885/GCA_010597885.1_ASM1059788v1
GCA_010598005.1	PRJNA553678	SAMN12250629	VKXK00000000.1	584	584	Proteus mirabilis	Scaffold	Major	Full	43875	ASM1059800v1	Ares Genetics	GCF_010598005.1	identical	na	https://ftp.ncbi.nlm.nih.gov/genomes/all/GCA/010/598/005/GCA_010598005.1_ASM1059800v1
GCA_010598095.1	PRJNA553678	SAMN12250627	VKXM00000000.1	584	584	Proteus mirabilis	Scaffold	Major	Full	43875	ASM1059809v1	Ares Genetics	GCF_010598095.1	identical	na	https://ftp.ncbi.nlm.nih.gov/genomes/all/GCA/010/598/095/GCA_010598095.1_ASM1059809v1
GCA_022406495.1	PRJNA786742	SAMN23719926	JAJPFN000000000.1	584	584	Proteus mirabilis	Contig	Major	Full	44620	ASM2240649v1	Ares Genetics GmbH	GCF_022406495.1	identical	na	https://ftp.ncbi.nlm.nih.gov/genomes/all/GCA/022/406/495/GCA_022406495.1_ASM2240649v1
GCA_022406525.1	PRJNA786742	SAMN23719925	JAJPFO000000000.1	584	584	Proteus mirabilis	Contig	Major	Full	44620	ASM2240652v1	Ares Genetics GmbH	GCF_022406525.1	identical	na	https://ftp.ncbi.nlm.nih.gov/genomes/all/GCA/022/406/525/GCA_022406525.1_ASM2240652v1
GCA_022406575.1	PRJNA786742	SAMN23719924	JAJPFP000000000.1	584	584	Proteus mirabilis	Contig	Major	Full	44620	ASM2240657v1	Ares Genetics GmbH	GCF_022406575.1	identical	na	https://ftp.ncbi.nlm.nih.gov/genomes/all/GCA/022/406/575/GCA_022406575.1_ASM2240657v1
GCA_022407695.1	PRJNA786742	SAMN23771448	JAJPRM000000000.1	584	584	Proteus mirabilis	Contig	Major	Full	44620	ASM2240769v1	Ares Genetics GmbH	GCF_022407695.1	identical	na	https://ftp.ncbi.nlm.nih.gov/genomes/all/GCA/022/407/695/GCA_022407695.1_ASM2240769v1
GCA_022407705.1	PRJNA786742	SAMN23771449	JAJPRL000000000.1	584	584	Proteus mirabilis	Contig	Major	Full	44620	ASM2240770v1	Ares Genetics GmbH	GCF_022407705.1	identical	na	https://ftp.ncbi.nlm.nih.gov/genomes/all/GCA/022/407/705/GCA_022407705.1_ASM2240770v1
GCA_022407835.1	PRJNA786742	SAMN23771442	JAJPRS000000000.1	584	584	Proteus mirabilis	Contig	Major	Full	44620	ASM2240783v1	Ares Genetics GmbH	GCF_022407835.1	identical	na	https://ftp.ncbi.nlm.nih.gov/genomes/all/GCA/022/407/835/GCA_022407835.1_ASM2240783v1
GCA_022407845.1	PRJNA786742	SAMN23771441	JAJPRT000000000.1	584	584	Proteus mirabilis	Contig	Major	Full	44620	ASM2240784v1	Ares Genetics GmbH	GCF_022407845.1	identical	na	https://ftp.ncbi.nlm.nih.gov/genomes/all/GCA/022/407/845/GCA_022407845.1_ASM2240784v1
GCA_022407925.1	PRJNA786742	SAMN23771436	JAJPRY000000000.1	584	584	Proteus mirabilis	Contig	Major	Full	44620	ASM2240792v1	Ares Genetics GmbH	GCF_022407925.1	identical	na	https://ftp.ncbi.nlm.nih.gov/genomes/all/GCA/022/407/925/GCA_022407925.1_ASM2240792v1
GCA_022407975.1	PRJNA786742	SAMN23771435	JAJPRZ000000000.1	584	584	Proteus mirabilis	Contig	Major	Full	44620	ASM2240797v1	Ares Genetics GmbH	GCF_022407975.1	identical	na	https://ftp.ncbi.nlm.nih.gov/genomes/all/GCA/022/407/975/GCA_022407975.1_ASM2240797v1
GCA_022408095.1	PRJNA786742	SAMN23771428	JAJPSE000000000.1	584	584	Proteus mirabilis	Contig	Major	Full	44620	ASM2240809v1	Ares Genetics GmbH	GCF_022408095.1	identical	na	https://ftp.ncbi.nlm.nih.gov/genomes/all/GCA/022/408/095/GCA_022408095.1_ASM2240809v1
GCA_022408195.1	PRJNA786742	SAMN23771420	JAJPSK000000000.1	584	584	Proteus mirabilis	Contig	Major	Full	44620	ASM2240819v1	Ares Genetics GmbH	GCF_022408195.1	identical	na	https://ftp.ncbi.nlm.nih.gov/genomes/all/GCA/022/408/195/GCA_022408195.1_ASM2240819v1
GCA_022408215.1	PRJNA786742	SAMN23771423	JAJPSI000000000.1	584	584	Proteus mirabilis	Contig	Major	Full	44620	ASM2240821v1	Ares Genetics GmbH	GCF_022408215.1	identical	na	https://ftp.ncbi.nlm.nih.gov/genomes/all/GCA/022/408/215/GCA_022408215.1_ASM2240821v1
GCA_022408675.1	PRJNA786742	SAMN23771393	JAJPTH000000000.1	584	584	Proteus mirabilis	Contig	Major	Full	44620	ASM2240867v1	Ares Genetics GmbH	GCF_022408675.1	identical	na	https://ftp.ncbi.nlm.nih.gov/genomes/all/GCA/022/408/675/GCA_022408675.1_ASM2240867v1
GCA_022408695.1	PRJNA786742	SAMN23771394	JAJPTG000000000.1	584	584	Proteus mirabilis	Contig	Major	Full	44620	ASM2240869v1	Ares Genetics GmbH	GCF_022408695.1	identical	na	https://ftp.ncbi.nlm.nih.gov/genomes/all/GCA/022/408/695/GCA_022408695.1_ASM2240869v1
GCA_022408715.1	PRJNA786742	SAMN23771392	JAJPTI000000000.1	584	584	Proteus mirabilis	Contig	Major	Full	44620	ASM2240871v1	Ares Genetics GmbH	GCF_022408715.1	identical	na	https://ftp.ncbi.nlm.nih.gov/genomes/all/GCA/022/408/715/GCA_022408715.1_ASM2240871v1
GCA_022408735.1	PRJNA786742	SAMN23771391	JAJPTJ000000000.1	584	584	Proteus mirabilis	Contig	Major	Full	44620	ASM2240873v1	Ares Genetics GmbH	GCF_022408735.1	identical	na	https://ftp.ncbi.nlm.nih.gov/genomes/all/GCA/022/408/735/GCA_022408735.1_ASM2240873v1
GCA_022408745.1	PRJNA786742	SAMN23771390	JAJPTK000000000.1	584	584	Proteus mirabilis	Contig	Major	Full	44620	ASM2240874v1	Ares Genetics GmbH	GCF_022408745.1	identical	na	https://ftp.ncbi.nlm.nih.gov/genomes/all/GCA/022/408/745/GCA_022408745.1_ASM2240874v1
GCA_022408775.1	PRJNA786742	SAMN23771389	JAJPTL000000000.1	584	584	Proteus mirabilis	Contig	Major	Full	44620	ASM2240877v1	Ares Genetics GmbH	GCF_022408775.1	identical	na	https://ftp.ncbi.nlm.nih.gov/genomes/all/GCA/022/408/775/GCA_022408775.1_ASM2240877v1
GCA_022408785.1	PRJNA786742	SAMN23771388	JAJPTM000000000.1	584	584	Proteus mirabilis	Contig	Major	Full	44620	ASM2240878v1	Ares Genetics GmbH	GCF_022408785.1	identical	na	https://ftp.ncbi.nlm.nih.gov/genomes/all/GCA/022/408/785/GCA_022408785.1_ASM2240878v1
GCA_021373395.1	PRJNA678027	SAMN16787483	JAEHKO000000000.1	584	584	Proteus mirabilis	Contig	Major	Full	44566	ASM2137339v1	Ausgem	GCF_021373395.1	identical	na	https://ftp.ncbi.nlm.nih.gov/genomes/all/GCA/021/373/395/GCA_021373395.1_ASM2137339v1
GCA_009907015.1	PRJNA600702	SAMN13830006	JAAATT000000000.1	584	584	Proteus mirabilis	Contig	Major	Full	43850	ASM990701v1	Austrian Agency for Health and Food Safety	GCF_009907015.1	identical	na	https://ftp.ncbi.nlm.nih.gov/genomes/all/GCA/009/907/015/GCA_009907015.1_ASM990701v1
GCA_007004575.1	PRJNA552783	SAMN12217607	VJOR00000000.1	584	584	Proteus mirabilis	Scaffold	Major	Full	43661	ASM700457v1	AUTH	GCF_007004575.1	identical	na	https://ftp.ncbi.nlm.nih.gov/genomes/all/GCA/007/004/575/GCA_007004575.1_ASM700457v1
GCA_000160755.1	PRJNA31523	SAMN00001486	ACLE00000000.1	525369	584	Proteus mirabilis ATCC 29906	Scaffold	Major	Full	39948	ASM16075v1	BCM	GCF_000160755.1	identical	na	https://ftp.ncbi.nlm.nih.gov/genomes/all/GCA/000/160/755/GCA_000160755.1_ASM16075v1
GCA_002945235.1	PRJNA432858	SAMN08463802		584	584	Proteus mirabilis	Complete Genome	Major	Full	43143	ASM294523v1	Beijing Institute of Microbiology and Epidemiology	GCF_002945235.1	identical	na	https://ftp.ncbi.nlm.nih.gov/genomes/all/GCA/002/945/235/GCA_002945235.1_ASM294523v1
GCA_011045575.1	PRJNA559775	SAMN12558915		584	584	Proteus mirabilis	Complete Genome	Major	Full	43892	ASM1104557v1	Beijing Institute of Microbiology and Epidemiology	GCF_011045575.1	identical	na	https://ftp.ncbi.nlm.nih.gov/genomes/all/GCA/011/045/575/GCA_011045575.1_ASM1104557v1
GCA_001604705.1	PRJNA278352	SAMN03418023	LAGU00000000.1	584	584	Proteus mirabilis	Scaffold	Major	Full	42459	ASM160470v1	BGI-Shenzhen	GCF_001604705.1	identical	na	https://ftp.ncbi.nlm.nih.gov/genomes/all/GCA/001/604/705/GCA_001604705.1_ASM160470v1
GCA_027692345.1	PRJNA903559	SAMN31809735	JAQEYZ000000000.1	584	584	Proteus mirabilis	Scaffold	Major	Full	44938	ASM2769234v1	BGI-Shenzhen	GCF_027692345.1	identical	na	https://ftp.ncbi.nlm.nih.gov/genomes/all/GCA/027/692/345/GCA_027692345.1_ASM2769234v1
GCA_027692385.1	PRJNA903559	SAMN31809734	JAQEYY000000000.1	584	584	Proteus mirabilis	Scaffold	Major	Full	44938	ASM2769238v1	BGI-Shenzhen	GCF_027692385.1	identical	na	https://ftp.ncbi.nlm.nih.gov/genomes/all/GCA/027/692/385/GCA_027692385.1_ASM2769238v1
GCA_027722785.1	PRJNA903559	SAMN31808741	JAQDRS000000000.1	584	584	Proteus mirabilis	Scaffold	Major	Full	44937	ASM2772278v1	BGI-Shenzhen	GCF_027722785.1	identical	na	https://ftp.ncbi.nlm.nih.gov/genomes/all/GCA/027/722/785/GCA_027722785.1_ASM2772278v1
GCA_027723085.1	PRJNA903559	SAMN31808747	JAQDRY000000000.1	584	584	Proteus mirabilis	Scaffold	Major	Full	44937	ASM2772308v1	BGI-Shenzhen	GCF_027723085.1	identical	na	https://ftp.ncbi.nlm.nih.gov/genomes/all/GCA/027/723/085/GCA_027723085.1_ASM2772308v1
GCA_000313255.1	PRJNA178083	SAMN02470975	ANBT00000000.1	1245027	584	Proteus mirabilis C05028	Scaffold	Major	Full	41276	Version 1 for Proteus mirabilis C05028 genome	BGI-shenzhen	GCF_000313255.1	identical	na	https://ftp.ncbi.nlm.nih.gov/genomes/all/GCA/000/313/255/GCA_000313255.1_Version_1_for_Proteus_mirabilis_C05028_genome
GCA_017887605.1	PRJNA715658	SAMN18359846	JAGHHS000000000.1	584	584	Proteus mirabilis	Contig	Major	Full	44294	ASM1788760v1	Biomin Research Center	na	na	na	https://ftp.ncbi.nlm.nih.gov/genomes/all/GCA/017/887/605/GCA_017887605.1_ASM1788760v1
GCA_029076865.1	PRJNA916914	SAMN32513256	JARDXC000000000.1	584	584	Proteus mirabilis	Scaffold	Major	Full	44994	ASM2907686v1	Bowling Green State University	GCF_029076865.1	identical	na	https://ftp.ncbi.nlm.nih.gov/genomes/all/GCA/029/076/865/GCA_029076865.1_ASM2907686v1
GCA_016087455.2	PRJNA278886	SAMN05194532	AAXWGH000000000.2	584	584	Proteus mirabilis	Contig	Major	Full	44704	PDT000133644.2	Brigham & Women's Hospital	na	na	na	https://ftp.ncbi.nlm.nih.gov/genomes/all/GCA/016/087/455/GCA_016087455.2_PDT000133644.2
GCA_000297835.1	PRJNA169467	SAMN02463960	AMGU00000000.1	1125693	584	Proteus mirabilis WGLW4	Scaffold	Major	Full	41173	Prot_mira_WGLW4_V1	Broad Institute	GCF_000297835.1	identical	na	https://ftp.ncbi.nlm.nih.gov/genomes/all/GCA/000/297/835/GCA_000297835.1_Prot_mira_WGLW4_V1
GCA_000297815.1	PRJNA169468	SAMN02463961	AMGT00000000.1	1125694	584	Proteus mirabilis WGLW6	Scaffold	Major	Full	41173	Prot_mira_WGLW6_V1	Broad Institute	GCF_000297815.1	identical	na	https://ftp.ncbi.nlm.nih.gov/genomes/all/GCA/000/297/815/GCA_000297815.1_Prot_mira_WGLW6_V1
GCA_000972665.1	PRJNA254477	SAMN03437553	LANL00000000.1	584	584	Proteus mirabilis	Contig	Major	Full	42107	ASM97266v1	Canadian Food Inspection Agency	GCF_000972665.1	identical	na	https://ftp.ncbi.nlm.nih.gov/genomes/all/GCA/000/972/665/GCA_000972665.1_ASM97266v1
GCA_029082415.1	PRJNA682246	SAMN17039219	JAEGIV000000000.1	584	584	Proteus mirabilis	Scaffold	Major	Full	44994	ASM2908241v1	CDC Prevention Epicenter Program	GCF_029082415.1	identical	na	https://ftp.ncbi.nlm.nih.gov/genomes/all/GCA/029/082/415/GCA_029082415.1_ASM2908241v1
GCA_029087235.1	PRJNA682246	SAMN17039177	JAEGJM000000000.1	584	584	Proteus mirabilis	Scaffold	Major	Full	44994	ASM2908723v1	CDC Prevention Epicenter Program	GCF_029087235.1	identical	na	https://ftp.ncbi.nlm.nih.gov/genomes/all/GCA/029/087/235/GCA_029087235.1_ASM2908723v1
GCA_029109755.1	PRJNA682246	SAMN17038727	JAEFDM000000000.1	584	584	Proteus mirabilis	Scaffold	Major	Full	44994	ASM2910975v1	CDC Prevention Epicenter Program	GCF_029109755.1	identical	na	https://ftp.ncbi.nlm.nih.gov/genomes/all/GCA/029/109/755/GCA_029109755.1_ASM2910975v1
GCA_029109785.1	PRJNA682246	SAMN17038725	JAEFDO000000000.1	584	584	Proteus mirabilis	Scaffold	Major	Full	44994	ASM2910978v1	CDC Prevention Epicenter Program	GCF_029109785.1	identical	na	https://ftp.ncbi.nlm.nih.gov/genomes/all/GCA/029/109/785/GCA_029109785.1_ASM2910978v1
GCA_029109815.1	PRJNA682246	SAMN17038722	JAEFDQ000000000.1	584	584	Proteus mirabilis	Scaffold	Major	Full	44994	ASM2910981v1	CDC Prevention Epicenter Program	GCF_029109815.1	identical	na	https://ftp.ncbi.nlm.nih.gov/genomes/all/GCA/029/109/815/GCA_029109815.1_ASM2910981v1
GCA_029109915.1	PRJNA682246	SAMN17038726	JAEFDN000000000.1	584	584	Proteus mirabilis	Scaffold	Major	Full	44994	ASM2910991v1	CDC Prevention Epicenter Program	GCF_029109915.1	identical	na	https://ftp.ncbi.nlm.nih.gov/genomes/all/GCA/029/109/915/GCA_029109915.1_ASM2910991v1
GCA_029112145.1	PRJNA682246	SAMN17038607	JAEFGF000000000.1	584	584	Proteus mirabilis	Scaffold	Major	Full	44994	ASM2911214v1	CDC Prevention Epicenter Program	GCF_029112145.1	identical	na	https://ftp.ncbi.nlm.nih.gov/genomes/all/GCA/029/112/145/GCA_029112145.1_ASM2911214v1
GCA_029112165.1	PRJNA682246	SAMN17038605	JAEFGH000000000.1	584	584	Proteus mirabilis	Scaffold	Major	Full	44994	ASM2911216v1	CDC Prevention Epicenter Program	GCF_029112165.1	identical	na	https://ftp.ncbi.nlm.nih.gov/genomes/all/GCA/029/112/165/GCA_029112165.1_ASM2911216v1
GCA_029112185.1	PRJNA682246	SAMN17038606	JAEFGG000000000.1	584	584	Proteus mirabilis	Scaffold	Major	Full	44994	ASM2911218v1	CDC Prevention Epicenter Program	GCF_029112185.1	identical	na	https://ftp.ncbi.nlm.nih.gov/genomes/all/GCA/029/112/185/GCA_029112185.1_ASM2911218v1
GCA_029112245.1	PRJNA682246	SAMN17038603	JAEFGJ000000000.1	584	584	Proteus mirabilis	Scaffold	Major	Full	44994	ASM2911224v1	CDC Prevention Epicenter Program	GCF_029112245.1	identical	na	https://ftp.ncbi.nlm.nih.gov/genomes/all/GCA/029/112/245/GCA_029112245.1_ASM2911224v1
GCA_029114725.1	PRJNA682246	SAMN17038477	JAEFJL000000000.1	584	584	Proteus mirabilis	Scaffold	Major	Full	44994	ASM2911472v1	CDC Prevention Epicenter Program	GCF_029114725.1	identical	na	https://ftp.ncbi.nlm.nih.gov/genomes/all/GCA/029/114/725/GCA_029114725.1_ASM2911472v1
GCA_029118645.1	PRJNA682246	SAMN17039080	JAEFTH000000000.1	584	584	Proteus mirabilis	Scaffold	Major	Full	44994	ASM2911864v1	CDC Prevention Epicenter Program	GCF_029118645.1	identical	na	https://ftp.ncbi.nlm.nih.gov/genomes/all/GCA/029/118/645/GCA_029118645.1_ASM2911864v1
GCA_029118715.1	PRJNA682246	SAMN17039075	JAEFTL000000000.1	584	584	Proteus mirabilis	Scaffold	Major	Full	44994	ASM2911871v1	CDC Prevention Epicenter Program	GCF_029118715.1	identical	na	https://ftp.ncbi.nlm.nih.gov/genomes/all/GCA/029/118/715/GCA_029118715.1_ASM2911871v1
GCA_029120655.1	PRJNA682246	SAMN17038974	JAEFVH000000000.1	584	584	Proteus mirabilis	Scaffold	Major	Full	44995	ASM2912065v1	CDC Prevention Epicenter Program	GCF_029120655.1	identical	na	https://ftp.ncbi.nlm.nih.gov/genomes/all/GCA/029/120/655/GCA_029120655.1_ASM2912065v1
GCA_029120705.1	PRJNA682246	SAMN17038979	JAEGDO000000000.1	584	584	Proteus mirabilis	Scaffold	Major	Full	44995	ASM2912070v1	CDC Prevention Epicenter Program	GCF_029120705.1	identical	na	https://ftp.ncbi.nlm.nih.gov/genomes/all/GCA/029/120/705/GCA_029120705.1_ASM2912070v1
GCA_029120765.1	PRJNA682246	SAMN17038972	JAEGDP000000000.1	584	584	Proteus mirabilis	Scaffold	Major	Full	44995	ASM2912076v1	CDC Prevention Epicenter Program	GCF_029120765.1	identical	na	https://ftp.ncbi.nlm.nih.gov/genomes/all/GCA/029/120/765/GCA_029120765.1_ASM2912076v1
GCA_029124145.1	PRJNA682246	SAMN17038835	JAEFYD000000000.1	584	584	Proteus mirabilis	Scaffold	Major	Full	44995	ASM2912414v1	CDC Prevention Epicenter Program	GCF_029124145.1	identical	na	https://ftp.ncbi.nlm.nih.gov/genomes/all/GCA/029/124/145/GCA_029124145.1_ASM2912414v1
GCA_029125305.1	PRJNA682246	SAMN17038778	JAEGGZ000000000.1	584	584	Proteus mirabilis	Scaffold	Major	Full	44995	ASM2912530v1	CDC Prevention Epicenter Program	GCF_029125305.1	identical	na	https://ftp.ncbi.nlm.nih.gov/genomes/all/GCA/029/125/305/GCA_029125305.1_ASM2912530v1
GCA_029125355.1	PRJNA682246	SAMN17038776	JAEFZJ000000000.1	584	584	Proteus mirabilis	Scaffold	Major	Full	44995	ASM2912535v1	CDC Prevention Epicenter Program	GCF_029125355.1	identical	na	https://ftp.ncbi.nlm.nih.gov/genomes/all/GCA/029/125/355/GCA_029125355.1_ASM2912535v1
GCA_015666255.1	PRJNA678945	SAMN16816112	JADOZD000000000.1	584	584	Proteus mirabilis	Contig	Major	Full	44158	ASM1566625v1	Center for Disease Prevention and Control of PLA	GCF_015666255.1	identical	na	https://ftp.ncbi.nlm.nih.gov/genomes/all/GCA/015/666/255/GCA_015666255.1_ASM1566625v1
GCA_015693865.1	PRJNA678945	SAMN16816155		584	584	Proteus mirabilis	Complete Genome	Major	Full	44164	ASM1569386v1	Center for Disease Prevention and Control of PLA	GCF_015693865.1	identical	na	https://ftp.ncbi.nlm.nih.gov/genomes/all/GCA/015/693/865/GCA_015693865.1_ASM1569386v1
GCA_015693965.1	PRJNA678945	SAMN16816126		584	584	Proteus mirabilis	Complete Genome	Major	Full	44164	ASM1569396v1	Center for Disease Prevention and Control of PLA	GCF_015693965.1	identical	na	https://ftp.ncbi.nlm.nih.gov/genomes/all/GCA/015/693/965/GCA_015693965.1_ASM1569396v1
GCA_015693985.1	PRJNA678945	SAMN16816180		584	584	Proteus mirabilis	Complete Genome	Major	Full	44164	ASM1569398v1	Center for Disease Prevention and Control of PLA	GCF_015693985.1	identical	na	https://ftp.ncbi.nlm.nih.gov/genomes/all/GCA/015/693/985/GCA_015693985.1_ASM1569398v1
GCA_015694005.1	PRJNA678945	SAMN16816163		584	584	Proteus mirabilis	Complete Genome	Major	Full	44164	ASM1569400v1	Center for Disease Prevention and Control of PLA	GCF_015694005.1	identical	na	https://ftp.ncbi.nlm.nih.gov/genomes/all/GCA/015/694/005/GCA_015694005.1_ASM1569400v1
GCA_015694025.1	PRJNA678945	SAMN16816162		584	584	Proteus mirabilis	Complete Genome	Major	Full	44164	ASM1569402v1	Center for Disease Prevention and Control of PLA	GCF_015694025.1	identical	na	https://ftp.ncbi.nlm.nih.gov/genomes/all/GCA/015/694/025/GCA_015694025.1_ASM1569402v1
GCA_002055685.1	PRJNA292904	SAMN04014900		584	584	Proteus mirabilis	Complete Genome	Major	Full	42815	ASM205568v1	Centers for Disease Control and Prevention	GCF_002055685.1	identical	na	https://ftp.ncbi.nlm.nih.gov/genomes/all/GCA/002/055/685/GCA_002055685.1_ASM205568v1
GCA_002180115.1	PRJNA292902	SAMN04015000		584	584	Proteus mirabilis	Complete Genome	Major	Full	42894	ASM218011v1	Centers for Disease Control and Prevention	GCF_002180115.1	identical	na	https://ftp.ncbi.nlm.nih.gov/genomes/all/GCA/002/180/115/GCA_002180115.1_ASM218011v1
GCA_002180235.1	PRJNA292902	SAMN04014996		584	584	Proteus mirabilis	Complete Genome	Major	Full	42894	ASM218023v1	Centers for Disease Control and Prevention	GCF_002180235.1	identical	na	https://ftp.ncbi.nlm.nih.gov/genomes/all/GCA/002/180/235/GCA_002180235.1_ASM218023v1
GCA_002197405.1	PRJNA292902	SAMN04014997		584	584	Proteus mirabilis	Complete Genome	Major	Full	42902	ASM219740v1	Centers for Disease Control and Prevention	GCF_002197405.1	identical	na	https://ftp.ncbi.nlm.nih.gov/genomes/all/GCA/002/197/405/GCA_002197405.1_ASM219740v1
GCA_003204115.1	PRJNA292901	SAMN04014870		584	584	Proteus mirabilis	Complete Genome	Major	Full	43261	ASM320411v1	Centers for Disease Control and Prevention	GCF_003204115.1	identical	na	https://ftp.ncbi.nlm.nih.gov/genomes/all/GCA/003/204/115/GCA_003204115.1_ASM320411v1
GCA_015888905.1	PRJNA288601	SAMN16990730	AAXSIL000000000.1	584	584	Proteus mirabilis	Contig	Major	Full	44174	PDT000903078.1	Centers for Disease Control and Prevention. Division of Healthcare Quality Promotion	na	na	na	https://ftp.ncbi.nlm.nih.gov/genomes/all/GCA/015/888/905/GCA_015888905.1_PDT000903078.1
GCA_015889005.1	PRJNA288601	SAMN16990731	AAXSIP000000000.1	584	584	Proteus mirabilis	Contig	Major	Full	44174	PDT000903077.1	Centers for Disease Control and Prevention. Division of Healthcare Quality Promotion	na	na	na	https://ftp.ncbi.nlm.nih.gov/genomes/all/GCA/015/889/005/GCA_015889005.1_PDT000903077.1
GCA_015889025.1	PRJNA288601	SAMN16990735	AAXSIQ000000000.1	584	584	Proteus mirabilis	Contig	Major	Full	44174	PDT000903076.1	Centers for Disease Control and Prevention. Division of Healthcare Quality Promotion	na	na	na	https://ftp.ncbi.nlm.nih.gov/genomes/all/GCA/015/889/025/GCA_015889025.1_PDT000903076.1
GCA_015901445.1	PRJNA288601	SAMN16552557	AAXSKW000000000.1	584	584	Proteus mirabilis	Contig	Major	Full	44174	PDT000868692.1	Centers for Disease Control and Prevention. Division of Healthcare Quality Promotion	na	na	na	https://ftp.ncbi.nlm.nih.gov/genomes/all/GCA/015/901/445/GCA_015901445.1_PDT000868692.1
GCA_015902305.1	PRJNA288601	SAMN16552558	AAXSKX000000000.1	584	584	Proteus mirabilis	Contig	Major	Full	44174	PDT000868691.1	Centers for Disease Control and Prevention. Division of Healthcare Quality Promotion	na	na	na	https://ftp.ncbi.nlm.nih.gov/genomes/all/GCA/015/902/305/GCA_015902305.1_PDT000868691.1
GCA_015929845.1	PRJNA288601	SAMN15907111	AAXTZA000000000.1	584	584	Proteus mirabilis	Contig	Major	Full	44175	PDT000821565.1	Centers for Disease Control and Prevention. Division of Healthcare Quality Promotion	na	na	na	https://ftp.ncbi.nlm.nih.gov/genomes/all/GCA/015/929/845/GCA_015929845.1_PDT000821565.1
GCA_015929885.1	PRJNA288601	SAMN15688134	AAXTZH000000000.1	584	584	Proteus mirabilis	Contig	Major	Full	44175	PDT000799982.1	Centers for Disease Control and Prevention. Division of Healthcare Quality Promotion	na	na	na	https://ftp.ncbi.nlm.nih.gov/genomes/all/GCA/015/929/885/GCA_015929885.1_PDT000799982.1
GCA_015937185.1	PRJNA288601	SAMN14669191	AAXUDJ000000000.1	584	584	Proteus mirabilis	Contig	Major	Full	44175	PDT000725315.1	Centers for Disease Control and Prevention. Division of Healthcare Quality Promotion	na	na	na	https://ftp.ncbi.nlm.nih.gov/genomes/all/GCA/015/937/185/GCA_015937185.1_PDT000725315.1
GCA_016974075.1	PRJNA288601	SAMN18006752	AAYWQC000000000.1	584	584	Proteus mirabilis	Contig	Major	Full	44253	PDT000968707.1	Centers for Disease Control and Prevention. Division of Healthcare Quality Promotion	na	na	na	https://ftp.ncbi.nlm.nih.gov/genomes/all/GCA/016/974/075/GCA_016974075.1_PDT000968707.1
GCA_017119605.1	PRJNA288601	SAMN17815180	AAZCKH000000000.1	584	584	Proteus mirabilis	Contig	Major	Full	44256	PDT000949973.1	Centers for Disease Control and Prevention. Division of Healthcare Quality Promotion	na	na	na	https://ftp.ncbi.nlm.nih.gov/genomes/all/GCA/017/119/605/GCA_017119605.1_PDT000949973.1
GCA_017142915.1	PRJNA288601	SAMN17767353	AAZDVY000000000.1	584	584	Proteus mirabilis	Contig	Major	Full	44257	PDT000947578.1	Centers for Disease Control and Prevention. Division of Healthcare Quality Promotion	na	na	na	https://ftp.ncbi.nlm.nih.gov/genomes/all/GCA/017/142/915/GCA_017142915.1_PDT000947578.1
GCA_017145995.2	PRJNA288601	SAMN17768001	AAZEAL000000000.2	584	584	Proteus mirabilis	Contig	Major	Full	44683	PDT000947452.3	Centers for Disease Control and Prevention. Division of Healthcare Quality Promotion	na	na	na	https://ftp.ncbi.nlm.nih.gov/genomes/all/GCA/017/145/995/GCA_017145995.2_PDT000947452.3
GCA_017146175.2	PRJNA288601	SAMN17768002	AAZEAS000000000.2	584	584	Proteus mirabilis	Contig	Major	Full	44683	PDT000947451.3	Centers for Disease Control and Prevention. Division of Healthcare Quality Promotion	na	na	na	https://ftp.ncbi.nlm.nih.gov/genomes/all/GCA/017/146/175/GCA_017146175.2_PDT000947451.3
GCA_018067425.1	PRJNA288601	SAMN18511083	JAGKMA000000000.1	584	584	Proteus mirabilis	Contig	Major	Full	44303	ASM1806742v1	Centers for Disease Control and Prevention. Division of Healthcare Quality Promotion	GCF_018067425.1	identical	na	https://ftp.ncbi.nlm.nih.gov/genomes/all/GCA/018/067/425/GCA_018067425.1_ASM1806742v1
GCA_018067625.1	PRJNA288601	SAMN18511081	JAGKMC000000000.1	584	584	Proteus mirabilis	Contig	Major	Full	44303	ASM1806762v1	Centers for Disease Control and Prevention. Division of Healthcare Quality Promotion	GCF_018067625.1	identical	na	https://ftp.ncbi.nlm.nih.gov/genomes/all/GCA/018/067/625/GCA_018067625.1_ASM1806762v1
GCA_018067675.1	PRJNA288601	SAMN18511073	JAGKMK000000000.1	584	584	Proteus mirabilis	Contig	Major	Full	44303	ASM1806767v1	Centers for Disease Control and Prevention. Division of Healthcare Quality Promotion	GCF_018067675.1	identical	na	https://ftp.ncbi.nlm.nih.gov/genomes/all/GCA/018/067/675/GCA_018067675.1_ASM1806767v1
GCA_018067725.1	PRJNA288601	SAMN18511071	JAGKMM000000000.1	584	584	Proteus mirabilis	Contig	Major	Full	44303	ASM1806772v1	Centers for Disease Control and Prevention. Division of Healthcare Quality Promotion	GCF_018067725.1	identical	na	https://ftp.ncbi.nlm.nih.gov/genomes/all/GCA/018/067/725/GCA_018067725.1_ASM1806772v1
GCA_018067925.1	PRJNA288601	SAMN18511061	JAGKMW000000000.1	584	584	Proteus mirabilis	Contig	Major	Full	44303	ASM1806792v1	Centers for Disease Control and Prevention. Division of Healthcare Quality Promotion	GCF_018067925.1	identical	na	https://ftp.ncbi.nlm.nih.gov/genomes/all/GCA/018/067/925/GCA_018067925.1_ASM1806792v1
GCA_018067965.1	PRJNA288601	SAMN18511058	JAGKMZ000000000.1	584	584	Proteus mirabilis	Contig	Major	Full	44303	ASM1806796v1	Centers for Disease Control and Prevention. Division of Healthcare Quality Promotion	GCF_018067965.1	identical	na	https://ftp.ncbi.nlm.nih.gov/genomes/all/GCA/018/067/965/GCA_018067965.1_ASM1806796v1
GCA_018068005.1	PRJNA288601	SAMN18511057	JAGKNA000000000.1	584	584	Proteus mirabilis	Contig	Major	Full	44303	ASM1806800v1	Centers for Disease Control and Prevention. Division of Healthcare Quality Promotion	GCF_018068005.1	identical	na	https://ftp.ncbi.nlm.nih.gov/genomes/all/GCA/018/068/005/GCA_018068005.1_ASM1806800v1
GCA_018068025.1	PRJNA288601	SAMN18511055	JAGKNC000000000.1	584	584	Proteus mirabilis	Contig	Major	Full	44303	ASM1806802v1	Centers for Disease Control and Prevention. Division of Healthcare Quality Promotion	GCF_018068025.1	identical	na	https://ftp.ncbi.nlm.nih.gov/genomes/all/GCA/018/068/025/GCA_018068025.1_ASM1806802v1
GCA_018068065.1	PRJNA288601	SAMN18511053	JAGKNE000000000.1	584	584	Proteus mirabilis	Contig	Major	Full	44303	ASM1806806v1	Centers for Disease Control and Prevention. Division of Healthcare Quality Promotion	GCF_018068065.1	identical	na	https://ftp.ncbi.nlm.nih.gov/genomes/all/GCA/018/068/065/GCA_018068065.1_ASM1806806v1
GCA_018068085.1	PRJNA288601	SAMN18511056	JAGKNB000000000.1	584	584	Proteus mirabilis	Contig	Major	Full	44303	ASM1806808v1	Centers for Disease Control and Prevention. Division of Healthcare Quality Promotion	GCF_018068085.1	identical	na	https://ftp.ncbi.nlm.nih.gov/genomes/all/GCA/018/068/085/GCA_018068085.1_ASM1806808v1
GCA_018068325.1	PRJNA288601	SAMN18511041	JAGKNQ000000000.1	584	584	Proteus mirabilis	Contig	Major	Full	44303	ASM1806832v1	Centers for Disease Control and Prevention. Division of Healthcare Quality Promotion	GCF_018068325.1	identical	na	https://ftp.ncbi.nlm.nih.gov/genomes/all/GCA/018/068/325/GCA_018068325.1_ASM1806832v1
GCA_018068605.1	PRJNA288601	SAMN18511027	JAGKOE000000000.1	584	584	Proteus mirabilis	Contig	Major	Full	44303	ASM1806860v1	Centers for Disease Control and Prevention. Division of Healthcare Quality Promotion	GCF_018068605.1	identical	na	https://ftp.ncbi.nlm.nih.gov/genomes/all/GCA/018/068/605/GCA_018068605.1_ASM1806860v1
GCA_018068805.1	PRJNA288601	SAMN18511016	JAGKOP000000000.1	584	584	Proteus mirabilis	Contig	Major	Full	44303	ASM1806880v1	Centers for Disease Control and Prevention. Division of Healthcare Quality Promotion	GCF_018068805.1	identical	na	https://ftp.ncbi.nlm.nih.gov/genomes/all/GCA/018/068/805/GCA_018068805.1_ASM1806880v1
GCA_018068845.1	PRJNA288601	SAMN18511015	JAGKOQ000000000.1	584	584	Proteus mirabilis	Contig	Major	Full	44303	ASM1806884v1	Centers for Disease Control and Prevention. Division of Healthcare Quality Promotion	GCF_018068845.1	identical	na	https://ftp.ncbi.nlm.nih.gov/genomes/all/GCA/018/068/845/GCA_018068845.1_ASM1806884v1
GCA_018068875.1	PRJNA288601	SAMN18511013	JAGKOS000000000.1	584	584	Proteus mirabilis	Contig	Major	Full	44303	ASM1806887v1	Centers for Disease Control and Prevention. Division of Healthcare Quality Promotion	GCF_018068875.1	identical	na	https://ftp.ncbi.nlm.nih.gov/genomes/all/GCA/018/068/875/GCA_018068875.1_ASM1806887v1
GCA_018068905.1	PRJNA288601	SAMN18511011	JAGKOU000000000.1	584	584	Proteus mirabilis	Contig	Major	Full	44303	ASM1806890v1	Centers for Disease Control and Prevention. Division of Healthcare Quality Promotion	GCF_018068905.1	identical	na	https://ftp.ncbi.nlm.nih.gov/genomes/all/GCA/018/068/905/GCA_018068905.1_ASM1806890v1
GCA_018068925.1	PRJNA288601	SAMN18511012	JAGKOT000000000.1	584	584	Proteus mirabilis	Contig	Major	Full	44303	ASM1806892v1	Centers for Disease Control and Prevention. Division of Healthcare Quality Promotion	GCF_018068925.1	identical	na	https://ftp.ncbi.nlm.nih.gov/genomes/all/GCA/018/068/925/GCA_018068925.1_ASM1806892v1
GCA_018068945.1	PRJNA288601	SAMN18511010	JAGKOV000000000.1	584	584	Proteus mirabilis	Contig	Major	Full	44303	ASM1806894v1	Centers for Disease Control and Prevention. Division of Healthcare Quality Promotion	GCF_018068945.1	identical	na	https://ftp.ncbi.nlm.nih.gov/genomes/all/GCA/018/068/945/GCA_018068945.1_ASM1806894v1
GCA_018068965.1	PRJNA288601	SAMN18511008	JAGKOX000000000.1	584	584	Proteus mirabilis	Contig	Major	Full	44303	ASM1806896v1	Centers for Disease Control and Prevention. Division of Healthcare Quality Promotion	GCF_018068965.1	identical	na	https://ftp.ncbi.nlm.nih.gov/genomes/all/GCA/018/068/965/GCA_018068965.1_ASM1806896v1
GCA_018068985.1	PRJNA288601	SAMN18511009	JAGKOW000000000.1	584	584	Proteus mirabilis	Contig	Major	Full	44303	ASM1806898v1	Centers for Disease Control and Prevention. Division of Healthcare Quality Promotion	GCF_018068985.1	identical	na	https://ftp.ncbi.nlm.nih.gov/genomes/all/GCA/018/068/985/GCA_018068985.1_ASM1806898v1
GCA_018068995.1	PRJNA288601	SAMN18511006	JAGKOZ000000000.1	584	584	Proteus mirabilis	Contig	Major	Full	44303	ASM1806899v1	Centers for Disease Control and Prevention. Division of Healthcare Quality Promotion	GCF_018068995.1	identical	na	https://ftp.ncbi.nlm.nih.gov/genomes/all/GCA/018/068/995/GCA_018068995.1_ASM1806899v1
GCA_018069025.1	PRJNA288601	SAMN18511007	JAGKOY000000000.1	584	584	Proteus mirabilis	Contig	Major	Full	44303	ASM1806902v1	Centers for Disease Control and Prevention. Division of Healthcare Quality Promotion	GCF_018069025.1	identical	na	https://ftp.ncbi.nlm.nih.gov/genomes/all/GCA/018/069/025/GCA_018069025.1_ASM1806902v1
GCA_018069045.1	PRJNA288601	SAMN18511005	JAGKPA000000000.1	584	584	Proteus mirabilis	Contig	Major	Full	44303	ASM1806904v1	Centers for Disease Control and Prevention. Division of Healthcare Quality Promotion	GCF_018069045.1	identical	na	https://ftp.ncbi.nlm.nih.gov/genomes/all/GCA/018/069/045/GCA_018069045.1_ASM1806904v1
GCA_018069065.1	PRJNA288601	SAMN18511001	JAGKPE000000000.1	584	584	Proteus mirabilis	Contig	Major	Full	44303	ASM1806906v1	Centers for Disease Control and Prevention. Division of Healthcare Quality Promotion	GCF_018069065.1	identical	na	https://ftp.ncbi.nlm.nih.gov/genomes/all/GCA/018/069/065/GCA_018069065.1_ASM1806906v1
GCA_018069075.1	PRJNA288601	SAMN18511002	JAGKPD000000000.1	584	584	Proteus mirabilis	Contig	Major	Full	44303	ASM1806907v1	Centers for Disease Control and Prevention. Division of Healthcare Quality Promotion	GCF_018069075.1	identical	na	https://ftp.ncbi.nlm.nih.gov/genomes/all/GCA/018/069/075/GCA_018069075.1_ASM1806907v1
GCA_018069105.1	PRJNA288601	SAMN18511003	JAGKPC000000000.1	584	584	Proteus mirabilis	Contig	Major	Full	44303	ASM1806910v1	Centers for Disease Control and Prevention. Division of Healthcare Quality Promotion	GCF_018069105.1	identical	na	https://ftp.ncbi.nlm.nih.gov/genomes/all/GCA/018/069/105/GCA_018069105.1_ASM1806910v1
GCA_018069145.1	PRJNA288601	SAMN18511004	JAGKPB000000000.1	584	584	Proteus mirabilis	Contig	Major	Full	44303	ASM1806914v1	Centers for Disease Control and Prevention. Division of Healthcare Quality Promotion	GCF_018069145.1	identical	na	https://ftp.ncbi.nlm.nih.gov/genomes/all/GCA/018/069/145/GCA_018069145.1_ASM1806914v1
GCA_018069435.1	PRJNA288601	SAMN18510986	JAGKPT000000000.1	584	584	Proteus mirabilis	Contig	Major	Full	44303	ASM1806943v1	Centers for Disease Control and Prevention. Division of Healthcare Quality Promotion	GCF_018069435.1	identical	na	https://ftp.ncbi.nlm.nih.gov/genomes/all/GCA/018/069/435/GCA_018069435.1_ASM1806943v1
GCA_018287495.1	PRJNA288601	SAMN19022491	ABAKBK000000000.1	584	584	Proteus mirabilis	Contig	Major	Full	44322	PDT001019336.1	Centers for Disease Control and Prevention. Division of Healthcare Quality Promotion	na	na	na	https://ftp.ncbi.nlm.nih.gov/genomes/all/GCA/018/287/495/GCA_018287495.1_PDT001019336.1
GCA_018287555.1	PRJNA288601	SAMN19022495	ABAKBI000000000.1	584	584	Proteus mirabilis	Contig	Major	Full	44322	PDT001019331.1	Centers for Disease Control and Prevention. Division of Healthcare Quality Promotion	na	na	na	https://ftp.ncbi.nlm.nih.gov/genomes/all/GCA/018/287/555/GCA_018287555.1_PDT001019331.1
GCA_018454805.1	PRJNA288601	SAMN19296569	ABANSD000000000.1	584	584	Proteus mirabilis	Contig	Major	Full	44340	PDT001044764.1	Centers for Disease Control and Prevention. Division of Healthcare Quality Promotion	na	na	na	https://ftp.ncbi.nlm.nih.gov/genomes/all/GCA/018/454/805/GCA_018454805.1_PDT001044764.1
GCA_018476835.1	PRJNA288601	SAMN19243080	JAHCUY000000000.1	584	584	Proteus mirabilis	Contig	Major	Full	44340	ASM1847683v1	Centers for Disease Control and Prevention. Division of Healthcare Quality Promotion	GCF_018476835.1	identical	na	https://ftp.ncbi.nlm.nih.gov/genomes/all/GCA/018/476/835/GCA_018476835.1_ASM1847683v1
GCA_018966545.1	PRJNA288601	SAMN19672406	JAHLTB000000000.1	584	584	Proteus mirabilis	Contig	Major	Full	44366	ASM1896654v1	Centers for Disease Control and Prevention. Division of Healthcare Quality Promotion	GCF_018966545.1	identical	na	https://ftp.ncbi.nlm.nih.gov/genomes/all/GCA/018/966/545/GCA_018966545.1_ASM1896654v1
GCA_018966595.1	PRJNA288601	SAMN19672407	JAHLTA000000000.1	584	584	Proteus mirabilis	Contig	Major	Full	44366	ASM1896659v1	Centers for Disease Control and Prevention. Division of Healthcare Quality Promotion	GCF_018966595.1	identical	na	https://ftp.ncbi.nlm.nih.gov/genomes/all/GCA/018/966/595/GCA_018966595.1_ASM1896659v1
GCA_019257545.1	PRJNA288601	SAMN20244393	ABBIML000000000.1	584	584	Proteus mirabilis	Contig	Major	Full	44392	PDT001090225.1	Centers for Disease Control and Prevention. Division of Healthcare Quality Promotion	na	na	na	https://ftp.ncbi.nlm.nih.gov/genomes/all/GCA/019/257/545/GCA_019257545.1_PDT001090225.1
GCA_019258985.1	PRJNA288601	SAMN20244396	ABBINC000000000.1	584	584	Proteus mirabilis	Contig	Major	Full	44393	PDT001090222.1	Centers for Disease Control and Prevention. Division of Healthcare Quality Promotion	na	na	na	https://ftp.ncbi.nlm.nih.gov/genomes/all/GCA/019/258/985/GCA_019258985.1_PDT001090222.1
GCA_019507065.1	PRJNA288601	SAMN20675048	ABBSKM000000000.1	584	584	Proteus mirabilis	Contig	Major	Full	44418	PDT001106425.1	Centers for Disease Control and Prevention. Division of Healthcare Quality Promotion	na	na	na	https://ftp.ncbi.nlm.nih.gov/genomes/all/GCA/019/507/065/GCA_019507065.1_PDT001106425.1
GCA_019724875.1	PRJNA288601	SAMN20862928	ABCBIM000000000.1	584	584	Proteus mirabilis	Contig	Major	Full	44431	PDT001114959.1	Centers for Disease Control and Prevention. Division of Healthcare Quality Promotion	na	na	na	https://ftp.ncbi.nlm.nih.gov/genomes/all/GCA/019/724/875/GCA_019724875.1_PDT001114959.1
GCA_019735095.1	PRJNA288601	SAMN20862929	ABCBUE000000000.1	584	584	Proteus mirabilis	Contig	Major	Full	44432	PDT001114958.1	Centers for Disease Control and Prevention. Division of Healthcare Quality Promotion	na	na	na	https://ftp.ncbi.nlm.nih.gov/genomes/all/GCA/019/735/095/GCA_019735095.1_PDT001114958.1
GCA_019891935.1	PRJNA288601	SAMN20604113	ABCHSH000000000.1	584	584	Proteus mirabilis	Contig	Major	Full	44446	PDT001105011.1	Centers for Disease Control and Prevention. Division of Healthcare Quality Promotion	na	na	na	https://ftp.ncbi.nlm.nih.gov/genomes/all/GCA/019/891/935/GCA_019891935.1_PDT001105011.1
GCA_019942415.1	PRJNA288601	SAMN21370297	ABCKBA000000000.1	584	584	Proteus mirabilis	Contig	Major	Full	44452	PDT001126938.1	Centers for Disease Control and Prevention. Division of Healthcare Quality Promotion	na	na	na	https://ftp.ncbi.nlm.nih.gov/genomes/all/GCA/019/942/415/GCA_019942415.1_PDT001126938.1
GCA_020464175.1	PRJNA288601	SAMN22216698	ABDFTT000000000.1	584	584	Proteus mirabilis	Contig	Major	Full	44482	PDT001148881.1	Centers for Disease Control and Prevention. Division of Healthcare Quality Promotion	na	na	na	https://ftp.ncbi.nlm.nih.gov/genomes/all/GCA/020/464/175/GCA_020464175.1_PDT001148881.1
GCA_020523655.1	PRJNA288601	SAMN22215866	JAJATO000000000.1	584	584	Proteus mirabilis	Contig	Major	Full	44487	ASM2052365v1	Centers for Disease Control and Prevention. Division of Healthcare Quality Promotion	GCF_020523655.1	identical	na	https://ftp.ncbi.nlm.nih.gov/genomes/all/GCA/020/523/655/GCA_020523655.1_ASM2052365v1
GCA_020523765.1	PRJNA288601	SAMN22215867	JAJATN000000000.1	584	584	Proteus mirabilis	Contig	Major	Full	44487	ASM2052376v1	Centers for Disease Control and Prevention. Division of Healthcare Quality Promotion	GCF_020523765.1	identical	na	https://ftp.ncbi.nlm.nih.gov/genomes/all/GCA/020/523/765/GCA_020523765.1_ASM2052376v1
GCA_020677605.1	PRJNA288601	SAMN22568462	ABDOFU000000000.1	584	584	Proteus mirabilis	Contig	Major	Full	44498	PDT001164056.1	Centers for Disease Control and Prevention. Division of Healthcare Quality Promotion	na	na	na	https://ftp.ncbi.nlm.nih.gov/genomes/all/GCA/020/677/605/GCA_020677605.1_PDT001164056.1
GCA_020677725.1	PRJNA288601	SAMN22568475	ABDOFX000000000.1	584	584	Proteus mirabilis	Contig	Major	Full	44498	PDT001164041.1	Centers for Disease Control and Prevention. Division of Healthcare Quality Promotion	na	na	na	https://ftp.ncbi.nlm.nih.gov/genomes/all/GCA/020/677/725/GCA_020677725.1_PDT001164041.1
GCA_020677745.1	PRJNA288601	SAMN22568476	ABDOFR000000000.1	584	584	Proteus mirabilis	Contig	Major	Full	44498	PDT001164040.1	Centers for Disease Control and Prevention. Division of Healthcare Quality Promotion	na	na	na	https://ftp.ncbi.nlm.nih.gov/genomes/all/GCA/020/677/745/GCA_020677745.1_PDT001164040.1
GCA_020678605.1	PRJNA288601	SAMN22568393	ABDOHU000000000.1	584	584	Proteus mirabilis	Contig	Major	Full	44498	PDT001163967.1	Centers for Disease Control and Prevention. Division of Healthcare Quality Promotion	na	na	na	https://ftp.ncbi.nlm.nih.gov/genomes/all/GCA/020/678/605/GCA_020678605.1_PDT001163967.1
GCA_020679545.2	PRJNA288601	SAMN22677323	ABDOJM000000000.2	584	584	Proteus mirabilis	Contig	Major	Full	44683	PDT001164332.3	Centers for Disease Control and Prevention. Division of Healthcare Quality Promotion	na	na	na	https://ftp.ncbi.nlm.nih.gov/genomes/all/GCA/020/679/545/GCA_020679545.2_PDT001164332.3
GCA_020679565.3	PRJNA288601	SAMN22677336	ABDOJP000000000.3	584	584	Proteus mirabilis	Contig	Major	Full	44683	PDT001164310.4	Centers for Disease Control and Prevention. Division of Healthcare Quality Promotion	na	na	na	https://ftp.ncbi.nlm.nih.gov/genomes/all/GCA/020/679/565/GCA_020679565.3_PDT001164310.4
GCA_020679585.3	PRJNA288601	SAMN22677414	ABDOJK000000000.3	584	584	Proteus mirabilis	Contig	Major	Full	44683	PDT001164330.4	Centers for Disease Control and Prevention. Division of Healthcare Quality Promotion	na	na	na	https://ftp.ncbi.nlm.nih.gov/genomes/all/GCA/020/679/585/GCA_020679585.3_PDT001164330.4
GCA_020679725.3	PRJNA288601	SAMN22677380	ABDOJR000000000.3	584	584	Proteus mirabilis	Contig	Major	Full	44683	PDT001164268.4	Centers for Disease Control and Prevention. Division of Healthcare Quality Promotion	na	na	na	https://ftp.ncbi.nlm.nih.gov/genomes/all/GCA/020/679/725/GCA_020679725.3_PDT001164268.4
GCA_020680005.2	PRJNA288601	SAMN22677325	ABDOKG000000000.2	584	584	Proteus mirabilis	Contig	Major	Full	44683	PDT001164322.3	Centers for Disease Control and Prevention. Division of Healthcare Quality Promotion	na	na	na	https://ftp.ncbi.nlm.nih.gov/genomes/all/GCA/020/680/005/GCA_020680005.2_PDT001164322.3
GCA_020680065.3	PRJNA288601	SAMN22677351	ABDOKH000000000.3	584	584	Proteus mirabilis	Contig	Major	Full	44683	PDT001164295.4	Centers for Disease Control and Prevention. Division of Healthcare Quality Promotion	na	na	na	https://ftp.ncbi.nlm.nih.gov/genomes/all/GCA/020/680/065/GCA_020680065.3_PDT001164295.4
GCA_020680085.3	PRJNA288601	SAMN22677355	ABDOKK000000000.3	584	584	Proteus mirabilis	Contig	Major	Full	44683	PDT001164290.4	Centers for Disease Control and Prevention. Division of Healthcare Quality Promotion	na	na	na	https://ftp.ncbi.nlm.nih.gov/genomes/all/GCA/020/680/085/GCA_020680085.3_PDT001164290.4
GCA_020680105.2	PRJNA288601	SAMN22677318	ABDOKO000000000.2	584	584	Proteus mirabilis	Contig	Major	Full	44683	PDT001164283.3	Centers for Disease Control and Prevention. Division of Healthcare Quality Promotion	na	na	na	https://ftp.ncbi.nlm.nih.gov/genomes/all/GCA/020/680/105/GCA_020680105.2_PDT001164283.3
GCA_020680505.2	PRJNA288601	SAMN22677404	ABDOLI000000000.2	584	584	Proteus mirabilis	Contig	Major	Full	44683	PDT001164243.3	Centers for Disease Control and Prevention. Division of Healthcare Quality Promotion	na	na	na	https://ftp.ncbi.nlm.nih.gov/genomes/all/GCA/020/680/505/GCA_020680505.2_PDT001164243.3
GCA_020680565.3	PRJNA288601	SAMN22677412	ABDOLH000000000.3	584	584	Proteus mirabilis	Contig	Major	Full	44683	PDT001164235.4	Centers for Disease Control and Prevention. Division of Healthcare Quality Promotion	na	na	na	https://ftp.ncbi.nlm.nih.gov/genomes/all/GCA/020/680/565/GCA_020680565.3_PDT001164235.4
GCA_020680945.3	PRJNA288601	SAMN22677332	ABDOMA000000000.3	584	584	Proteus mirabilis	Contig	Major	Full	44683	PDT001164315.4	Centers for Disease Control and Prevention. Division of Healthcare Quality Promotion	na	na	na	https://ftp.ncbi.nlm.nih.gov/genomes/all/GCA/020/680/945/GCA_020680945.3_PDT001164315.4
GCA_020680965.2	PRJNA288601	SAMN22677348	ABDOMC000000000.2	584	584	Proteus mirabilis	Contig	Major	Full	44683	PDT001164298.3	Centers for Disease Control and Prevention. Division of Healthcare Quality Promotion	na	na	na	https://ftp.ncbi.nlm.nih.gov/genomes/all/GCA/020/680/965/GCA_020680965.2_PDT001164298.3
GCA_020681025.3	PRJNA288601	SAMN22677335	ABDOMF000000000.3	584	584	Proteus mirabilis	Contig	Major	Full	44683	PDT001164311.4	Centers for Disease Control and Prevention. Division of Healthcare Quality Promotion	na	na	na	https://ftp.ncbi.nlm.nih.gov/genomes/all/GCA/020/681/025/GCA_020681025.3_PDT001164311.4
GCA_020681105.3	PRJNA288601	SAMN22677416	ABDOMJ000000000.3	584	584	Proteus mirabilis	Contig	Major	Full	44683	PDT001164339.4	Centers for Disease Control and Prevention. Division of Healthcare Quality Promotion	na	na	na	https://ftp.ncbi.nlm.nih.gov/genomes/all/GCA/020/681/105/GCA_020681105.3_PDT001164339.4
GCA_020777215.1	PRJNA288601	SAMN22896402	ABDSKX000000000.1	584	584	Proteus mirabilis	Contig	Major	Full	44506	PDT001169417.1	Centers for Disease Control and Prevention. Division of Healthcare Quality Promotion	na	na	na	https://ftp.ncbi.nlm.nih.gov/genomes/all/GCA/020/777/215/GCA_020777215.1_PDT001169417.1
GCA_020816815.1	PRJNA288601	SAMN22889912	ABDTSM000000000.1	584	584	Proteus mirabilis	Contig	Major	Full	44509	PDT001171798.2	Centers for Disease Control and Prevention. Division of Healthcare Quality Promotion	na	na	na	https://ftp.ncbi.nlm.nih.gov/genomes/all/GCA/020/816/815/GCA_020816815.1_PDT001171798.2
GCA_020824935.1	PRJNA288601	SAMN23011945	ABDUAR000000000.1	584	584	Proteus mirabilis	Contig	Major	Full	44510	PDT001172738.1	Centers for Disease Control and Prevention. Division of Healthcare Quality Promotion	na	na	na	https://ftp.ncbi.nlm.nih.gov/genomes/all/GCA/020/824/935/GCA_020824935.1_PDT001172738.1
GCA_020958155.1	PRJNA288601	SAMN23099149	ABDYYR000000000.1	584	584	Proteus mirabilis	Contig	Major	Full	44523	PDT001175378.1	Centers for Disease Control and Prevention. Division of Healthcare Quality Promotion	na	na	na	https://ftp.ncbi.nlm.nih.gov/genomes/all/GCA/020/958/155/GCA_020958155.1_PDT001175378.1
GCA_021027975.1	PRJNA288601	SAMN23521408	ABECBM000000000.1	584	584	Proteus mirabilis	Contig	Major	Full	44532	PDT001187851.1	Centers for Disease Control and Prevention. Division of Healthcare Quality Promotion	na	na	na	https://ftp.ncbi.nlm.nih.gov/genomes/all/GCA/021/027/975/GCA_021027975.1_PDT001187851.1
GCA_021444655.1	PRJNA288601	SAMN24849558	ABEPOM000000000.1	584	584	Proteus mirabilis	Contig	Major	Full	44573	PDT001221231.1	Centers for Disease Control and Prevention. Division of Healthcare Quality Promotion	na	na	na	https://ftp.ncbi.nlm.nih.gov/genomes/all/GCA/021/444/655/GCA_021444655.1_PDT001221231.1
GCA_021449205.1	PRJNA288601	SAMN24519845	ABEQBK000000000.1	584	584	Proteus mirabilis	Contig	Major	Full	44573	PDT001221570.1	Centers for Disease Control and Prevention. Division of Healthcare Quality Promotion	na	na	na	https://ftp.ncbi.nlm.nih.gov/genomes/all/GCA/021/449/205/GCA_021449205.1_PDT001221570.1
GCA_021553195.2	PRJNA288601	SAMN25161199	ABESSJ000000000.2	584	584	Proteus mirabilis	Contig	Major	Full	44683	PDT001228753.3	Centers for Disease Control and Prevention. Division of Healthcare Quality Promotion	na	na	na	https://ftp.ncbi.nlm.nih.gov/genomes/all/GCA/021/553/195/GCA_021553195.2_PDT001228753.3
GCA_021553215.2	PRJNA288601	SAMN25161200	ABESSL000000000.2	584	584	Proteus mirabilis	Contig	Major	Full	44683	PDT001228752.3	Centers for Disease Control and Prevention. Division of Healthcare Quality Promotion	na	na	na	https://ftp.ncbi.nlm.nih.gov/genomes/all/GCA/021/553/215/GCA_021553215.2_PDT001228752.3
GCA_021613095.1	PRJNA288601	SAMN25076951	ABETYL000000000.1	584	584	Proteus mirabilis	Contig	Major	Full	44587	PDT001226540.1	Centers for Disease Control and Prevention. Division of Healthcare Quality Promotion	na	na	na	https://ftp.ncbi.nlm.nih.gov/genomes/all/GCA/021/613/095/GCA_021613095.1_PDT001226540.1
GCA_021715495.1	PRJNA288601	SAMN25335187	ABEVMA000000000.1	584	584	Proteus mirabilis	Contig	Major	Full	44590	PDT001232691.1	Centers for Disease Control and Prevention. Division of Healthcare Quality Promotion	na	na	na	https://ftp.ncbi.nlm.nih.gov/genomes/all/GCA/021/715/495/GCA_021715495.1_PDT001232691.1
GCA_021807905.2	PRJNA288601	SAMN25538139	ABEXCL000000000.2	584	584	Proteus mirabilis	Contig	Major	Full	44683	PDT001235662.3	Centers for Disease Control and Prevention. Division of Healthcare Quality Promotion	na	na	na	https://ftp.ncbi.nlm.nih.gov/genomes/all/GCA/021/807/905/GCA_021807905.2_PDT001235662.3
GCA_022107195.1	PRJNA288601	SAMN25755489	ABFAUR000000000.1	584	584	Proteus mirabilis	Contig	Major	Full	44601	PDT001242763.1	Centers for Disease Control and Prevention. Division of Healthcare Quality Promotion	na	na	na	https://ftp.ncbi.nlm.nih.gov/genomes/all/GCA/022/107/195/GCA_022107195.1_PDT001242763.1
GCA_022253455.2	PRJNA288601	SAMN25978200	ABFCQN000000000.2	584	584	Proteus mirabilis	Contig	Major	Full	44620	ASM2225345v2	Centers for Disease Control and Prevention. Division of Healthcare Quality Promotion	GCF_022253455.1	identical	na	https://ftp.ncbi.nlm.nih.gov/genomes/all/GCA/022/253/455/GCA_022253455.2_ASM2225345v2
GCA_022349905.2	PRJNA288601	SAMN25995665	ABFDCH000000000.2	584	584	Proteus mirabilis	Contig	Major	Full	44659	ASM2234990v2	Centers for Disease Control and Prevention. Division of Healthcare Quality Promotion	GCF_022349905.1	identical	na	https://ftp.ncbi.nlm.nih.gov/genomes/all/GCA/022/349/905/GCA_022349905.2_ASM2234990v2
GCA_022417035.2	PRJNA288601	SAMN26309875	ABFFUE000000000.2	584	584	Proteus mirabilis	Contig	Major	Full	44683	PDT001255480.3	Centers for Disease Control and Prevention. Division of Healthcare Quality Promotion	na	na	na	https://ftp.ncbi.nlm.nih.gov/genomes/all/GCA/022/417/035/GCA_022417035.2_PDT001255480.3
GCA_022473715.1	PRJNA288601	SAMN26419473	ABFHFZ000000000.1	584	584	Proteus mirabilis	Contig	Major	Full	44623	PDT001257945.1	Centers for Disease Control and Prevention. Division of Healthcare Quality Promotion	na	na	na	https://ftp.ncbi.nlm.nih.gov/genomes/all/GCA/022/473/715/GCA_022473715.1_PDT001257945.1
GCA_022474095.1	PRJNA288601	SAMN26419472	ABFHGP000000000.1	584	584	Proteus mirabilis	Contig	Major	Full	44623	PDT001257946.1	Centers for Disease Control and Prevention. Division of Healthcare Quality Promotion	na	na	na	https://ftp.ncbi.nlm.nih.gov/genomes/all/GCA/022/474/095/GCA_022474095.1_PDT001257946.1
GCA_022876185.1	PRJNA288601	SAMN27480470	ABFOGK000000000.1	584	584	Proteus mirabilis	Contig	Major	Full	44662	PDT001280875.1	Centers for Disease Control and Prevention. Division of Healthcare Quality Promotion	na	na	na	https://ftp.ncbi.nlm.nih.gov/genomes/all/GCA/022/876/185/GCA_022876185.1_PDT001280875.1
GCA_022890875.1	PRJNA288601	SAMN27356258	ABFPGL000000000.1	584	584	Proteus mirabilis	Contig	Major	Full	44662	PDT001280004.1	Centers for Disease Control and Prevention. Division of Healthcare Quality Promotion	na	na	na	https://ftp.ncbi.nlm.nih.gov/genomes/all/GCA/022/890/875/GCA_022890875.1_PDT001280004.1
GCA_022948735.1	PRJNA288601	SAMN27020383	ABFSWX000000000.1	584	584	Proteus mirabilis	Contig	Major	Full	44663	PDT001276253.1	Centers for Disease Control and Prevention. Division of Healthcare Quality Promotion	na	na	na	https://ftp.ncbi.nlm.nih.gov/genomes/all/GCA/022/948/735/GCA_022948735.1_PDT001276253.1
GCA_023064275.1	PRJNA288601	SAMN27646529	ABFWPL000000000.1	584	584	Proteus mirabilis	Contig	Major	Full	44671	PDT001290931.1	Centers for Disease Control and Prevention. Division of Healthcare Quality Promotion	na	na	na	https://ftp.ncbi.nlm.nih.gov/genomes/all/GCA/023/064/275/GCA_023064275.1_PDT001290931.1
GCA_023069175.1	PRJNA288601	SAMN27568363	ABFWSP000000000.1	584	584	Proteus mirabilis	Contig	Major	Full	44671	PDT001291254.1	Centers for Disease Control and Prevention. Division of Healthcare Quality Promotion	na	na	na	https://ftp.ncbi.nlm.nih.gov/genomes/all/GCA/023/069/175/GCA_023069175.1_PDT001291254.1
GCA_023203255.1	PRJNA288601	SAMN27992998	ABFZXR000000000.1	584	584	Proteus mirabilis	Contig	Major	Full	44683	PDT001296975.1	Centers for Disease Control and Prevention. Division of Healthcare Quality Promotion	na	na	na	https://ftp.ncbi.nlm.nih.gov/genomes/all/GCA/023/203/255/GCA_023203255.1_PDT001296975.1
GCA_023564325.1	PRJNA288601	SAMN28686387	ABGJZN000000000.1	584	584	Proteus mirabilis	Contig	Major	Full	44708	PDT001315803.1	Centers for Disease Control and Prevention. Division of Healthcare Quality Promotion	na	na	na	https://ftp.ncbi.nlm.nih.gov/genomes/all/GCA/023/564/325/GCA_023564325.1_PDT001315803.1
GCA_023790595.1	PRJNA288601	SAMN28851385	ABGPSO000000000.1	584	584	Proteus mirabilis	Contig	Major	Full	44730	PDT001322314.1	Centers for Disease Control and Prevention. Division of Healthcare Quality Promotion	na	na	na	https://ftp.ncbi.nlm.nih.gov/genomes/all/GCA/023/790/595/GCA_023790595.1_PDT001322314.1
GCA_024145045.1	PRJNA288601	SAMN29506953	ABGXZM000000000.1	584	584	Proteus mirabilis	Contig	Major	Full	44747	PDT001352769.1	Centers for Disease Control and Prevention. Division of Healthcare Quality Promotion	na	na	na	https://ftp.ncbi.nlm.nih.gov/genomes/all/GCA/024/145/045/GCA_024145045.1_PDT001352769.1
GCA_024187635.1	PRJNA288601	SAMN29577050	ABGZHE000000000.1	584	584	Proteus mirabilis	Contig	Major	Full	44749	PDT001354256.1	Centers for Disease Control and Prevention. Division of Healthcare Quality Promotion	na	na	na	https://ftp.ncbi.nlm.nih.gov/genomes/all/GCA/024/187/635/GCA_024187635.1_PDT001354256.1
GCA_024196705.1	PRJNA288601	SAMN29599262	ABGZXS000000000.1	584	584	Proteus mirabilis	Contig	Major	Full	44750	PDT001355509.1	Centers for Disease Control and Prevention. Division of Healthcare Quality Promotion	na	na	na	https://ftp.ncbi.nlm.nih.gov/genomes/all/GCA/024/196/705/GCA_024196705.1_PDT001355509.1
GCA_024506615.1	PRJNA288601	SAMN29475723	ABHIDH000000000.1	584	584	Proteus mirabilis	Contig	Major	Full	44776	PDT001376734.1	Centers for Disease Control and Prevention. Division of Healthcare Quality Promotion	na	na	na	https://ftp.ncbi.nlm.nih.gov/genomes/all/GCA/024/506/615/GCA_024506615.1_PDT001376734.1
GCA_024506895.1	PRJNA288601	SAMN29475749	ABHIDX000000000.1	584	584	Proteus mirabilis	Contig	Major	Full	44776	PDT001376715.1	Centers for Disease Control and Prevention. Division of Healthcare Quality Promotion	na	na	na	https://ftp.ncbi.nlm.nih.gov/genomes/all/GCA/024/506/895/GCA_024506895.1_PDT001376715.1
GCA_024506995.1	PRJNA288601	SAMN29475725	ABHIEB000000000.1	584	584	Proteus mirabilis	Contig	Major	Full	44776	PDT001376712.1	Centers for Disease Control and Prevention. Division of Healthcare Quality Promotion	na	na	na	https://ftp.ncbi.nlm.nih.gov/genomes/all/GCA/024/506/995/GCA_024506995.1_PDT001376712.1
GCA_024507655.1	PRJNA288601	SAMN29475729	ABHIFH000000000.1	584	584	Proteus mirabilis	Contig	Major	Full	44776	PDT001376668.1	Centers for Disease Control and Prevention. Division of Healthcare Quality Promotion	na	na	na	https://ftp.ncbi.nlm.nih.gov/genomes/all/GCA/024/507/655/GCA_024507655.1_PDT001376668.1
GCA_024555005.2	PRJNA288601	SAMN30104317	ABHJUI000000000.2	584	584	Proteus mirabilis	Contig	Major	Full	44806	ASM2455500v2	Centers for Disease Control and Prevention. Division of Healthcare Quality Promotion	na	na	na	https://ftp.ncbi.nlm.nih.gov/genomes/all/GCA/024/555/005/GCA_024555005.2_ASM2455500v2
GCA_024560945.1	PRJNA288601	SAMN30106548	ABHKFW000000000.1	584	584	Proteus mirabilis	Contig	Major	Full	44778	PDT001377701.1	Centers for Disease Control and Prevention. Division of Healthcare Quality Promotion	na	na	na	https://ftp.ncbi.nlm.nih.gov/genomes/all/GCA/024/560/945/GCA_024560945.1_PDT001377701.1
GCA_024731525.1	PRJNA288601	SAMN30148862	ABHOPR000000000.1	584	584	Proteus mirabilis	Contig	Major	Full	44795	PDT001379170.1	Centers for Disease Control and Prevention. Division of Healthcare Quality Promotion	na	na	na	https://ftp.ncbi.nlm.nih.gov/genomes/all/GCA/024/731/525/GCA_024731525.1_PDT001379170.1
GCA_024855625.1	PRJNA288601	SAMN30627070	ABHSTY000000000.1	584	584	Proteus mirabilis	Contig	Major	Full	44806	PDT001407818.1	Centers for Disease Control and Prevention. Division of Healthcare Quality Promotion	na	na	na	https://ftp.ncbi.nlm.nih.gov/genomes/all/GCA/024/855/625/GCA_024855625.1_PDT001407818.1
GCA_024921845.1	PRJNA288601	SAMN30655615	ABHWAV000000000.1	584	584	Proteus mirabilis	Contig	Major	Full	44809	PDT001409603.1	Centers for Disease Control and Prevention. Division of Healthcare Quality Promotion	na	na	na	https://ftp.ncbi.nlm.nih.gov/genomes/all/GCA/024/921/845/GCA_024921845.1_PDT001409603.1
GCA_024931985.1	PRJNA288601	SAMN30627071	ABHWUH000000000.1	584	584	Proteus mirabilis	Contig	Major	Full	44809	PDT001408214.1	Centers for Disease Control and Prevention. Division of Healthcare Quality Promotion	na	na	na	https://ftp.ncbi.nlm.nih.gov/genomes/all/GCA/024/931/985/GCA_024931985.1_PDT001408214.1
GCA_024989185.1	PRJNA288601	SAMN30655614	ABHWBS000000000.1	584	584	Proteus mirabilis	Contig	Major	Full	44809	PDT001409579.1	Centers for Disease Control and Prevention. Division of Healthcare Quality Promotion	na	na	na	https://ftp.ncbi.nlm.nih.gov/genomes/all/GCA/024/989/185/GCA_024989185.1_PDT001409579.1
GCA_025147205.1	PRJNA288601	SAMN30617493	ABIEDE000000000.1	584	584	Proteus mirabilis	Contig	Major	Full	44816	PDT001413706.1	Centers for Disease Control and Prevention. Division of Healthcare Quality Promotion	na	na	na	https://ftp.ncbi.nlm.nih.gov/genomes/all/GCA/025/147/205/GCA_025147205.1_PDT001413706.1
GCA_025286055.1	PRJNA288601	SAMN30918772	ABIIBF000000000.1	584	584	Proteus mirabilis	Contig	Major	Full	44823	PDT001424275.1	Centers for Disease Control and Prevention. Division of Healthcare Quality Promotion	na	na	na	https://ftp.ncbi.nlm.nih.gov/genomes/all/GCA/025/286/055/GCA_025286055.1_PDT001424275.1
GCA_025696685.1	PRJNA288601	SAMN31275281	ABIUPR000000000.1	584	584	Proteus mirabilis	Contig	Major	Full	44848	PDT001452544.1	Centers for Disease Control and Prevention. Division of Healthcare Quality Promotion	na	na	na	https://ftp.ncbi.nlm.nih.gov/genomes/all/GCA/025/696/685/GCA_025696685.1_PDT001452544.1
GCA_025863315.2	PRJNA288601	SAMN31460741	ABJAKP000000000.2	584	584	Proteus mirabilis	Contig	Major	Full	44874	ASM2586331v2	Centers for Disease Control and Prevention. Division of Healthcare Quality Promotion	na	na	na	https://ftp.ncbi.nlm.nih.gov/genomes/all/GCA/025/863/315/GCA_025863315.2_ASM2586331v2
GCA_025886485.1	PRJNA288601	SAMN31488170	ABJBCY000000000.1	584	584	Proteus mirabilis	Contig	Major	Full	44861	PDT001468791.1	Centers for Disease Control and Prevention. Division of Healthcare Quality Promotion	na	na	na	https://ftp.ncbi.nlm.nih.gov/genomes/all/GCA/025/886/485/GCA_025886485.1_PDT001468791.1
GCA_025886585.1	PRJNA288601	SAMN31488185	ABJBDC000000000.1	584	584	Proteus mirabilis	Contig	Major	Full	44861	PDT001468785.1	Centers for Disease Control and Prevention. Division of Healthcare Quality Promotion	na	na	na	https://ftp.ncbi.nlm.nih.gov/genomes/all/GCA/025/886/585/GCA_025886585.1_PDT001468785.1
GCA_025944485.2	PRJNA288601	SAMN31537902	ABJCMA000000000.2	584	584	Proteus mirabilis	Contig	Major	Full	44874	ASM2594448v2	Centers for Disease Control and Prevention. Division of Healthcare Quality Promotion	na	na	na	https://ftp.ncbi.nlm.nih.gov/genomes/all/GCA/025/944/485/GCA_025944485.2_ASM2594448v2
GCA_026056165.1	PRJNA288601	SAMN31650671	ABJEXL000000000.1	584	584	Proteus mirabilis	Contig	Major	Full	44873	PDT001480822.1	Centers for Disease Control and Prevention. Division of Healthcare Quality Promotion	na	na	na	https://ftp.ncbi.nlm.nih.gov/genomes/all/GCA/026/056/165/GCA_026056165.1_PDT001480822.1
GCA_026366275.1	PRJNA288601	SAMN31853602	ABJNEB000000000.1	584	584	Proteus mirabilis	Contig	Major	Full	44889	PDT001496497.1	Centers for Disease Control and Prevention. Division of Healthcare Quality Promotion	na	na	na	https://ftp.ncbi.nlm.nih.gov/genomes/all/GCA/026/366/275/GCA_026366275.1_PDT001496497.1
GCA_026368395.1	PRJNA288601	SAMN31854159	ABJNGN000000000.1	584	584	Proteus mirabilis	Contig	Major	Full	44889	PDT001496535.1	Centers for Disease Control and Prevention. Division of Healthcare Quality Promotion	na	na	na	https://ftp.ncbi.nlm.nih.gov/genomes/all/GCA/026/368/395/GCA_026368395.1_PDT001496535.1
GCA_026735245.1	PRJNA288601	SAMN32099848	ABJSJW000000000.1	584	584	Proteus mirabilis	Contig	Major	Full	44902	PDT001516687.1	Centers for Disease Control and Prevention. Division of Healthcare Quality Promotion	na	na	na	https://ftp.ncbi.nlm.nih.gov/genomes/all/GCA/026/735/245/GCA_026735245.1_PDT001516687.1
GCA_026955355.1	PRJNA288601	SAMN27570534	ABJVTK000000000.1	584	584	Proteus mirabilis	Contig	Major	Full	44911	PDT001509717.2	Centers for Disease Control and Prevention. Division of Healthcare Quality Promotion	na	na	na	https://ftp.ncbi.nlm.nih.gov/genomes/all/GCA/026/955/355/GCA_026955355.1_PDT001509717.2
GCA_027102555.1	PRJNA288601	SAMN32314794	ABJWQH000000000.1	584	584	Proteus mirabilis	Contig	Major	Full	44915	PDT001537713.1	Centers for Disease Control and Prevention. Division of Healthcare Quality Promotion	na	na	na	https://ftp.ncbi.nlm.nih.gov/genomes/all/GCA/027/102/555/GCA_027102555.1_PDT001537713.1
GCA_027820735.2	PRJNA288601	SAMN32643825	ABKCAG000000000.2	584	584	Proteus mirabilis	Contig	Major	Full	44960	ASM2782073v2	Centers for Disease Control and Prevention. Division of Healthcare Quality Promotion	na	na	na	https://ftp.ncbi.nlm.nih.gov/genomes/all/GCA/027/820/735/GCA_027820735.2_ASM2782073v2
GCA_028056385.1	PRJNA288601	SAMN32372893	ABKGAP000000000.1	584	584	Proteus mirabilis	Contig	Major	Full	44952	PDT001544223.1	Centers for Disease Control and Prevention. Division of Healthcare Quality Promotion	na	na	na	https://ftp.ncbi.nlm.nih.gov/genomes/all/GCA/028/056/385/GCA_028056385.1_PDT001544223.1
GCA_028057395.1	PRJNA288601	SAMN31571014	ABKGCJ000000000.1	584	584	Proteus mirabilis	Contig	Major	Full	44952	PDT001473381.1	Centers for Disease Control and Prevention. Division of Healthcare Quality Promotion	na	na	na	https://ftp.ncbi.nlm.nih.gov/genomes/all/GCA/028/057/395/GCA_028057395.1_PDT001473381.1
GCA_028057655.1	PRJNA288601	SAMN31110587	ABKGCX000000000.1	584	584	Proteus mirabilis	Contig	Major	Full	44952	PDT001438777.1	Centers for Disease Control and Prevention. Division of Healthcare Quality Promotion	na	na	na	https://ftp.ncbi.nlm.nih.gov/genomes/all/GCA/028/057/655/GCA_028057655.1_PDT001438777.1
GCA_028058175.1	PRJNA288601	SAMN30811846	ABKGDY000000000.1	584	584	Proteus mirabilis	Contig	Major	Full	44952	PDT001415063.1	Centers for Disease Control and Prevention. Division of Healthcare Quality Promotion	na	na	na	https://ftp.ncbi.nlm.nih.gov/genomes/all/GCA/028/058/175/GCA_028058175.1_PDT001415063.1
GCA_028058255.1	PRJNA288601	SAMN30811847	ABKGEA000000000.1	584	584	Proteus mirabilis	Contig	Major	Full	44952	PDT001415062.1	Centers for Disease Control and Prevention. Division of Healthcare Quality Promotion	na	na	na	https://ftp.ncbi.nlm.nih.gov/genomes/all/GCA/028/058/255/GCA_028058255.1_PDT001415062.1
GCA_028059775.1	PRJNA288601	SAMN32801986	ABKGGZ000000000.1	584	584	Proteus mirabilis	Contig	Major	Full	44952	PDT001582376.1	Centers for Disease Control and Prevention. Division of Healthcare Quality Promotion	na	na	na	https://ftp.ncbi.nlm.nih.gov/genomes/all/GCA/028/059/775/GCA_028059775.1_PDT001582376.1
GCA_028061135.1	PRJNA288601	SAMN25638638	ABKGJO000000000.1	584	584	Proteus mirabilis	Contig	Major	Full	44952	PDT001237752.1	Centers for Disease Control and Prevention. Division of Healthcare Quality Promotion	na	na	na	https://ftp.ncbi.nlm.nih.gov/genomes/all/GCA/028/061/135/GCA_028061135.1_PDT001237752.1
GCA_028061435.1	PRJNA288601	SAMN25330381	ABKGKE000000000.1	584	584	Proteus mirabilis	Contig	Major	Full	44952	PDT001232580.1	Centers for Disease Control and Prevention. Division of Healthcare Quality Promotion	na	na	na	https://ftp.ncbi.nlm.nih.gov/genomes/all/GCA/028/061/435/GCA_028061435.1_PDT001232580.1
GCA_028061975.1	PRJNA288601	SAMN23488969	ABKGLG000000000.1	584	584	Proteus mirabilis	Contig	Major	Full	44952	PDT001186627.1	Centers for Disease Control and Prevention. Division of Healthcare Quality Promotion	na	na	na	https://ftp.ncbi.nlm.nih.gov/genomes/all/GCA/028/061/975/GCA_028061975.1_PDT001186627.1
GCA_028062235.1	PRJNA288601	SAMN23168045	ABKGLR000000000.1	584	584	Proteus mirabilis	Contig	Major	Full	44952	PDT001175581.1	Centers for Disease Control and Prevention. Division of Healthcare Quality Promotion	na	na	na	https://ftp.ncbi.nlm.nih.gov/genomes/all/GCA/028/062/235/GCA_028062235.1_PDT001175581.1
GCA_028062255.1	PRJNA288601	SAMN23168046	ABKGLS000000000.1	584	584	Proteus mirabilis	Contig	Major	Full	44952	PDT001175580.1	Centers for Disease Control and Prevention. Division of Healthcare Quality Promotion	na	na	na	https://ftp.ncbi.nlm.nih.gov/genomes/all/GCA/028/062/255/GCA_028062255.1_PDT001175580.1
GCA_028062435.1	PRJNA288601	SAMN23168041	ABKGMC000000000.1	584	584	Proteus mirabilis	Contig	Major	Full	44952	PDT001175568.1	Centers for Disease Control and Prevention. Division of Healthcare Quality Promotion	na	na	na	https://ftp.ncbi.nlm.nih.gov/genomes/all/GCA/028/062/435/GCA_028062435.1_PDT001175568.1
GCA_028062495.1	PRJNA288601	SAMN22818674	ABKGME000000000.1	584	584	Proteus mirabilis	Contig	Major	Full	44952	PDT001166498.1	Centers for Disease Control and Prevention. Division of Healthcare Quality Promotion	na	na	na	https://ftp.ncbi.nlm.nih.gov/genomes/all/GCA/028/062/495/GCA_028062495.1_PDT001166498.1
GCA_028062535.1	PRJNA288601	SAMN22818666	ABKGMI000000000.1	584	584	Proteus mirabilis	Contig	Major	Full	44952	PDT001166494.1	Centers for Disease Control and Prevention. Division of Healthcare Quality Promotion	na	na	na	https://ftp.ncbi.nlm.nih.gov/genomes/all/GCA/028/062/535/GCA_028062535.1_PDT001166494.1
GCA_028062555.1	PRJNA288601	SAMN22818664	ABKGMG000000000.1	584	584	Proteus mirabilis	Contig	Major	Full	44952	PDT001166496.1	Centers for Disease Control and Prevention. Division of Healthcare Quality Promotion	na	na	na	https://ftp.ncbi.nlm.nih.gov/genomes/all/GCA/028/062/555/GCA_028062555.1_PDT001166496.1
GCA_028062615.1	PRJNA288601	SAMN22818669	ABKGMK000000000.1	584	584	Proteus mirabilis	Contig	Major	Full	44952	PDT001166491.1	Centers for Disease Control and Prevention. Division of Healthcare Quality Promotion	na	na	na	https://ftp.ncbi.nlm.nih.gov/genomes/all/GCA/028/062/615/GCA_028062615.1_PDT001166491.1
GCA_028063395.1	PRJNA288601	SAMN22781883	ABKGNX000000000.1	584	584	Proteus mirabilis	Contig	Major	Full	44952	PDT001165433.1	Centers for Disease Control and Prevention. Division of Healthcare Quality Promotion	na	na	na	https://ftp.ncbi.nlm.nih.gov/genomes/all/GCA/028/063/395/GCA_028063395.1_PDT001165433.1
GCA_028063435.1	PRJNA288601	SAMN22781887	ABKGOA000000000.1	584	584	Proteus mirabilis	Contig	Major	Full	44952	PDT001165429.1	Centers for Disease Control and Prevention. Division of Healthcare Quality Promotion	na	na	na	https://ftp.ncbi.nlm.nih.gov/genomes/all/GCA/028/063/435/GCA_028063435.1_PDT001165429.1
GCA_028063815.1	PRJNA288601	SAMN22657218	ABKGOK000000000.1	584	584	Proteus mirabilis	Contig	Major	Full	44952	PDT001164223.1	Centers for Disease Control and Prevention. Division of Healthcare Quality Promotion	na	na	na	https://ftp.ncbi.nlm.nih.gov/genomes/all/GCA/028/063/815/GCA_028063815.1_PDT001164223.1
GCA_028063835.1	PRJNA288601	SAMN22657219	ABKGOL000000000.1	584	584	Proteus mirabilis	Contig	Major	Full	44952	PDT001164222.1	Centers for Disease Control and Prevention. Division of Healthcare Quality Promotion	na	na	na	https://ftp.ncbi.nlm.nih.gov/genomes/all/GCA/028/063/835/GCA_028063835.1_PDT001164222.1
GCA_028066495.1	PRJNA288601	SAMN16624218	ABKGQJ000000000.1	584	584	Proteus mirabilis	Contig	Major	Full	44952	PDT000878043.1	Centers for Disease Control and Prevention. Division of Healthcare Quality Promotion	na	na	na	https://ftp.ncbi.nlm.nih.gov/genomes/all/GCA/028/066/495/GCA_028066495.1_PDT000878043.1
GCA_028073075.1	PRJNA288601	SAMN32809998	ABKGYB000000000.1	584	584	Proteus mirabilis	Contig	Major	Full	44953	PDT001582847.1	Centers for Disease Control and Prevention. Division of Healthcare Quality Promotion	na	na	na	https://ftp.ncbi.nlm.nih.gov/genomes/all/GCA/028/073/075/GCA_028073075.1_PDT001582847.1
GCA_028216695.1	PRJNA288601	SAMN32942649	ABKJXE000000000.1	584	584	Proteus mirabilis	Contig	Major	Full	44956	PDT001594946.1	Centers for Disease Control and Prevention. Division of Healthcare Quality Promotion	na	na	na	https://ftp.ncbi.nlm.nih.gov/genomes/all/GCA/028/216/695/GCA_028216695.1_PDT001594946.1
GCA_028367435.1	PRJNA288601	SAMN32979655	ABKKZD000000000.1	584	584	Proteus mirabilis	Contig	Major	Full	44957	PDT001598591.1	Centers for Disease Control and Prevention. Division of Healthcare Quality Promotion	na	na	na	https://ftp.ncbi.nlm.nih.gov/genomes/all/GCA/028/367/435/GCA_028367435.1_PDT001598591.1
GCA_028367495.1	PRJNA288601	SAMN32979635	ABKKZF000000000.1	584	584	Proteus mirabilis	Contig	Major	Full	44957	PDT001598584.1	Centers for Disease Control and Prevention. Division of Healthcare Quality Promotion	na	na	na	https://ftp.ncbi.nlm.nih.gov/genomes/all/GCA/028/367/495/GCA_028367495.1_PDT001598584.1
GCA_028461865.1	PRJNA288601	SAMN33053699	ABKMBX000000000.1	584	584	Proteus mirabilis	Contig	Major	Full	44960	PDT001602591.1	Centers for Disease Control and Prevention. Division of Healthcare Quality Promotion	na	na	na	https://ftp.ncbi.nlm.nih.gov/genomes/all/GCA/028/461/865/GCA_028461865.1_PDT001602591.1
GCA_028465825.1	PRJNA288601	SAMN33053701	ABKMCM000000000.1	584	584	Proteus mirabilis	Contig	Major	Full	44963	PDT001602589.1	Centers for Disease Control and Prevention. Division of Healthcare Quality Promotion	na	na	na	https://ftp.ncbi.nlm.nih.gov/genomes/all/GCA/028/465/825/GCA_028465825.1_PDT001602589.1
GCA_028541655.1	PRJNA288601	SAMN33188694	ABKNHZ000000000.1	584	584	Proteus mirabilis	Contig	Major	Full	44964	PDT001609224.1	Centers for Disease Control and Prevention. Division of Healthcare Quality Promotion	na	na	na	https://ftp.ncbi.nlm.nih.gov/genomes/all/GCA/028/541/655/GCA_028541655.1_PDT001609224.1
GCA_028641415.1	PRJNA288601	SAMN33303311	ABKQMW000000000.1	584	584	Proteus mirabilis	Contig	Major	Full	44972	PDT001616132.1	Centers for Disease Control and Prevention. Division of Healthcare Quality Promotion	na	na	na	https://ftp.ncbi.nlm.nih.gov/genomes/all/GCA/028/641/415/GCA_028641415.1_PDT001616132.1
GCA_028670025.1	PRJNA288601	SAMN33326792	ABKRGJ000000000.1	584	584	Proteus mirabilis	Contig	Major	Full	44974	PDT001617431.1	Centers for Disease Control and Prevention. Division of Healthcare Quality Promotion	na	na	na	https://ftp.ncbi.nlm.nih.gov/genomes/all/GCA/028/670/025/GCA_028670025.1_PDT001617431.1
GCA_028760185.1	PRJNA288601	SAMN33392444	ABKSGW000000000.1	584	584	Proteus mirabilis	Contig	Major	Full	44978	PDT001636999.1	Centers for Disease Control and Prevention. Division of Healthcare Quality Promotion	na	na	na	https://ftp.ncbi.nlm.nih.gov/genomes/all/GCA/028/760/185/GCA_028760185.1_PDT001636999.1
GCA_028783005.1	PRJNA288601	SAMN33411828	ABKSPD000000000.1	584	584	Proteus mirabilis	Contig	Major	Full	44979	PDT001638787.1	Centers for Disease Control and Prevention. Division of Healthcare Quality Promotion	na	na	na	https://ftp.ncbi.nlm.nih.gov/genomes/all/GCA/028/783/005/GCA_028783005.1_PDT001638787.1
GCA_028886105.1	PRJNA288601	SAMN33482422	ABKUNI000000000.1	584	584	Proteus mirabilis	Contig	Major	Full	44985	PDT001647301.1	Centers for Disease Control and Prevention. Division of Healthcare Quality Promotion	na	na	na	https://ftp.ncbi.nlm.nih.gov/genomes/all/GCA/028/886/105/GCA_028886105.1_PDT001647301.1
GCA_028937425.1	PRJNA288601	SAMN33566490	ABKWCG000000000.1	584	584	Proteus mirabilis	Contig	Major	Full	44988	PDT001649936.1	Centers for Disease Control and Prevention. Division of Healthcare Quality Promotion	na	na	na	https://ftp.ncbi.nlm.nih.gov/genomes/all/GCA/028/937/425/GCA_028937425.1_PDT001649936.1
GCA_029019105.1	PRJNA288601	SAMN33601567	ABKXRV000000000.1	584	584	Proteus mirabilis	Contig	Major	Full	44993	PDT001652161.1	Centers for Disease Control and Prevention. Division of Healthcare Quality Promotion	na	na	na	https://ftp.ncbi.nlm.nih.gov/genomes/all/GCA/029/019/105/GCA_029019105.1_PDT001652161.1
GCA_029019145.1	PRJNA288601	SAMN33601568	ABKXSA000000000.1	584	584	Proteus mirabilis	Contig	Major	Full	44993	PDT001652160.1	Centers for Disease Control and Prevention. Division of Healthcare Quality Promotion	na	na	na	https://ftp.ncbi.nlm.nih.gov/genomes/all/GCA/029/019/145/GCA_029019145.1_PDT001652160.1
GCA_029046605.1	PRJNA288601	SAMN33611476	ABKYAL000000000.1	584	584	Proteus mirabilis	Contig	Major	Full	44993	PDT001653192.1	Centers for Disease Control and Prevention. Division of Healthcare Quality Promotion	na	na	na	https://ftp.ncbi.nlm.nih.gov/genomes/all/GCA/029/046/605/GCA_029046605.1_PDT001653192.1
GCA_029047265.1	PRJNA288601	SAMN33611472	ABKYBT000000000.1	584	584	Proteus mirabilis	Contig	Major	Full	44993	PDT001653206.1	Centers for Disease Control and Prevention. Division of Healthcare Quality Promotion	na	na	na	https://ftp.ncbi.nlm.nih.gov/genomes/all/GCA/029/047/265/GCA_029047265.1_PDT001653206.1
GCA_029047325.1	PRJNA288601	SAMN33611470	ABKYBW000000000.1	584	584	Proteus mirabilis	Contig	Major	Full	44993	PDT001653203.1	Centers for Disease Control and Prevention. Division of Healthcare Quality Promotion	na	na	na	https://ftp.ncbi.nlm.nih.gov/genomes/all/GCA/029/047/325/GCA_029047325.1_PDT001653203.1
GCA_029048285.1	PRJNA288601	SAMN33611440	ABKYDP000000000.1	584	584	Proteus mirabilis	Contig	Major	Full	44993	PDT001653160.1	Centers for Disease Control and Prevention. Division of Healthcare Quality Promotion	na	na	na	https://ftp.ncbi.nlm.nih.gov/genomes/all/GCA/029/048/285/GCA_029048285.1_PDT001653160.1
GCA_029598115.1	PRJNA288601	SAMN34078865	ABLJOR000000000.1	584	584	Proteus mirabilis	Contig	Major	Full	45021	PDT001679563.1	Centers for Disease Control and Prevention. Division of Healthcare Quality Promotion	na	na	na	https://ftp.ncbi.nlm.nih.gov/genomes/all/GCA/029/598/115/GCA_029598115.1_PDT001679563.1
GCA_029626545.1	PRJNA288601	SAMN34114928	ABLKIJ000000000.1	584	584	Proteus mirabilis	Contig	Major	Full	45026	PDT001684043.1	Centers for Disease Control and Prevention. Division of Healthcare Quality Promotion	na	na	na	https://ftp.ncbi.nlm.nih.gov/genomes/all/GCA/029/626/545/GCA_029626545.1_PDT001684043.1
GCA_029703375.1	PRJNA288601	SAMN34131482	ABLMFS000000000.1	584	584	Proteus mirabilis	Contig	Major	Full	45028	PDT001687774.1	Centers for Disease Control and Prevention. Division of Healthcare Quality Promotion	na	na	na	https://ftp.ncbi.nlm.nih.gov/genomes/all/GCA/029/703/375/GCA_029703375.1_PDT001687774.1
GCA_029759775.1	PRJNA288601	SAMN34191889	ABLOIN000000000.1	584	584	Proteus mirabilis	Contig	Major	Full	45030	PDT001690270.1	Centers for Disease Control and Prevention. Division of Healthcare Quality Promotion	na	na	na	https://ftp.ncbi.nlm.nih.gov/genomes/all/GCA/029/759/775/GCA_029759775.1_PDT001690270.1
GCA_003194305.1	PRJNA401330	SAMN07602702		584	584	Proteus mirabilis	Chromosome	Major	Full	43257	ASM319430v1	Chalmers University of Technology	GCF_003194305.1	identical	na	https://ftp.ncbi.nlm.nih.gov/genomes/all/GCA/003/194/305/GCA_003194305.1_ASM319430v1
GCA_009429045.2	PRJNA578857	SAMN13082492		584	584	Proteus mirabilis	Complete Genome	Major	Full	43810	ASM942904v2	Charles University in Prague	GCF_009429045.2	identical	na	https://ftp.ncbi.nlm.nih.gov/genomes/all/GCA/009/429/045/GCA_009429045.2_ASM942904v2
GCA_016905865.1	PRJNA700516	SAMN16933259	JAFEWH000000000.1	584	584	Proteus mirabilis	Contig	Major	Full	44244	ASM1690586v1	Charles University in Prague	GCF_016905865.1	identical	na	https://ftp.ncbi.nlm.nih.gov/genomes/all/GCA/016/905/865/GCA_016905865.1_ASM1690586v1
GCA_016939715.1	PRJNA700516	SAMN16933295		584	584	Proteus mirabilis	Complete Genome	Major	Full	44252	ASM1693971v1	Charles University in Prague	GCF_016939715.1	identical	na	https://ftp.ncbi.nlm.nih.gov/genomes/all/GCA/016/939/715/GCA_016939715.1_ASM1693971v1
GCA_016939735.1	PRJNA700516	SAMN16933297		584	584	Proteus mirabilis	Complete Genome	Major	Full	44252	ASM1693973v1	Charles University in Prague	GCF_016939735.1	identical	na	https://ftp.ncbi.nlm.nih.gov/genomes/all/GCA/016/939/735/GCA_016939735.1_ASM1693973v1
GCA_017114525.1	PRJNA700516	SAMN16933303	JAFIQK000000000.1	584	584	Proteus mirabilis	Contig	Major	Full	44256	ASM1711452v1	Charles University in Prague	GCF_017114525.1	identical	na	https://ftp.ncbi.nlm.nih.gov/genomes/all/GCA/017/114/525/GCA_017114525.1_ASM1711452v1
GCA_017309565.1	PRJNA700516	SAMN16933299	JAFIQJ000000000.1	584	584	Proteus mirabilis	Scaffold	Major	Full	44256	ASM1730956v1	Charles University in Prague	GCF_017309565.1	identical	na	https://ftp.ncbi.nlm.nih.gov/genomes/all/GCA/017/309/565/GCA_017309565.1_ASM1730956v1
GCA_009829055.1	PRJNA594823	SAMN13531401	WURR00000000.1	584	584	Proteus mirabilis	Contig	Major	Full	43833	ASM982905v1	China Agricultural University	GCF_009829055.1	identical	na	https://ftp.ncbi.nlm.nih.gov/genomes/all/GCA/009/829/055/GCA_009829055.1_ASM982905v1
GCA_011078105.1	PRJNA607405	SAMN14134907	JAALCE000000000.1	584	584	Proteus mirabilis	Scaffold	Major	Full	43899	ASM1107810v1	China Agricultural University	GCF_011078105.1	identical	na	https://ftp.ncbi.nlm.nih.gov/genomes/all/GCA/011/078/105/GCA_011078105.1_ASM1107810v1
GCA_022802315.1	PRJNA693895	SAMN17487933	JAEUFI000000000.1	584	584	Proteus mirabilis	Scaffold	Major	Full	44652	ASM2280231v1	China Agricultural University	GCF_022802315.1	identical	na	https://ftp.ncbi.nlm.nih.gov/genomes/all/GCA/022/802/315/GCA_022802315.1_ASM2280231v1
GCA_022802325.1	PRJNA693895	SAMN17487934	JAEUFJ000000000.1	584	584	Proteus mirabilis	Scaffold	Major	Full	44652	ASM2280232v1	China Agricultural University	GCF_022802325.1	identical	na	https://ftp.ncbi.nlm.nih.gov/genomes/all/GCA/022/802/325/GCA_022802325.1_ASM2280232v1
GCA_022802355.1	PRJNA693895	SAMN17487936	JAEUFL000000000.1	584	584	Proteus mirabilis	Contig	Major	Full	44652	ASM2280235v1	China Agricultural University	GCF_022802355.1	identical	na	https://ftp.ncbi.nlm.nih.gov/genomes/all/GCA/022/802/355/GCA_022802355.1_ASM2280235v1
GCA_022802375.1	PRJNA693895	SAMN17487935	JAEUFK000000000.1	584	584	Proteus mirabilis	Scaffold	Major	Full	44652	ASM2280237v1	China Agricultural University	GCF_022802375.1	identical	na	https://ftp.ncbi.nlm.nih.gov/genomes/all/GCA/022/802/375/GCA_022802375.1_ASM2280237v1
GCA_022802395.1	PRJNA693895	SAMN17487938	JAEUFN000000000.1	584	584	Proteus mirabilis	Scaffold	Major	Full	44652	ASM2280239v1	China Agricultural University	GCF_022802395.1	identical	na	https://ftp.ncbi.nlm.nih.gov/genomes/all/GCA/022/802/395/GCA_022802395.1_ASM2280239v1
GCA_022802415.1	PRJNA693895	SAMN17487937	JAEUFM000000000.1	584	584	Proteus mirabilis	Scaffold	Major	Full	44652	ASM2280241v1	China Agricultural University	GCF_022802415.1	identical	na	https://ftp.ncbi.nlm.nih.gov/genomes/all/GCA/022/802/415/GCA_022802415.1_ASM2280241v1
GCA_022802435.1	PRJNA693895	SAMN17487939	JAEUFO000000000.1	584	584	Proteus mirabilis	Scaffold	Major	Full	44652	ASM2280243v1	China Agricultural University	GCF_022802435.1	identical	na	https://ftp.ncbi.nlm.nih.gov/genomes/all/GCA/022/802/435/GCA_022802435.1_ASM2280243v1
GCA_022802455.1	PRJNA693895	SAMN17487940	JAEUFP000000000.1	584	584	Proteus mirabilis	Scaffold	Major	Full	44652	ASM2280245v1	China Agricultural University	GCF_022802455.1	identical	na	https://ftp.ncbi.nlm.nih.gov/genomes/all/GCA/022/802/455/GCA_022802455.1_ASM2280245v1
GCA_022802475.1	PRJNA693895	SAMN17487942	JAEUFR000000000.1	584	584	Proteus mirabilis	Contig	Major	Full	44652	ASM2280247v1	China Agricultural University	GCF_022802475.1	identical	na	https://ftp.ncbi.nlm.nih.gov/genomes/all/GCA/022/802/475/GCA_022802475.1_ASM2280247v1
GCA_022802485.1	PRJNA693895	SAMN17487941	JAEUFQ000000000.1	584	584	Proteus mirabilis	Contig	Major	Full	44652	ASM2280248v1	China Agricultural University	GCF_022802485.1	identical	na	https://ftp.ncbi.nlm.nih.gov/genomes/all/GCA/022/802/485/GCA_022802485.1_ASM2280248v1
GCA_022802515.1	PRJNA693895	SAMN17487943	JAEUFS000000000.1	584	584	Proteus mirabilis	Scaffold	Major	Full	44652	ASM2280251v1	China Agricultural University	GCF_022802515.1	identical	na	https://ftp.ncbi.nlm.nih.gov/genomes/all/GCA/022/802/515/GCA_022802515.1_ASM2280251v1
GCA_022802535.1	PRJNA693895	SAMN17487945	JAEUFU000000000.1	584	584	Proteus mirabilis	Scaffold	Major	Full	44652	ASM2280253v1	China Agricultural University	GCF_022802535.1	identical	na	https://ftp.ncbi.nlm.nih.gov/genomes/all/GCA/022/802/535/GCA_022802535.1_ASM2280253v1
GCA_022802545.1	PRJNA693895	SAMN17487944	JAEUFT000000000.1	584	584	Proteus mirabilis	Contig	Major	Full	44652	ASM2280254v1	China Agricultural University	GCF_022802545.1	identical	na	https://ftp.ncbi.nlm.nih.gov/genomes/all/GCA/022/802/545/GCA_022802545.1_ASM2280254v1
GCA_022802575.1	PRJNA693895	SAMN17487947	JAEUFW000000000.1	584	584	Proteus mirabilis	Scaffold	Major	Full	44652	ASM2280257v1	China Agricultural University	GCF_022802575.1	identical	na	https://ftp.ncbi.nlm.nih.gov/genomes/all/GCA/022/802/575/GCA_022802575.1_ASM2280257v1
GCA_022802595.1	PRJNA693895	SAMN17487946	JAEUFV000000000.1	584	584	Proteus mirabilis	Contig	Major	Full	44652	ASM2280259v1	China Agricultural University	GCF_022802595.1	identical	na	https://ftp.ncbi.nlm.nih.gov/genomes/all/GCA/022/802/595/GCA_022802595.1_ASM2280259v1
GCA_022802605.1	PRJNA693895	SAMN17487948	JAEUFX000000000.1	584	584	Proteus mirabilis	Scaffold	Major	Full	44652	ASM2280260v1	China Agricultural University	GCF_022802605.1	identical	na	https://ftp.ncbi.nlm.nih.gov/genomes/all/GCA/022/802/605/GCA_022802605.1_ASM2280260v1
GCA_022802635.1	PRJNA693895	SAMN17487949	JAEUFY000000000.1	584	584	Proteus mirabilis	Scaffold	Major	Full	44652	ASM2280263v1	China Agricultural University	GCF_022802635.1	identical	na	https://ftp.ncbi.nlm.nih.gov/genomes/all/GCA/022/802/635/GCA_022802635.1_ASM2280263v1
GCA_022802655.1	PRJNA693895	SAMN17487950	JAEUFZ000000000.1	584	584	Proteus mirabilis	Scaffold	Major	Full	44652	ASM2280265v1	China Agricultural University	GCF_022802655.1	identical	na	https://ftp.ncbi.nlm.nih.gov/genomes/all/GCA/022/802/655/GCA_022802655.1_ASM2280265v1
GCA_022802665.1	PRJNA693895	SAMN17487952	JAEUGB000000000.1	584	584	Proteus mirabilis	Scaffold	Major	Full	44652	ASM2280266v1	China Agricultural University	GCF_022802665.1	identical	na	https://ftp.ncbi.nlm.nih.gov/genomes/all/GCA/022/802/665/GCA_022802665.1_ASM2280266v1
GCA_022802695.1	PRJNA693895	SAMN17487951	JAEUGA000000000.1	584	584	Proteus mirabilis	Scaffold	Major	Full	44652	ASM2280269v1	China Agricultural University	GCF_022802695.1	identical	na	https://ftp.ncbi.nlm.nih.gov/genomes/all/GCA/022/802/695/GCA_022802695.1_ASM2280269v1
GCA_006508085.1	PRJNA478568	SAMN09519131	QNXA00000000.1	584	584	Proteus mirabilis	Contig	Major	Full	43644	ASM650808v1	CHU Bichat	GCF_006508085.1	identical	na	https://ftp.ncbi.nlm.nih.gov/genomes/all/GCA/006/508/085/GCA_006508085.1_ASM650808v1
GCA_003024745.1	PRJNA434210	SAMN08541515	PUXR00000000.1	584	584	Proteus mirabilis	Contig	Major	Full	43188	ASM302474v1	CHU Dijon	GCF_003024745.1	identical	na	https://ftp.ncbi.nlm.nih.gov/genomes/all/GCA/003/024/745/GCA_003024745.1_ASM302474v1
GCA_007097095.1	PRJNA434210	SAMN12216147	VIYO00000000.1	584	584	Proteus mirabilis	Contig	Major	Full	43663	ASM709709v1	CHU Dijon	GCF_007097095.1	identical	na	https://ftp.ncbi.nlm.nih.gov/genomes/all/GCA/007/097/095/GCA_007097095.1_ASM709709v1
GCA_006517445.1	PRJNA550309	SAMN12124999	VHPV00000000.1	584	584	Proteus mirabilis	Contig	Major	Full	43646	ASM651744v1	Chulabhorn Graduate Institute	GCF_006517445.1	identical	na	https://ftp.ncbi.nlm.nih.gov/genomes/all/GCA/006/517/445/GCA_006517445.1_ASM651744v1
GCA_023093855.1	PRJNA674484	SAMN27177301		584	584	Proteus mirabilis	Complete Genome	Major	Full	44675	ASM2309385v1	City University of Hong Kong	GCF_023093855.1	identical	na	https://ftp.ncbi.nlm.nih.gov/genomes/all/GCA/023/093/855/GCA_023093855.1_ASM2309385v1
GCA_014712265.1	PRJNA663658	SAMN16176564	JACXRE000000000.1	584	584	Proteus mirabilis	Contig	Major	Full	44097	ASM1471226v1	College of Life Science	GCF_014712265.1	identical	na	https://ftp.ncbi.nlm.nih.gov/genomes/all/GCA/014/712/265/GCA_014712265.1_ASM1471226v1
GCA_025176725.1	PRJNA827787	SAMN27625114	JALMER000000000.1	584	584	Proteus mirabilis	Scaffold	Major	Full	44817	ASM2517672v1	College of Life Sciences, Sichuan University	GCF_025176725.1	identical	na	https://ftp.ncbi.nlm.nih.gov/genomes/all/GCA/025/176/725/GCA_025176725.1_ASM2517672v1
GCA_001281545.1	PRJNA292344	SAMN03968924		584	584	Proteus mirabilis	Complete Genome	Major	Full	42262	ASM128154v1	Consortium of Clinical Bacterial Genomics	GCF_001281545.1	identical	na	https://ftp.ncbi.nlm.nih.gov/genomes/all/GCA/001/281/545/GCA_001281545.1_ASM128154v1
GCA_001281565.1	PRJNA292343	SAMN03968923		584	584	Proteus mirabilis	Complete Genome	Major	Full	42262	ASM128156v1	Consortium of Clinical Bacterial Genomics	GCF_001281565.1	identical	na	https://ftp.ncbi.nlm.nih.gov/genomes/all/GCA/001/281/565/GCA_001281565.1_ASM128156v1
GCA_900101725.1	PRJEB15761	SAMN05216484	FNAA00000000.1	584	584	Proteus mirabilis	Scaffold	Major	Full	42664	IMG-taxon 2654588119 annotated assembly	DOE - JOINT GENOME INSTITUTE	GCF_900101725.1	identical	na	https://ftp.ncbi.nlm.nih.gov/genomes/all/GCA/900/101/725/GCA_900101725.1_IMG-taxon_2654588119_annotated_assembly
GCA_900113495.1	PRJEB17332	SAMN04487853	FOPN00000000.1	584	584	Proteus mirabilis	Scaffold	Major	Full	42676	IMG-taxon 2623620510 annotated assembly	DOE - JOINT GENOME INSTITUTE	GCF_900113495.1	identical	na	https://ftp.ncbi.nlm.nih.gov/genomes/all/GCA/900/113/495/GCA_900113495.1_IMG-taxon_2623620510_annotated_assembly
GCA_902387925.1	PRJEB33885	SAMEA5852019	CABMNS000000000.1	584	584	Proteus mirabilis	Scaffold	Major	Full	43693	UHGG_MGYG-HGUT-02514	EMG	GCF_902387925.1	identical	na	https://ftp.ncbi.nlm.nih.gov/genomes/all/GCA/902/387/925/GCA_902387925.1_UHGG_MGYG-HGUT-02514
GCA_905204495.1	PRJEB37358	SAMEA7847754	CAJLAB000000000.1	584	584	Proteus mirabilis	Contig	Major	Full	44231	ERR414419-mag-bin.11	EMG	na	na	na	https://ftp.ncbi.nlm.nih.gov/genomes/all/GCA/905/204/495/GCA_905204495.1_ERR414419-mag-bin.11
GCA_946998065.1	PRJEB53599	SAMEA111388713	CAMPXB000000000.1	584	584	Proteus mirabilis	Contig	Major	Full	44830	SRR16916877_bin.30_metaWRAP_v1.3_MAG	EMG	na	na	na	https://ftp.ncbi.nlm.nih.gov/genomes/all/GCA/946/998/065/GCA_946998065.1_SRR16916877_bin.30_metaWRAP_v1.3_MAG
GCA_947068535.1	PRJEB55919	SAMEA111465585	CAMTBQ000000000.1	584	584	Proteus mirabilis	Contig	Major	Full	44849	SRR12358625_bin.6_metawrap_v1.3_MAG	EMG	na	na	na	https://ftp.ncbi.nlm.nih.gov/genomes/all/GCA/947/068/535/GCA_947068535.1_SRR12358625_bin.6_metawrap_v1.3_MAG
GCA_947255075.1	PRJEB56771	SAMEA111539168	CAMYFS000000000.1	584	584	Proteus mirabilis	Contig	Major	Full	44870	SRR17635658_bin.5_metaWRAP_v1.3_MAG	EMG	na	na	na	https://ftp.ncbi.nlm.nih.gov/genomes/all/GCA/947/255/075/GCA_947255075.1_SRR17635658_bin.5_metaWRAP_v1.3_MAG
GCA_947647345.1	PRJEB57940	SAMEA112247639	CANSKE000000000.1	584	584	Proteus mirabilis	Contig	Major	Full	44916	SRR17794282_bin.50_metawrap_v1.3_MAG	EMG	na	na	na	https://ftp.ncbi.nlm.nih.gov/genomes/all/GCA/947/647/345/GCA_947647345.1_SRR17794282_bin.50_metawrap_v1.3_MAG
GCA_947652425.1	PRJEB57839	SAMEA112228060	CANTDB000000000.1	584	584	Proteus mirabilis	Contig	Major	Full	44916	SRR13921778_bin.1_metawrap_v1.3_MAG	EMG	na	na	na	https://ftp.ncbi.nlm.nih.gov/genomes/all/GCA/947/652/425/GCA_947652425.1_SRR13921778_bin.1_metawrap_v1.3_MAG
GCA_937969065.1	PRJEB51075	SAMEA14085698	CALBVB000000000.1	584	584	Proteus mirabilis	Contig	Major	Full	44937	SRR3546782_bin.1_CONCOCT_v1.1_MAG	European Bioinformatics Institute	na	na	na	https://ftp.ncbi.nlm.nih.gov/genomes/all/GCA/937/969/065/GCA_937969065.1_SRR3546782_bin.1_CONCOCT_v1.1_MAG
GCA_001647515.1	PRJNA290370	SAMN03890860	LGTA00000000.1	584	584	Proteus mirabilis	Contig	Major	Full	42492	P.mirabilisPr2921	Facultad de Ciencias	GCF_001647515.1	identical	na	https://ftp.ncbi.nlm.nih.gov/genomes/all/GCA/001/647/515/GCA_001647515.1_P.mirabilisPr2921
GCA_001867325.1	PRJNA337898	SAMN05513636	MCOR00000000.1	584	584	Proteus mirabilis	Contig	Major	Full	42681	ASM186732v1	Faculte de Medecine, Universite Paris-Sud	GCF_001867325.1	identical	na	https://ftp.ncbi.nlm.nih.gov/genomes/all/GCA/001/867/325/GCA_001867325.1_ASM186732v1
GCA_004569205.1	PRJNA521327	SAMN10883408	SPSR00000000.1	584	584	Proteus mirabilis	Contig	Major	Full	43557	ASM456920v1	Faculte de Medecine, Universite Paris-Sud	GCF_004569205.1	identical	na	https://ftp.ncbi.nlm.nih.gov/genomes/all/GCA/004/569/205/GCA_004569205.1_ASM456920v1
GCA_004569245.1	PRJNA521327	SAMN10883407	SPSS00000000.1	584	584	Proteus mirabilis	Contig	Major	Full	43557	ASM456924v1	Faculte de Medecine, Universite Paris-Sud	GCF_004569245.1	identical	na	https://ftp.ncbi.nlm.nih.gov/genomes/all/GCA/004/569/245/GCA_004569245.1_ASM456924v1
GCA_004569255.1	PRJNA521327	SAMN10883406	SPST00000000.1	584	584	Proteus mirabilis	Contig	Major	Full	43557	ASM456925v1	Faculte de Medecine, Universite Paris-Sud	GCF_004569255.1	identical	na	https://ftp.ncbi.nlm.nih.gov/genomes/all/GCA/004/569/255/GCA_004569255.1_ASM456925v1
GCA_004570055.1	PRJNA521327	SAMN10883397	SPTC00000000.1	584	584	Proteus mirabilis	Contig	Major	Full	43557	ASM457005v1	Faculte de Medecine, Universite Paris-Sud	GCF_004570055.1	identical	na	https://ftp.ncbi.nlm.nih.gov/genomes/all/GCA/004/570/055/GCA_004570055.1_ASM457005v1
GCA_004570065.1	PRJNA521327	SAMN10883396	SPTD00000000.1	584	584	Proteus mirabilis	Contig	Major	Full	43557	ASM457006v1	Faculte de Medecine, Universite Paris-Sud	GCF_004570065.1	identical	na	https://ftp.ncbi.nlm.nih.gov/genomes/all/GCA/004/570/065/GCA_004570065.1_ASM457006v1
GCA_004570075.1	PRJNA521327	SAMN10883386	SPTN00000000.1	584	584	Proteus mirabilis	Contig	Major	Full	43557	ASM457007v1	Faculte de Medecine, Universite Paris-Sud	GCF_004570075.1	identical	na	https://ftp.ncbi.nlm.nih.gov/genomes/all/GCA/004/570/075/GCA_004570075.1_ASM457007v1
GCA_004570105.1	PRJNA521327	SAMN10883405	SPSU00000000.1	584	584	Proteus mirabilis	Contig	Major	Full	43557	ASM457010v1	Faculte de Medecine, Universite Paris-Sud	GCF_004570105.1	identical	na	https://ftp.ncbi.nlm.nih.gov/genomes/all/GCA/004/570/105/GCA_004570105.1_ASM457010v1
GCA_004570115.1	PRJNA521327	SAMN10883404	SPSV00000000.1	584	584	Proteus mirabilis	Contig	Major	Full	43557	ASM457011v1	Faculte de Medecine, Universite Paris-Sud	GCF_004570115.1	identical	na	https://ftp.ncbi.nlm.nih.gov/genomes/all/GCA/004/570/115/GCA_004570115.1_ASM457011v1
GCA_004570145.1	PRJNA521327	SAMN10883403	SPSW00000000.1	584	584	Proteus mirabilis	Contig	Major	Full	43557	ASM457014v1	Faculte de Medecine, Universite Paris-Sud	GCF_004570145.1	identical	na	https://ftp.ncbi.nlm.nih.gov/genomes/all/GCA/004/570/145/GCA_004570145.1_ASM457014v1
GCA_004570175.1	PRJNA521327	SAMN10883401	SPSY00000000.1	584	584	Proteus mirabilis	Contig	Major	Full	43557	ASM457017v1	Faculte de Medecine, Universite Paris-Sud	GCF_004570175.1	identical	na	https://ftp.ncbi.nlm.nih.gov/genomes/all/GCA/004/570/175/GCA_004570175.1_ASM457017v1
GCA_004570195.1	PRJNA521327	SAMN10883398	SPTB00000000.1	584	584	Proteus mirabilis	Contig	Major	Full	43557	ASM457019v1	Faculte de Medecine, Universite Paris-Sud	GCF_004570195.1	identical	na	https://ftp.ncbi.nlm.nih.gov/genomes/all/GCA/004/570/195/GCA_004570195.1_ASM457019v1
GCA_004570215.1	PRJNA521327	SAMN10883389	SPTK00000000.1	584	584	Proteus mirabilis	Contig	Major	Full	43557	ASM457021v1	Faculte de Medecine, Universite Paris-Sud	GCF_004570215.1	identical	na	https://ftp.ncbi.nlm.nih.gov/genomes/all/GCA/004/570/215/GCA_004570215.1_ASM457021v1
GCA_004570225.1	PRJNA521327	SAMN10883388	SPTL00000000.1	584	584	Proteus mirabilis	Contig	Major	Full	43557	ASM457022v1	Faculte de Medecine, Universite Paris-Sud	GCF_004570225.1	identical	na	https://ftp.ncbi.nlm.nih.gov/genomes/all/GCA/004/570/225/GCA_004570225.1_ASM457022v1
GCA_004570235.1	PRJNA521327	SAMN10883402	SPSX00000000.1	584	584	Proteus mirabilis	Contig	Major	Full	43557	ASM457023v1	Faculte de Medecine, Universite Paris-Sud	GCF_004570235.1	identical	na	https://ftp.ncbi.nlm.nih.gov/genomes/all/GCA/004/570/235/GCA_004570235.1_ASM457023v1
GCA_004570275.1	PRJNA521327	SAMN10883400	SPSZ00000000.1	584	584	Proteus mirabilis	Contig	Major	Full	43557	ASM457027v1	Faculte de Medecine, Universite Paris-Sud	GCF_004570275.1	identical	na	https://ftp.ncbi.nlm.nih.gov/genomes/all/GCA/004/570/275/GCA_004570275.1_ASM457027v1
GCA_004570645.1	PRJNA521327	SAMN10883399	SPTA00000000.1	584	584	Proteus mirabilis	Contig	Major	Full	43557	ASM457064v1	Faculte de Medecine, Universite Paris-Sud	GCF_004570645.1	identical	na	https://ftp.ncbi.nlm.nih.gov/genomes/all/GCA/004/570/645/GCA_004570645.1_ASM457064v1
GCA_004570665.1	PRJNA521327	SAMN10883393	SPTG00000000.1	584	584	Proteus mirabilis	Contig	Major	Full	43557	ASM457066v1	Faculte de Medecine, Universite Paris-Sud	GCF_004570665.1	identical	na	https://ftp.ncbi.nlm.nih.gov/genomes/all/GCA/004/570/665/GCA_004570665.1_ASM457066v1
GCA_004570705.1	PRJNA521327	SAMN10883392	SPTH00000000.1	584	584	Proteus mirabilis	Contig	Major	Full	43557	ASM457070v1	Faculte de Medecine, Universite Paris-Sud	GCF_004570705.1	identical	na	https://ftp.ncbi.nlm.nih.gov/genomes/all/GCA/004/570/705/GCA_004570705.1_ASM457070v1
GCA_004570715.1	PRJNA521327	SAMN10883391	SPTI00000000.1	584	584	Proteus mirabilis	Contig	Major	Full	43557	ASM457071v1	Faculte de Medecine, Universite Paris-Sud	GCF_004570715.1	identical	na	https://ftp.ncbi.nlm.nih.gov/genomes/all/GCA/004/570/715/GCA_004570715.1_ASM457071v1
GCA_004570745.1	PRJNA521327	SAMN10883390	SPTJ00000000.1	584	584	Proteus mirabilis	Contig	Major	Full	43557	ASM457074v1	Faculte de Medecine, Universite Paris-Sud	GCF_004570745.1	identical	na	https://ftp.ncbi.nlm.nih.gov/genomes/all/GCA/004/570/745/GCA_004570745.1_ASM457074v1
GCA_004570765.1	PRJNA521327	SAMN10883395	SPTE00000000.1	584	584	Proteus mirabilis	Contig	Major	Full	43557	ASM457076v1	Faculte de Medecine, Universite Paris-Sud	GCF_004570765.1	identical	na	https://ftp.ncbi.nlm.nih.gov/genomes/all/GCA/004/570/765/GCA_004570765.1_ASM457076v1
GCA_004570775.1	PRJNA521327	SAMN10883394	SPTF00000000.1	584	584	Proteus mirabilis	Contig	Major	Full	43557	ASM457077v1	Faculte de Medecine, Universite Paris-Sud	GCF_004570775.1	identical	na	https://ftp.ncbi.nlm.nih.gov/genomes/all/GCA/004/570/775/GCA_004570775.1_ASM457077v1
GCA_004570785.1	PRJNA521327	SAMN10883387	SPTM00000000.1	584	584	Proteus mirabilis	Contig	Major	Full	43557	ASM457078v1	Faculte de Medecine, Universite Paris-Sud	GCF_004570785.1	identical	na	https://ftp.ncbi.nlm.nih.gov/genomes/all/GCA/004/570/785/GCA_004570785.1_ASM457078v1
GCA_008041895.1	PRJNA521327	SAMN12566310		584	584	Proteus mirabilis	Complete Genome	Major	Full	43698	ASM804189v1	Faculte de Medecine, Universite Paris-Sud	GCF_008041895.1	identical	na	https://ftp.ncbi.nlm.nih.gov/genomes/all/GCA/008/041/895/GCA_008041895.1_ASM804189v1
GCA_021095605.1	PRJNA780406	SAMN23139467	JAJJIS000000000.1	584	584	Proteus mirabilis	Contig	Major	Full	44537	ASM2109560v1	Faculte de Medecine, Universite Paris-Sud	GCF_021095605.1	identical	na	https://ftp.ncbi.nlm.nih.gov/genomes/all/GCA/021/095/605/GCA_021095605.1_ASM2109560v1
GCA_021095615.1	PRJNA780406	SAMN23139469	JAJJIU000000000.1	584	584	Proteus mirabilis	Contig	Major	Full	44537	ASM2109561v1	Faculte de Medecine, Universite Paris-Sud	GCF_021095615.1	identical	na	https://ftp.ncbi.nlm.nih.gov/genomes/all/GCA/021/095/615/GCA_021095615.1_ASM2109561v1
GCA_021095625.1	PRJNA780406	SAMN23139470	JAJJIV000000000.1	584	584	Proteus mirabilis	Contig	Major	Full	44537	ASM2109562v1	Faculte de Medecine, Universite Paris-Sud	GCF_021095625.1	identical	na	https://ftp.ncbi.nlm.nih.gov/genomes/all/GCA/021/095/625/GCA_021095625.1_ASM2109562v1
GCA_021095635.1	PRJNA780406	SAMN23139468	JAJJIT000000000.1	584	584	Proteus mirabilis	Contig	Major	Full	44537	ASM2109563v1	Faculte de Medecine, Universite Paris-Sud	GCF_021095635.1	identical	na	https://ftp.ncbi.nlm.nih.gov/genomes/all/GCA/021/095/635/GCA_021095635.1_ASM2109563v1
GCA_021095645.1	PRJNA780406	SAMN23139471	JAJJIW000000000.1	584	584	Proteus mirabilis	Contig	Major	Full	44537	ASM2109564v1	Faculte de Medecine, Universite Paris-Sud	GCF_021095645.1	identical	na	https://ftp.ncbi.nlm.nih.gov/genomes/all/GCA/021/095/645/GCA_021095645.1_ASM2109564v1
GCA_021095705.1	PRJNA780406	SAMN23139466	JAJJIR000000000.1	584	584	Proteus mirabilis	Contig	Major	Full	44537	ASM2109570v1	Faculte de Medecine, Universite Paris-Sud	GCF_021095705.1	identical	na	https://ftp.ncbi.nlm.nih.gov/genomes/all/GCA/021/095/705/GCA_021095705.1_ASM2109570v1
GCA_021095725.1	PRJNA780406	SAMN23139465	JAJJIQ000000000.1	584	584	Proteus mirabilis	Contig	Major	Full	44537	ASM2109572v1	Faculte de Medecine, Universite Paris-Sud	GCF_021095725.1	identical	na	https://ftp.ncbi.nlm.nih.gov/genomes/all/GCA/021/095/725/GCA_021095725.1_ASM2109572v1
GCA_021095735.1	PRJNA780406	SAMN23139462	JAJJIN000000000.1	584	584	Proteus mirabilis	Contig	Major	Full	44537	ASM2109573v1	Faculte de Medecine, Universite Paris-Sud	GCF_021095735.1	identical	na	https://ftp.ncbi.nlm.nih.gov/genomes/all/GCA/021/095/735/GCA_021095735.1_ASM2109573v1
GCA_021095745.1	PRJNA780406	SAMN23139464	JAJJIP000000000.1	584	584	Proteus mirabilis	Contig	Major	Full	44537	ASM2109574v1	Faculte de Medecine, Universite Paris-Sud	GCF_021095745.1	identical	na	https://ftp.ncbi.nlm.nih.gov/genomes/all/GCA/021/095/745/GCA_021095745.1_ASM2109574v1
GCA_021095785.1	PRJNA780406	SAMN23139463	JAJJIO000000000.1	584	584	Proteus mirabilis	Contig	Major	Full	44537	ASM2109578v1	Faculte de Medecine, Universite Paris-Sud	GCF_021095785.1	identical	na	https://ftp.ncbi.nlm.nih.gov/genomes/all/GCA/021/095/785/GCA_021095785.1_ASM2109578v1
GCA_021095805.1	PRJNA780406	SAMN23139460	JAJJIL000000000.1	584	584	Proteus mirabilis	Contig	Major	Full	44537	ASM2109580v1	Faculte de Medecine, Universite Paris-Sud	GCF_021095805.1	identical	na	https://ftp.ncbi.nlm.nih.gov/genomes/all/GCA/021/095/805/GCA_021095805.1_ASM2109580v1
GCA_021095885.1	PRJNA780406	SAMN23139461	JAJJIM000000000.1	584	584	Proteus mirabilis	Contig	Major	Full	44537	ASM2109588v1	Faculte de Medecine, Universite Paris-Sud	GCF_021095885.1	identical	na	https://ftp.ncbi.nlm.nih.gov/genomes/all/GCA/021/095/885/GCA_021095885.1_ASM2109588v1
GCA_021095905.1	PRJNA780406	SAMN23139459	JAJJIK000000000.1	584	584	Proteus mirabilis	Contig	Major	Full	44537	ASM2109590v1	Faculte de Medecine, Universite Paris-Sud	GCF_021095905.1	identical	na	https://ftp.ncbi.nlm.nih.gov/genomes/all/GCA/021/095/905/GCA_021095905.1_ASM2109590v1
GCA_021095925.1	PRJNA780406	SAMN23139458	JAJJIJ000000000.1	584	584	Proteus mirabilis	Contig	Major	Full	44537	ASM2109592v1	Faculte de Medecine, Universite Paris-Sud	GCF_021095925.1	identical	na	https://ftp.ncbi.nlm.nih.gov/genomes/all/GCA/021/095/925/GCA_021095925.1_ASM2109592v1
GCA_003073935.1	PRJNA316321	SAMN07291522		584	584	Proteus mirabilis	Complete Genome	Major	Full	43220	ASM307393v1	FDA/CDC	GCF_003073935.1	identical	na	https://ftp.ncbi.nlm.nih.gov/genomes/all/GCA/003/073/935/GCA_003073935.1_ASM307393v1
GCA_003075585.1	PRJNA316321	SAMN07291520	QDAK00000000.1	584	584	Proteus mirabilis	Contig	Major	Full	43220	ASM307558v1	FDA/CDC	GCF_003075585.1	identical	na	https://ftp.ncbi.nlm.nih.gov/genomes/all/GCA/003/075/585/GCA_003075585.1_ASM307558v1
GCA_015943445.1	PRJNA561052	SAMN14410619	AAXUEU000000000.1	584	584	Proteus mirabilis	Contig	Major	Full	44175	PDT000712927.1	FDA-CVM	na	na	na	https://ftp.ncbi.nlm.nih.gov/genomes/all/GCA/015/943/445/GCA_015943445.1_PDT000712927.1
GCA_016065825.1	PRJNA561052	SAMN12619254	AAXVJY000000000.1	584	584	Proteus mirabilis	Contig	Major	Full	44180	PDT000589436.1	FDA-CVM	na	na	na	https://ftp.ncbi.nlm.nih.gov/genomes/all/GCA/016/065/825/GCA_016065825.1_PDT000589436.1
GCA_016065855.1	PRJNA561052	SAMN12619273	AAXVJZ000000000.1	584	584	Proteus mirabilis	Contig	Major	Full	44180	PDT000589415.1	FDA-CVM	na	na	na	https://ftp.ncbi.nlm.nih.gov/genomes/all/GCA/016/065/855/GCA_016065855.1_PDT000589415.1
GCA_026167565.1	PRJNA898893	SAMN31634663		584	584	Proteus mirabilis	Complete Genome	Major	Full	44879	ASM2616756v1	Guangzhou Medical University	GCF_026167565.1	identical	na	https://ftp.ncbi.nlm.nih.gov/genomes/all/GCA/026/167/565/GCA_026167565.1_ASM2616756v1
GCA_000444425.1	PRJNA183065	SAMN02603303		1266738	584	Proteus mirabilis BB2000	Complete Genome	Major	Full	41492	ASM44442v1	Harvard University	GCF_000444425.1	identical	na	https://ftp.ncbi.nlm.nih.gov/genomes/all/GCA/000/444/425/GCA_000444425.1_ASM44442v1
GCA_025490355.1	PRJNA882251	SAMN30912358		584	584	Proteus mirabilis	Complete Genome	Major	Full	44833	ASM2549035v1	Henan Agricultural University	GCF_025490355.1	identical	na	https://ftp.ncbi.nlm.nih.gov/genomes/all/GCA/025/490/355/GCA_025490355.1_ASM2549035v1
GCA_028768505.1	PRJNA935166	SAMN33299137		584	584	Proteus mirabilis	Complete Genome	Major	Full	44979	ASM2876850v1	Henan Agricultural University	GCF_028768505.1	identical	na	https://ftp.ncbi.nlm.nih.gov/genomes/all/GCA/028/768/505/GCA_028768505.1_ASM2876850v1
GCA_026228895.1	PRJNA602991	SAMN24114875	JAKKES000000000.1	584	584	Proteus mirabilis	Contig	Major	Full	44882	ASM2622889v1	Hospital Universitario Ramon y Cajal (IRYCIS)	GCF_026228895.1	identical	na	https://ftp.ncbi.nlm.nih.gov/genomes/all/GCA/026/228/895/GCA_026228895.1_ASM2622889v1
GCA_026228925.1	PRJNA602991	SAMN24114874	JAKKET000000000.1	584	584	Proteus mirabilis	Contig	Major	Full	44882	ASM2622892v1	Hospital Universitario Ramon y Cajal (IRYCIS)	GCF_026228925.1	identical	na	https://ftp.ncbi.nlm.nih.gov/genomes/all/GCA/026/228/925/GCA_026228925.1_ASM2622892v1
GCA_026228965.1	PRJNA602991	SAMN24114873	JAKKEU000000000.1	584	584	Proteus mirabilis	Contig	Major	Full	44882	ASM2622896v1	Hospital Universitario Ramon y Cajal (IRYCIS)	GCF_026228965.1	identical	na	https://ftp.ncbi.nlm.nih.gov/genomes/all/GCA/026/228/965/GCA_026228965.1_ASM2622896v1
GCA_026228975.1	PRJNA602991	SAMN24114872	JAKKEV000000000.1	584	584	Proteus mirabilis	Contig	Major	Full	44882	ASM2622897v1	Hospital Universitario Ramon y Cajal (IRYCIS)	GCF_026228975.1	identical	na	https://ftp.ncbi.nlm.nih.gov/genomes/all/GCA/026/228/975/GCA_026228975.1_ASM2622897v1
GCA_026229005.1	PRJNA602991	SAMN24114871	JAKKEW000000000.1	584	584	Proteus mirabilis	Contig	Major	Full	44882	ASM2622900v1	Hospital Universitario Ramon y Cajal (IRYCIS)	GCF_026229005.1	identical	na	https://ftp.ncbi.nlm.nih.gov/genomes/all/GCA/026/229/005/GCA_026229005.1_ASM2622900v1
GCA_026229045.1	PRJNA602991	SAMN24114870	JAKKEX000000000.1	584	584	Proteus mirabilis	Contig	Major	Full	44882	ASM2622904v1	Hospital Universitario Ramon y Cajal (IRYCIS)	GCF_026229045.1	identical	na	https://ftp.ncbi.nlm.nih.gov/genomes/all/GCA/026/229/045/GCA_026229045.1_ASM2622904v1
GCA_026229105.1	PRJNA609897	SAMN24114885	JAKGSL000000000.1	584	584	Proteus mirabilis	Contig	Major	Full	44882	ASM2622910v1	Hospital Universitario Ramon y Cajal (IRYCIS)	GCF_026229105.1	identical	na	https://ftp.ncbi.nlm.nih.gov/genomes/all/GCA/026/229/105/GCA_026229105.1_ASM2622910v1
GCA_026229125.1	PRJNA609897	SAMN24114886	JAKGSM000000000.1	584	584	Proteus mirabilis	Contig	Major	Full	44882	ASM2622912v1	Hospital Universitario Ramon y Cajal (IRYCIS)	GCF_026229125.1	identical	na	https://ftp.ncbi.nlm.nih.gov/genomes/all/GCA/026/229/125/GCA_026229125.1_ASM2622912v1
GCA_015550355.1	PRJNA637878	SAMN15533164	JADNAR000000000.1	584	584	Proteus mirabilis	Scaffold	Major	Full	44152	ASM1555035v1	Icahn School of Medicine at Mount Sinai	GCF_015550355.1	identical	na	https://ftp.ncbi.nlm.nih.gov/genomes/all/GCA/015/550/355/GCA_015550355.1_ASM1555035v1
GCA_015560685.1	PRJNA637878	SAMN15532486	JADMSH000000000.1	584	584	Proteus mirabilis	Scaffold	Major	Full	44152	ASM1556068v1	Icahn School of Medicine at Mount Sinai	GCF_015560685.1	identical	na	https://ftp.ncbi.nlm.nih.gov/genomes/all/GCA/015/560/685/GCA_015560685.1_ASM1556068v1
GCA_001640165.1	PRJNA315499	SAMN04563558	LWDB00000000.1	584	584	Proteus mirabilis	Scaffold	Major	Full	42497	ASM164016v1	ICAR-National Institute of Veterinary Epidemiology and Disease Informatics	GCF_001640165.1	identical	na	https://ftp.ncbi.nlm.nih.gov/genomes/all/GCA/001/640/165/GCA_001640165.1_ASM164016v1
GCA_017696325.1	PRJNA662829	SAMN16746580	JADQCH000000000.1	584	584	Proteus mirabilis	Contig	Major	Full	44288	ASM1769632v1	ICMR-National Institute of Cholera and Enteric Diseases	na	na	na	https://ftp.ncbi.nlm.nih.gov/genomes/all/GCA/017/696/325/GCA_017696325.1_ASM1769632v1
GCA_025030095.1	PRJNA859136	SAMN29767555	JANFNM000000000.1	584	584	Proteus mirabilis	Contig	Major	Full	44811	ASM2503009v1	Igbinedion University Okada	GCF_025030095.1	identical	na	https://ftp.ncbi.nlm.nih.gov/genomes/all/GCA/025/030/095/GCA_025030095.1_ASM2503009v1
GCA_025030105.1	PRJNA859136	SAMN29767558	JANFNK000000000.1	584	584	Proteus mirabilis	Contig	Major	Full	44811	ASM2503010v1	Igbinedion University Okada	GCF_025030105.1	identical	na	https://ftp.ncbi.nlm.nih.gov/genomes/all/GCA/025/030/105/GCA_025030105.1_ASM2503010v1
GCA_025030145.1	PRJNA859136	SAMN29767556	JANFNL000000000.1	584	584	Proteus mirabilis	Contig	Major	Full	44811	ASM2503014v1	Igbinedion University Okada	GCF_025030145.1	identical	na	https://ftp.ncbi.nlm.nih.gov/genomes/all/GCA/025/030/145/GCA_025030145.1_ASM2503014v1
GCA_025030215.1	PRJNA859136	SAMN29767550	JANFNR000000000.1	584	584	Proteus mirabilis	Contig	Major	Full	44811	ASM2503021v1	Igbinedion University Okada	GCF_025030215.1	identical	na	https://ftp.ncbi.nlm.nih.gov/genomes/all/GCA/025/030/215/GCA_025030215.1_ASM2503021v1
GCA_025030235.1	PRJNA859136	SAMN29767554	JANFNN000000000.1	584	584	Proteus mirabilis	Contig	Major	Full	44811	ASM2503023v1	Igbinedion University Okada	GCF_025030235.1	identical	na	https://ftp.ncbi.nlm.nih.gov/genomes/all/GCA/025/030/235/GCA_025030235.1_ASM2503023v1
GCA_025030255.1	PRJNA859136	SAMN29767551	JANFNQ000000000.1	584	584	Proteus mirabilis	Contig	Major	Full	44811	ASM2503025v1	Igbinedion University Okada	GCF_025030255.1	identical	na	https://ftp.ncbi.nlm.nih.gov/genomes/all/GCA/025/030/255/GCA_025030255.1_ASM2503025v1
GCA_025544655.1	PRJNA738374	SAMN19728227	JAHTWM000000000.1	584	584	Proteus mirabilis	Scaffold	Major	Full	44837	ASM2554465v1	IHU Mediterranee Infection	GCF_025544655.1	identical	na	https://ftp.ncbi.nlm.nih.gov/genomes/all/GCA/025/544/655/GCA_025544655.1_ASM2554465v1
GCA_028610245.1	PRJNA904513	SAMN32241349	JAQRBR000000000.1	584	584	Proteus mirabilis	Contig	Major	Full	44970	ASM2861024v1	Indian Veterinary Research Institute	GCF_028610245.1	identical	na	https://ftp.ncbi.nlm.nih.gov/genomes/all/GCA/028/610/245/GCA_028610245.1_ASM2861024v1
GCA_028610255.1	PRJNA904513	SAMN32241356	JAQRBL000000000.1	584	584	Proteus mirabilis	Contig	Major	Full	44970	ASM2861025v1	Indian Veterinary Research Institute	GCF_028610255.1	identical	na	https://ftp.ncbi.nlm.nih.gov/genomes/all/GCA/028/610/255/GCA_028610255.1_ASM2861025v1
GCA_028610265.1	PRJNA904513	SAMN32241354	JAQRBN000000000.1	584	584	Proteus mirabilis	Contig	Major	Full	44970	ASM2861026v1	Indian Veterinary Research Institute	GCF_028610265.1	identical	na	https://ftp.ncbi.nlm.nih.gov/genomes/all/GCA/028/610/265/GCA_028610265.1_ASM2861026v1
GCA_028610305.1	PRJNA904513	SAMN32241353	JAQRBO000000000.1	584	584	Proteus mirabilis	Contig	Major	Full	44970	ASM2861030v1	Indian Veterinary Research Institute	GCF_028610305.1	identical	na	https://ftp.ncbi.nlm.nih.gov/genomes/all/GCA/028/610/305/GCA_028610305.1_ASM2861030v1
GCA_028610325.1	PRJNA904513	SAMN32241355	JAQRBM000000000.1	584	584	Proteus mirabilis	Contig	Major	Full	44970	ASM2861032v1	Indian Veterinary Research Institute	GCF_028610325.1	identical	na	https://ftp.ncbi.nlm.nih.gov/genomes/all/GCA/028/610/325/GCA_028610325.1_ASM2861032v1
GCA_028610335.1	PRJNA904513	SAMN32241352	JAQRBP000000000.1	584	584	Proteus mirabilis	Contig	Major	Full	44970	ASM2861033v1	Indian Veterinary Research Institute	GCF_028610335.1	identical	na	https://ftp.ncbi.nlm.nih.gov/genomes/all/GCA/028/610/335/GCA_028610335.1_ASM2861033v1
GCA_028610345.1	PRJNA904513	SAMN32241350	JAQRBQ000000000.1	584	584	Proteus mirabilis	Contig	Major	Full	44970	ASM2861034v1	Indian Veterinary Research Institute	GCF_028610345.1	identical	na	https://ftp.ncbi.nlm.nih.gov/genomes/all/GCA/028/610/345/GCA_028610345.1_ASM2861034v1
GCA_028610355.1	PRJNA904513	SAMN32241348	JAQRBS000000000.1	584	584	Proteus mirabilis	Contig	Major	Full	44970	ASM2861035v1	Indian Veterinary Research Institute	GCF_028610355.1	identical	na	https://ftp.ncbi.nlm.nih.gov/genomes/all/GCA/028/610/355/GCA_028610355.1_ASM2861035v1
GCA_028610405.1	PRJNA904513	SAMN32241347	JAQRBT000000000.1	584	584	Proteus mirabilis	Contig	Major	Full	44970	ASM2861040v1	Indian Veterinary Research Institute	GCF_028610405.1	identical	na	https://ftp.ncbi.nlm.nih.gov/genomes/all/GCA/028/610/405/GCA_028610405.1_ASM2861040v1
GCA_028610425.1	PRJNA904513	SAMN32241339	JAQRCB000000000.1	584	584	Proteus mirabilis	Contig	Major	Full	44970	ASM2861042v1	Indian Veterinary Research Institute	GCF_028610425.1	identical	na	https://ftp.ncbi.nlm.nih.gov/genomes/all/GCA/028/610/425/GCA_028610425.1_ASM2861042v1
GCA_028610445.1	PRJNA904513	SAMN32241340	JAQRCA000000000.1	584	584	Proteus mirabilis	Contig	Major	Full	44970	ASM2861044v1	Indian Veterinary Research Institute	GCF_028610445.1	identical	na	https://ftp.ncbi.nlm.nih.gov/genomes/all/GCA/028/610/445/GCA_028610445.1_ASM2861044v1
GCA_028610455.1	PRJNA904513	SAMN32241346	JAQRBU000000000.1	584	584	Proteus mirabilis	Contig	Major	Full	44970	ASM2861045v1	Indian Veterinary Research Institute	GCF_028610455.1	identical	na	https://ftp.ncbi.nlm.nih.gov/genomes/all/GCA/028/610/455/GCA_028610455.1_ASM2861045v1
GCA_028610485.1	PRJNA904513	SAMN32241344	JAQRBW000000000.1	584	584	Proteus mirabilis	Contig	Major	Full	44970	ASM2861048v1	Indian Veterinary Research Institute	GCF_028610485.1	identical	na	https://ftp.ncbi.nlm.nih.gov/genomes/all/GCA/028/610/485/GCA_028610485.1_ASM2861048v1
GCA_028610505.1	PRJNA904513	SAMN32241343	JAQRBX000000000.1	584	584	Proteus mirabilis	Contig	Major	Full	44970	ASM2861050v1	Indian Veterinary Research Institute	GCF_028610505.1	identical	na	https://ftp.ncbi.nlm.nih.gov/genomes/all/GCA/028/610/505/GCA_028610505.1_ASM2861050v1
GCA_028610525.1	PRJNA904513	SAMN32241342	JAQRBY000000000.1	584	584	Proteus mirabilis	Contig	Major	Full	44970	ASM2861052v1	Indian Veterinary Research Institute	GCF_028610525.1	identical	na	https://ftp.ncbi.nlm.nih.gov/genomes/all/GCA/028/610/525/GCA_028610525.1_ASM2861052v1
GCA_028610535.1	PRJNA904513	SAMN32241345	JAQRBV000000000.1	584	584	Proteus mirabilis	Contig	Major	Full	44970	ASM2861053v1	Indian Veterinary Research Institute	GCF_028610535.1	identical	na	https://ftp.ncbi.nlm.nih.gov/genomes/all/GCA/028/610/535/GCA_028610535.1_ASM2861053v1
GCA_028610565.1	PRJNA904513	SAMN32241341	JAQRBZ000000000.1	584	584	Proteus mirabilis	Contig	Major	Full	44970	ASM2861056v1	Indian Veterinary Research Institute	GCF_028610565.1	identical	na	https://ftp.ncbi.nlm.nih.gov/genomes/all/GCA/028/610/565/GCA_028610565.1_ASM2861056v1
GCA_029542405.1	PRJNA904513	SAMN32241351		584	584	Proteus mirabilis	Complete Genome	Major	Full	45019	ASM2954240v1	Indian Veterinary Research Institute	GCF_029542405.1	identical	na	https://ftp.ncbi.nlm.nih.gov/genomes/all/GCA/029/542/405/GCA_029542405.1_ASM2954240v1
GCA_012360255.1	PRJNA579393	SAMN13110952	WNEI00000000.1	584	584	Proteus mirabilis	Contig	Major	Full	43936	ASM1236025v1	INSERM 1137	GCF_012360255.1	identical	na	https://ftp.ncbi.nlm.nih.gov/genomes/all/GCA/012/360/255/GCA_012360255.1_ASM1236025v1
GCA_013184265.1	PRJNA517864	SAMN10846777	JABBHE000000000.1	584	584	Proteus mirabilis	Contig	Major	Full	43979	ASM1318426v1	INSERM 1137	GCF_013184265.1	identical	na	https://ftp.ncbi.nlm.nih.gov/genomes/all/GCA/013/184/265/GCA_013184265.1_ASM1318426v1
GCA_008630655.1	PRJNA506729	SAMN12734738		584	584	Proteus mirabilis	Complete Genome	Major	Full	43729	ASM863065v1	Jan Kochanowski University	GCF_008630655.1	identical	na	https://ftp.ncbi.nlm.nih.gov/genomes/all/GCA/008/630/655/GCA_008630655.1_ASM863065v1
GCA_008705195.1	PRJNA506729	SAMN12770272		584	584	Proteus mirabilis	Complete Genome	Major	Full	43732	ASM870519v1	Jan Kochanowski University	GCF_008705195.1	identical	na	https://ftp.ncbi.nlm.nih.gov/genomes/all/GCA/008/705/195/GCA_008705195.1_ASM870519v1
GCA_011067125.1	PRJNA506729	SAMN14252151	JAAMPE000000000.1	584	584	Proteus mirabilis	Contig	Major	Full	43897	ASM1106712v1	Jan Kochanowski University	GCF_011067125.1	identical	na	https://ftp.ncbi.nlm.nih.gov/genomes/all/GCA/011/067/125/GCA_011067125.1_ASM1106712v1
GCA_025447515.1	PRJNA506729	SAMN30557751	JAOEJW000000000.1	584	584	Proteus mirabilis	Contig	Major	Full	44831	ASM2544751v1	Jan Kochanowski University	GCF_025447515.1	identical	na	https://ftp.ncbi.nlm.nih.gov/genomes/all/GCA/025/447/515/GCA_025447515.1_ASM2544751v1
GCA_025447615.1	PRJNA506729	SAMN30557608	JAOEJV000000000.1	584	584	Proteus mirabilis	Contig	Major	Full	44831	ASM2544761v1	Jan Kochanowski University	GCF_025447615.1	identical	na	https://ftp.ncbi.nlm.nih.gov/genomes/all/GCA/025/447/615/GCA_025447615.1_ASM2544761v1
GCA_002184635.2	PRJNA339843	SAMN06812618	NEYX00000000.2	584	584	Proteus mirabilis	Contig	Major	Full	43418	ASM218463v2	JCVI	GCF_002184635.2	identical	na	https://ftp.ncbi.nlm.nih.gov/genomes/all/GCA/002/184/635/GCA_002184635.2_ASM218463v2
GCA_002936215.2	PRJNA433394	SAMN08513478	PTIJ00000000.2	584	584	Proteus mirabilis	Contig	Major	Full	43418	ASM293621v2	JCVI	GCF_002936215.2	identical	na	https://ftp.ncbi.nlm.nih.gov/genomes/all/GCA/002/936/215/GCA_002936215.2_ASM293621v2
GCA_003977485.1	PRJNA508509	SAMN10527292	RYXM00000000.1	584	584	Proteus mirabilis	Contig	Major	Full	43461	ASM397748v1	JCVI	GCF_003977485.1	identical	na	https://ftp.ncbi.nlm.nih.gov/genomes/all/GCA/003/977/485/GCA_003977485.1_ASM397748v1
GCA_010692865.1	PRJNA596082	SAMN14074148		584	584	Proteus mirabilis	Complete Genome	Major	Full	43879	ASM1069286v1	Jilin Agricultural University	GCF_010692865.1	identical	na	https://ftp.ncbi.nlm.nih.gov/genomes/all/GCA/010/692/865/GCA_010692865.1_ASM1069286v1
GCA_021228935.1	PRJNA787444	SAMN23803107		584	584	Proteus mirabilis	Complete Genome	Major	Full	44549	ASM2122893v1	Jinan University	GCF_021228935.1	identical	na	https://ftp.ncbi.nlm.nih.gov/genomes/all/GCA/021/228/935/GCA_021228935.1_ASM2122893v1
GCA_013184655.1	PRJNA612943	SAMN14389040	JAAQRB000000000.1	584	584	Proteus mirabilis	Scaffold	Major	Full	43979	ASM1318465v1	Jinhua Central Hospital	GCF_013184655.1	identical	na	https://ftp.ncbi.nlm.nih.gov/genomes/all/GCA/013/184/655/GCA_013184655.1_ASM1318465v1
GCA_013184675.1	PRJNA612943	SAMN14389039	JAAQRA000000000.1	584	584	Proteus mirabilis	Scaffold	Major	Full	43979	ASM1318467v1	Jinhua Central Hospital	GCF_013184675.1	identical	na	https://ftp.ncbi.nlm.nih.gov/genomes/all/GCA/013/184/675/GCA_013184675.1_ASM1318467v1
GCA_013184695.1	PRJNA612943	SAMN14389038	JAAQQZ000000000.1	584	584	Proteus mirabilis	Scaffold	Major	Full	43979	ASM1318469v1	Jinhua Central Hospital	GCF_013184695.1	identical	na	https://ftp.ncbi.nlm.nih.gov/genomes/all/GCA/013/184/695/GCA_013184695.1_ASM1318469v1
GCA_013184715.1	PRJNA612943	SAMN14389037	JAAQQY000000000.1	584	584	Proteus mirabilis	Scaffold	Major	Full	43979	ASM1318471v1	Jinhua Central Hospital	GCF_013184715.1	identical	na	https://ftp.ncbi.nlm.nih.gov/genomes/all/GCA/013/184/715/GCA_013184715.1_ASM1318471v1
GCA_022453625.1	PRJNA808804	SAMN26106932		584	584	Proteus mirabilis	Complete Genome	Major	Full	44623	ASM2245362v1	Jinhua Central Hospital	GCF_022453625.1	identical	na	https://ftp.ncbi.nlm.nih.gov/genomes/all/GCA/022/453/625/GCA_022453625.1_ASM2245362v1
GCA_003687785.1	PRJNA497260	SAMN10252249	RDWH00000000.1	584	584	Proteus mirabilis	Contig	Major	Full	43397	ASM368778v1	JMI Laboratories	GCF_003687785.1	identical	na	https://ftp.ncbi.nlm.nih.gov/genomes/all/GCA/003/687/785/GCA_003687785.1_ASM368778v1
GCA_003688085.1	PRJNA497260	SAMN10252255	RDWB00000000.1	584	584	Proteus mirabilis	Contig	Major	Full	43397	ASM368808v1	JMI Laboratories	GCF_003688085.1	identical	na	https://ftp.ncbi.nlm.nih.gov/genomes/all/GCA/003/688/085/GCA_003688085.1_ASM368808v1
GCA_028462725.1	PRJNA833106	SAMN26871988	JAQOXQ000000000.1	584	584	Proteus mirabilis	Contig	Major	Full	44961	ASM2846272v1	JPIAMR ARMIS	GCF_028462725.1	identical	na	https://ftp.ncbi.nlm.nih.gov/genomes/all/GCA/028/462/725/GCA_028462725.1_ASM2846272v1
GCA_028462765.1	PRJNA833106	SAMN26871987	JAQOXR000000000.1	584	584	Proteus mirabilis	Contig	Major	Full	44961	ASM2846276v1	JPIAMR ARMIS	GCF_028462765.1	identical	na	https://ftp.ncbi.nlm.nih.gov/genomes/all/GCA/028/462/765/GCA_028462765.1_ASM2846276v1
GCA_028462785.1	PRJNA833106	SAMN26871985	JAQOXT000000000.1	584	584	Proteus mirabilis	Contig	Major	Full	44961	ASM2846278v1	JPIAMR ARMIS	GCF_028462785.1	identical	na	https://ftp.ncbi.nlm.nih.gov/genomes/all/GCA/028/462/785/GCA_028462785.1_ASM2846278v1
GCA_028462805.1	PRJNA833106	SAMN26871984	JAQOXU000000000.1	584	584	Proteus mirabilis	Contig	Major	Full	44961	ASM2846280v1	JPIAMR ARMIS	GCF_028462805.1	identical	na	https://ftp.ncbi.nlm.nih.gov/genomes/all/GCA/028/462/805/GCA_028462805.1_ASM2846280v1
GCA_028462825.1	PRJNA833106	SAMN26871983	JAQOXV000000000.1	584	584	Proteus mirabilis	Contig	Major	Full	44961	ASM2846282v1	JPIAMR ARMIS	GCF_028462825.1	identical	na	https://ftp.ncbi.nlm.nih.gov/genomes/all/GCA/028/462/825/GCA_028462825.1_ASM2846282v1
GCA_028462845.1	PRJNA833106	SAMN26871982	JAQOXW000000000.1	584	584	Proteus mirabilis	Contig	Major	Full	44961	ASM2846284v1	JPIAMR ARMIS	GCF_028462845.1	identical	na	https://ftp.ncbi.nlm.nih.gov/genomes/all/GCA/028/462/845/GCA_028462845.1_ASM2846284v1
GCA_028462865.1	PRJNA833106	SAMN26871981	JAQOXX000000000.1	584	584	Proteus mirabilis	Contig	Major	Full	44961	ASM2846286v1	JPIAMR ARMIS	GCF_028462865.1	identical	na	https://ftp.ncbi.nlm.nih.gov/genomes/all/GCA/028/462/865/GCA_028462865.1_ASM2846286v1
GCA_028462875.1	PRJNA833106	SAMN26871980	JAQOXY000000000.1	584	584	Proteus mirabilis	Contig	Major	Full	44961	ASM2846287v1	JPIAMR ARMIS	GCF_028462875.1	identical	na	https://ftp.ncbi.nlm.nih.gov/genomes/all/GCA/028/462/875/GCA_028462875.1_ASM2846287v1
GCA_028462905.1	PRJNA833106	SAMN26871986	JAQOXS000000000.1	584	584	Proteus mirabilis	Contig	Major	Full	44961	ASM2846290v1	JPIAMR ARMIS	GCF_028462905.1	identical	na	https://ftp.ncbi.nlm.nih.gov/genomes/all/GCA/028/462/905/GCA_028462905.1_ASM2846290v1
GCA_028462925.1	PRJNA833106	SAMN26871978	JAQOYA000000000.1	584	584	Proteus mirabilis	Contig	Major	Full	44961	ASM2846292v1	JPIAMR ARMIS	GCF_028462925.1	identical	na	https://ftp.ncbi.nlm.nih.gov/genomes/all/GCA/028/462/925/GCA_028462925.1_ASM2846292v1
GCA_028462935.1	PRJNA833106	SAMN26871979	JAQOXZ000000000.1	584	584	Proteus mirabilis	Contig	Major	Full	44961	ASM2846293v1	JPIAMR ARMIS	GCF_028462935.1	identical	na	https://ftp.ncbi.nlm.nih.gov/genomes/all/GCA/028/462/935/GCA_028462935.1_ASM2846293v1
GCA_028462965.1	PRJNA833106	SAMN26871977	JAQOYB000000000.1	584	584	Proteus mirabilis	Contig	Major	Full	44961	ASM2846296v1	JPIAMR ARMIS	GCF_028462965.1	identical	na	https://ftp.ncbi.nlm.nih.gov/genomes/all/GCA/028/462/965/GCA_028462965.1_ASM2846296v1
GCA_028462985.1	PRJNA833106	SAMN26871976	JAQOYC000000000.1	584	584	Proteus mirabilis	Contig	Major	Full	44961	ASM2846298v1	JPIAMR ARMIS	GCF_028462985.1	identical	na	https://ftp.ncbi.nlm.nih.gov/genomes/all/GCA/028/462/985/GCA_028462985.1_ASM2846298v1
GCA_028463005.1	PRJNA833106	SAMN26871975	JAQOYD000000000.1	584	584	Proteus mirabilis	Contig	Major	Full	44961	ASM2846300v1	JPIAMR ARMIS	GCF_028463005.1	identical	na	https://ftp.ncbi.nlm.nih.gov/genomes/all/GCA/028/463/005/GCA_028463005.1_ASM2846300v1
GCA_028463025.1	PRJNA833106	SAMN26871973	JAQOYF000000000.1	584	584	Proteus mirabilis	Contig	Major	Full	44961	ASM2846302v1	JPIAMR ARMIS	GCF_028463025.1	identical	na	https://ftp.ncbi.nlm.nih.gov/genomes/all/GCA/028/463/025/GCA_028463025.1_ASM2846302v1
GCA_028463035.1	PRJNA833106	SAMN26871974	JAQOYE000000000.1	584	584	Proteus mirabilis	Contig	Major	Full	44961	ASM2846303v1	JPIAMR ARMIS	GCF_028463035.1	identical	na	https://ftp.ncbi.nlm.nih.gov/genomes/all/GCA/028/463/035/GCA_028463035.1_ASM2846303v1
GCA_028463055.1	PRJNA833106	SAMN26871972	JAQOYG000000000.1	584	584	Proteus mirabilis	Contig	Major	Full	44961	ASM2846305v1	JPIAMR ARMIS	GCF_028463055.1	identical	na	https://ftp.ncbi.nlm.nih.gov/genomes/all/GCA/028/463/055/GCA_028463055.1_ASM2846305v1
GCA_028463085.1	PRJNA833106	SAMN26871970	JAQOYI000000000.1	584	584	Proteus mirabilis	Contig	Major	Full	44961	ASM2846308v1	JPIAMR ARMIS	GCF_028463085.1	identical	na	https://ftp.ncbi.nlm.nih.gov/genomes/all/GCA/028/463/085/GCA_028463085.1_ASM2846308v1
GCA_028463105.1	PRJNA833106	SAMN26871971	JAQOYH000000000.1	584	584	Proteus mirabilis	Contig	Major	Full	44961	ASM2846310v1	JPIAMR ARMIS	GCF_028463105.1	identical	na	https://ftp.ncbi.nlm.nih.gov/genomes/all/GCA/028/463/105/GCA_028463105.1_ASM2846310v1
GCA_028463125.1	PRJNA833106	SAMN26871969	JAQOYJ000000000.1	584	584	Proteus mirabilis	Contig	Major	Full	44961	ASM2846312v1	JPIAMR ARMIS	GCF_028463125.1	identical	na	https://ftp.ncbi.nlm.nih.gov/genomes/all/GCA/028/463/125/GCA_028463125.1_ASM2846312v1
GCA_028463135.1	PRJNA833106	SAMN26871967	JAQOYL000000000.1	584	584	Proteus mirabilis	Contig	Major	Full	44961	ASM2846313v1	JPIAMR ARMIS	GCF_028463135.1	identical	na	https://ftp.ncbi.nlm.nih.gov/genomes/all/GCA/028/463/135/GCA_028463135.1_ASM2846313v1
GCA_028463155.1	PRJNA833106	SAMN26871968	JAQOYK000000000.1	584	584	Proteus mirabilis	Contig	Major	Full	44961	ASM2846315v1	JPIAMR ARMIS	GCF_028463155.1	identical	na	https://ftp.ncbi.nlm.nih.gov/genomes/all/GCA/028/463/155/GCA_028463155.1_ASM2846315v1
GCA_028463185.1	PRJNA833106	SAMN26871966	JAQOYM000000000.1	584	584	Proteus mirabilis	Contig	Major	Full	44961	ASM2846318v1	JPIAMR ARMIS	GCF_028463185.1	identical	na	https://ftp.ncbi.nlm.nih.gov/genomes/all/GCA/028/463/185/GCA_028463185.1_ASM2846318v1
GCA_028463205.1	PRJNA833106	SAMN26871965	JAQOYN000000000.1	584	584	Proteus mirabilis	Contig	Major	Full	44961	ASM2846320v1	JPIAMR ARMIS	GCF_028463205.1	identical	na	https://ftp.ncbi.nlm.nih.gov/genomes/all/GCA/028/463/205/GCA_028463205.1_ASM2846320v1
GCA_028463215.1	PRJNA833106	SAMN26871963	JAQOYP000000000.1	584	584	Proteus mirabilis	Contig	Major	Full	44961	ASM2846321v1	JPIAMR ARMIS	GCF_028463215.1	identical	na	https://ftp.ncbi.nlm.nih.gov/genomes/all/GCA/028/463/215/GCA_028463215.1_ASM2846321v1
GCA_028463225.1	PRJNA833106	SAMN26871962	JAQOYQ000000000.1	584	584	Proteus mirabilis	Contig	Major	Full	44961	ASM2846322v1	JPIAMR ARMIS	GCF_028463225.1	identical	na	https://ftp.ncbi.nlm.nih.gov/genomes/all/GCA/028/463/225/GCA_028463225.1_ASM2846322v1
GCA_028463265.1	PRJNA833106	SAMN26871964	JAQOYO000000000.1	584	584	Proteus mirabilis	Contig	Major	Full	44961	ASM2846326v1	JPIAMR ARMIS	GCF_028463265.1	identical	na	https://ftp.ncbi.nlm.nih.gov/genomes/all/GCA/028/463/265/GCA_028463265.1_ASM2846326v1
GCA_028463275.1	PRJNA833106	SAMN26871961	JAQOYR000000000.1	584	584	Proteus mirabilis	Contig	Major	Full	44961	ASM2846327v1	JPIAMR ARMIS	GCF_028463275.1	identical	na	https://ftp.ncbi.nlm.nih.gov/genomes/all/GCA/028/463/275/GCA_028463275.1_ASM2846327v1
GCA_028463305.1	PRJNA833106	SAMN26871959	JAQOYT000000000.1	584	584	Proteus mirabilis	Contig	Major	Full	44961	ASM2846330v1	JPIAMR ARMIS	GCF_028463305.1	identical	na	https://ftp.ncbi.nlm.nih.gov/genomes/all/GCA/028/463/305/GCA_028463305.1_ASM2846330v1
GCA_028463325.1	PRJNA833106	SAMN26871957	JAQOYV000000000.1	584	584	Proteus mirabilis	Contig	Major	Full	44961	ASM2846332v1	JPIAMR ARMIS	GCF_028463325.1	identical	na	https://ftp.ncbi.nlm.nih.gov/genomes/all/GCA/028/463/325/GCA_028463325.1_ASM2846332v1
GCA_028463335.1	PRJNA833106	SAMN26871960	JAQOYS000000000.1	584	584	Proteus mirabilis	Contig	Major	Full	44961	ASM2846333v1	JPIAMR ARMIS	GCF_028463335.1	identical	na	https://ftp.ncbi.nlm.nih.gov/genomes/all/GCA/028/463/335/GCA_028463335.1_ASM2846333v1
GCA_028463355.1	PRJNA833106	SAMN26871958	JAQOYU000000000.1	584	584	Proteus mirabilis	Contig	Major	Full	44961	ASM2846335v1	JPIAMR ARMIS	GCF_028463355.1	identical	na	https://ftp.ncbi.nlm.nih.gov/genomes/all/GCA/028/463/355/GCA_028463355.1_ASM2846335v1
GCA_028463375.1	PRJNA833106	SAMN26871956	JAQOYW000000000.1	584	584	Proteus mirabilis	Contig	Major	Full	44961	ASM2846337v1	JPIAMR ARMIS	GCF_028463375.1	identical	na	https://ftp.ncbi.nlm.nih.gov/genomes/all/GCA/028/463/375/GCA_028463375.1_ASM2846337v1
GCA_028463405.1	PRJNA833106	SAMN26871953	JAQOYZ000000000.1	584	584	Proteus mirabilis	Contig	Major	Full	44961	ASM2846340v1	JPIAMR ARMIS	GCF_028463405.1	identical	na	https://ftp.ncbi.nlm.nih.gov/genomes/all/GCA/028/463/405/GCA_028463405.1_ASM2846340v1
GCA_028463425.1	PRJNA833106	SAMN26871955	JAQOYX000000000.1	584	584	Proteus mirabilis	Contig	Major	Full	44961	ASM2846342v1	JPIAMR ARMIS	GCF_028463425.1	identical	na	https://ftp.ncbi.nlm.nih.gov/genomes/all/GCA/028/463/425/GCA_028463425.1_ASM2846342v1
GCA_028463435.1	PRJNA833106	SAMN26871954	JAQOYY000000000.1	584	584	Proteus mirabilis	Contig	Major	Full	44961	ASM2846343v1	JPIAMR ARMIS	GCF_028463435.1	identical	na	https://ftp.ncbi.nlm.nih.gov/genomes/all/GCA/028/463/435/GCA_028463435.1_ASM2846343v1
GCA_028463445.1	PRJNA833106	SAMN26871951	JAQOZB000000000.1	584	584	Proteus mirabilis	Contig	Major	Full	44961	ASM2846344v1	JPIAMR ARMIS	GCF_028463445.1	identical	na	https://ftp.ncbi.nlm.nih.gov/genomes/all/GCA/028/463/445/GCA_028463445.1_ASM2846344v1
GCA_028463455.1	PRJNA833106	SAMN26871952	JAQOZA000000000.1	584	584	Proteus mirabilis	Contig	Major	Full	44961	ASM2846345v1	JPIAMR ARMIS	GCF_028463455.1	identical	na	https://ftp.ncbi.nlm.nih.gov/genomes/all/GCA/028/463/455/GCA_028463455.1_ASM2846345v1
GCA_028463505.1	PRJNA833106	SAMN26871950	JAQOZC000000000.1	584	584	Proteus mirabilis	Contig	Major	Full	44961	ASM2846350v1	JPIAMR ARMIS	GCF_028463505.1	identical	na	https://ftp.ncbi.nlm.nih.gov/genomes/all/GCA/028/463/505/GCA_028463505.1_ASM2846350v1
GCA_028463525.1	PRJNA833106	SAMN26871946	JAQOZG000000000.1	584	584	Proteus mirabilis	Contig	Major	Full	44961	ASM2846352v1	JPIAMR ARMIS	GCF_028463525.1	identical	na	https://ftp.ncbi.nlm.nih.gov/genomes/all/GCA/028/463/525/GCA_028463525.1_ASM2846352v1
GCA_028463535.1	PRJNA833106	SAMN26871949	JAQOZD000000000.1	584	584	Proteus mirabilis	Contig	Major	Full	44961	ASM2846353v1	JPIAMR ARMIS	GCF_028463535.1	identical	na	https://ftp.ncbi.nlm.nih.gov/genomes/all/GCA/028/463/535/GCA_028463535.1_ASM2846353v1
GCA_028463545.1	PRJNA833106	SAMN26871948	JAQOZE000000000.1	584	584	Proteus mirabilis	Contig	Major	Full	44961	ASM2846354v1	JPIAMR ARMIS	GCF_028463545.1	identical	na	https://ftp.ncbi.nlm.nih.gov/genomes/all/GCA/028/463/545/GCA_028463545.1_ASM2846354v1
GCA_028463585.1	PRJNA833106	SAMN26871947	JAQOZF000000000.1	584	584	Proteus mirabilis	Contig	Major	Full	44961	ASM2846358v1	JPIAMR ARMIS	GCF_028463585.1	identical	na	https://ftp.ncbi.nlm.nih.gov/genomes/all/GCA/028/463/585/GCA_028463585.1_ASM2846358v1
GCA_028463605.1	PRJNA833106	SAMN26871945	JAQOZH000000000.1	584	584	Proteus mirabilis	Contig	Major	Full	44961	ASM2846360v1	JPIAMR ARMIS	GCF_028463605.1	identical	na	https://ftp.ncbi.nlm.nih.gov/genomes/all/GCA/028/463/605/GCA_028463605.1_ASM2846360v1
GCA_028463625.1	PRJNA833106	SAMN26871943	JAQOZJ000000000.1	584	584	Proteus mirabilis	Contig	Major	Full	44961	ASM2846362v1	JPIAMR ARMIS	GCF_028463625.1	identical	na	https://ftp.ncbi.nlm.nih.gov/genomes/all/GCA/028/463/625/GCA_028463625.1_ASM2846362v1
GCA_028463635.1	PRJNA833106	SAMN26871944	JAQOZI000000000.1	584	584	Proteus mirabilis	Contig	Major	Full	44961	ASM2846363v1	JPIAMR ARMIS	GCF_028463635.1	identical	na	https://ftp.ncbi.nlm.nih.gov/genomes/all/GCA/028/463/635/GCA_028463635.1_ASM2846363v1
GCA_028463645.1	PRJNA833106	SAMN26871941	JAQOZL000000000.1	584	584	Proteus mirabilis	Contig	Major	Full	44961	ASM2846364v1	JPIAMR ARMIS	GCF_028463645.1	identical	na	https://ftp.ncbi.nlm.nih.gov/genomes/all/GCA/028/463/645/GCA_028463645.1_ASM2846364v1
GCA_028463685.1	PRJNA833106	SAMN26871942	JAQOZK000000000.1	584	584	Proteus mirabilis	Contig	Major	Full	44961	ASM2846368v1	JPIAMR ARMIS	GCF_028463685.1	identical	na	https://ftp.ncbi.nlm.nih.gov/genomes/all/GCA/028/463/685/GCA_028463685.1_ASM2846368v1
GCA_028463695.1	PRJNA833106	SAMN26871940	JAQOZM000000000.1	584	584	Proteus mirabilis	Contig	Major	Full	44961	ASM2846369v1	JPIAMR ARMIS	GCF_028463695.1	identical	na	https://ftp.ncbi.nlm.nih.gov/genomes/all/GCA/028/463/695/GCA_028463695.1_ASM2846369v1
GCA_028463705.1	PRJNA833106	SAMN26871939	JAQOZN000000000.1	584	584	Proteus mirabilis	Contig	Major	Full	44961	ASM2846370v1	JPIAMR ARMIS	GCF_028463705.1	identical	na	https://ftp.ncbi.nlm.nih.gov/genomes/all/GCA/028/463/705/GCA_028463705.1_ASM2846370v1
GCA_028463745.1	PRJNA833106	SAMN26871937	JAQOZP000000000.1	584	584	Proteus mirabilis	Contig	Major	Full	44961	ASM2846374v1	JPIAMR ARMIS	GCF_028463745.1	identical	na	https://ftp.ncbi.nlm.nih.gov/genomes/all/GCA/028/463/745/GCA_028463745.1_ASM2846374v1
GCA_028463765.1	PRJNA833106	SAMN26871938	JAQOZO000000000.1	584	584	Proteus mirabilis	Contig	Major	Full	44961	ASM2846376v1	JPIAMR ARMIS	GCF_028463765.1	identical	na	https://ftp.ncbi.nlm.nih.gov/genomes/all/GCA/028/463/765/GCA_028463765.1_ASM2846376v1
GCA_028463785.1	PRJNA833106	SAMN26871933	JAQOZS000000000.1	584	584	Proteus mirabilis	Contig	Major	Full	44961	ASM2846378v1	JPIAMR ARMIS	GCF_028463785.1	identical	na	https://ftp.ncbi.nlm.nih.gov/genomes/all/GCA/028/463/785/GCA_028463785.1_ASM2846378v1
GCA_028463795.1	PRJNA833106	SAMN26871934	JAQOZR000000000.1	584	584	Proteus mirabilis	Contig	Major	Full	44961	ASM2846379v1	JPIAMR ARMIS	GCF_028463795.1	identical	na	https://ftp.ncbi.nlm.nih.gov/genomes/all/GCA/028/463/795/GCA_028463795.1_ASM2846379v1
GCA_028463825.1	PRJNA833106	SAMN26871935	JAQOZQ000000000.1	584	584	Proteus mirabilis	Contig	Major	Full	44961	ASM2846382v1	JPIAMR ARMIS	GCF_028463825.1	identical	na	https://ftp.ncbi.nlm.nih.gov/genomes/all/GCA/028/463/825/GCA_028463825.1_ASM2846382v1
GCA_028596005.1	PRJNA833106	SAMN26871936		584	584	Proteus mirabilis	Complete Genome	Major	Full	44969	ASM2859600v1	JPIAMR ARMIS	GCF_028596005.1	identical	na	https://ftp.ncbi.nlm.nih.gov/genomes/all/GCA/028/596/005/GCA_028596005.1_ASM2859600v1
GCA_002013325.1	PRJNA314401	SAMN04534829	LUFT00000000.1	584	584	Proteus mirabilis	Contig	Major	Full	42797	ASM201332v1	King Saud University	GCF_002013325.1	identical	na	https://ftp.ncbi.nlm.nih.gov/genomes/all/GCA/002/013/325/GCA_002013325.1_ASM201332v1
GCA_004570595.1	PRJNA527079	SAMN11126836	SPOX00000000.1	584	584	Proteus mirabilis	Contig	Major	Full	43557	ASM457059v1	King's College London	GCF_004570595.1	identical	na	https://ftp.ncbi.nlm.nih.gov/genomes/all/GCA/004/570/595/GCA_004570595.1_ASM457059v1
GCA_015235315.1	PRJNA671681	SAMN16540192	JADGLF000000000.1	584	584	Proteus mirabilis	Contig	Major	Full	44139	ASM1523531v1	King's College London	GCF_015235315.1	identical	na	https://ftp.ncbi.nlm.nih.gov/genomes/all/GCA/015/235/315/GCA_015235315.1_ASM1523531v1
GCA_013344565.1	PRJNA635943	SAMN15061198	JABVMA000000000.1	584	584	Proteus mirabilis	Contig	Major	Full	43997	ASM1334456v1	Kurdistan University of Medical Sciences	GCF_013344565.1	identical	na	https://ftp.ncbi.nlm.nih.gov/genomes/all/GCA/013/344/565/GCA_013344565.1_ASM1334456v1
GCA_004522505.1	PRJNA517134	SAMN10820088	SDUJ00000000.1	584	584	Proteus mirabilis	Contig	Major	Full	43553	ASM452250v1	Lebanese American University	GCF_004522505.1	identical	na	https://ftp.ncbi.nlm.nih.gov/genomes/all/GCA/004/522/505/GCA_004522505.1_ASM452250v1
GCA_025398955.1	PRJNA876235	SAMN30648324		584	584	Proteus mirabilis	Complete Genome	Major	Full	44829	ASM2539895v1	Life and Earth Sciences Institute (Including Health and Agriculture), PAULESI	GCF_025398955.1	identical	na	https://ftp.ncbi.nlm.nih.gov/genomes/all/GCA/025/398/955/GCA_025398955.1_ASM2539895v1
GCA_000755485.1	PRJNA244573	SAMN02870743	JOVJ00000000.1	584	584	Proteus mirabilis	Scaffold	Major	Full	41899	ASM75548v1	Los Alamos National Laboratory	GCF_000755485.1	identical	na	https://ftp.ncbi.nlm.nih.gov/genomes/all/GCA/000/755/485/GCA_000755485.1_ASM75548v1
GCA_002861105.1	PRJNA316969	SAMN08193712	PKIT00000000.1	584	584	Proteus mirabilis	Contig	Major	Full	43097	ASM286110v1	Loyola University Chicago	GCF_002861105.1	identical	na	https://ftp.ncbi.nlm.nih.gov/genomes/all/GCA/002/861/105/GCA_002861105.1_ASM286110v1
GCA_012030315.1	PRJNA316969	SAMN14478477	JAAUWO000000000.1	584	584	Proteus mirabilis	Contig	Major	Full	43925	ASM1203031v1	Loyola University Chicago	GCF_012030315.1	identical	na	https://ftp.ncbi.nlm.nih.gov/genomes/all/GCA/012/030/315/GCA_012030315.1_ASM1203031v1
GCA_012030515.1	PRJNA316969	SAMN14478486	JAAUWF000000000.1	584	584	Proteus mirabilis	Contig	Major	Full	43925	ASM1203051v1	Loyola University Chicago	GCF_012030515.1	identical	na	https://ftp.ncbi.nlm.nih.gov/genomes/all/GCA/012/030/515/GCA_012030515.1_ASM1203051v1
GCA_009718745.1	PRJNA544527	SAMN11946305	WNBD00000000.1	584	584	Proteus mirabilis	Scaffold	Major	Full	43796	ASM971874v1	Massachusetts Institute of Technology	GCF_009718745.1	identical	na	https://ftp.ncbi.nlm.nih.gov/genomes/all/GCA/009/718/745/GCA_009718745.1_ASM971874v1
GCA_009718785.1	PRJNA544527	SAMN11946303	WNBF00000000.1	584	584	Proteus mirabilis	Scaffold	Major	Full	43796	ASM971878v1	Massachusetts Institute of Technology	GCF_009718785.1	identical	na	https://ftp.ncbi.nlm.nih.gov/genomes/all/GCA/009/718/785/GCA_009718785.1_ASM971878v1
GCA_009718885.1	PRJNA544527	SAMN11946304	WNBE00000000.1	584	584	Proteus mirabilis	Scaffold	Major	Full	43796	ASM971888v1	Massachusetts Institute of Technology	GCF_009718885.1	identical	na	https://ftp.ncbi.nlm.nih.gov/genomes/all/GCA/009/718/885/GCA_009718885.1_ASM971888v1
GCA_009718905.1	PRJNA544527	SAMN11946306	WNBC00000000.1	584	584	Proteus mirabilis	Scaffold	Major	Full	43796	ASM971890v1	Massachusetts Institute of Technology	GCF_009718905.1	identical	na	https://ftp.ncbi.nlm.nih.gov/genomes/all/GCA/009/718/905/GCA_009718905.1_ASM971890v1
GCA_013357405.1	PRJNA633229	SAMN14938213		584	584	Proteus mirabilis	Complete Genome	Major	Full	43999	ASM1335740v1	microbial pathogenic ecology group	GCF_013357405.1	identical	na	https://ftp.ncbi.nlm.nih.gov/genomes/all/GCA/013/357/405/GCA_013357405.1_ASM1335740v1
GCA_013357425.1	PRJNA633229	SAMN14938214		584	584	Proteus mirabilis	Complete Genome	Major	Full	43999	ASM1335742v1	microbial pathogenic ecology group	GCF_013357425.1	identical	na	https://ftp.ncbi.nlm.nih.gov/genomes/all/GCA/013/357/425/GCA_013357425.1_ASM1335742v1
GCA_013357445.1	PRJNA631894	SAMN14896267		584	584	Proteus mirabilis	Complete Genome	Major	Full	43999	ASM1335744v1	microbial pathogenic ecology group	GCF_013357445.1	identical	na	https://ftp.ncbi.nlm.nih.gov/genomes/all/GCA/013/357/445/GCA_013357445.1_ASM1335744v1
GCA_013357465.1	PRJNA632453	SAMN14909661		584	584	Proteus mirabilis	Complete Genome	Major	Full	43999	ASM1335746v1	microbial pathogenic ecology group	GCF_013357465.1	identical	na	https://ftp.ncbi.nlm.nih.gov/genomes/all/GCA/013/357/465/GCA_013357465.1_ASM1335746v1
GCA_013357485.1	PRJNA632462	SAMN14909848		584	584	Proteus mirabilis	Complete Genome	Major	Full	43999	ASM1335748v1	microbial pathogenic ecology group	GCF_013357485.1	identical	na	https://ftp.ncbi.nlm.nih.gov/genomes/all/GCA/013/357/485/GCA_013357485.1_ASM1335748v1
GCA_013357505.1	PRJNA632465	SAMN14910118		584	584	Proteus mirabilis	Complete Genome	Major	Full	43999	ASM1335750v1	microbial pathogenic ecology group	GCF_013357505.1	identical	na	https://ftp.ncbi.nlm.nih.gov/genomes/all/GCA/013/357/505/GCA_013357505.1_ASM1335750v1
GCA_013357525.1	PRJNA632650	SAMN14916645		584	584	Proteus mirabilis	Complete Genome	Major	Full	43999	ASM1335752v1	microbial pathogenic ecology group	GCF_013357525.1	identical	na	https://ftp.ncbi.nlm.nih.gov/genomes/all/GCA/013/357/525/GCA_013357525.1_ASM1335752v1
GCA_013357545.1	PRJNA633016	SAMN14930506		584	584	Proteus mirabilis	Complete Genome	Major	Full	43999	ASM1335754v1	microbial pathogenic ecology group	GCF_013357545.1	identical	na	https://ftp.ncbi.nlm.nih.gov/genomes/all/GCA/013/357/545/GCA_013357545.1_ASM1335754v1
GCA_013357565.1	PRJNA633018	SAMN14930855		584	584	Proteus mirabilis	Complete Genome	Major	Full	43999	ASM1335756v1	microbial pathogenic ecology group	GCF_013357565.1	identical	na	https://ftp.ncbi.nlm.nih.gov/genomes/all/GCA/013/357/565/GCA_013357565.1_ASM1335756v1
GCA_013357585.1	PRJNA633229	SAMN14937971		584	584	Proteus mirabilis	Complete Genome	Major	Full	43999	ASM1335758v1	microbial pathogenic ecology group	GCF_013357585.1	identical	na	https://ftp.ncbi.nlm.nih.gov/genomes/all/GCA/013/357/585/GCA_013357585.1_ASM1335758v1
GCA_018138945.1	PRJNA722615	SAMN18781111		584	584	Proteus mirabilis	Complete Genome	Major	Full	44311	ASM1813894v1	microbial pathogenic ecology group	GCF_018138945.1	identical	na	https://ftp.ncbi.nlm.nih.gov/genomes/all/GCA/018/138/945/GCA_018138945.1_ASM1813894v1
GCA_018138985.1	PRJNA722609	SAMN18781106		584	584	Proteus mirabilis	Complete Genome	Major	Full	44311	ASM1813898v1	microbial pathogenic ecology group	GCF_018138985.1	identical	na	https://ftp.ncbi.nlm.nih.gov/genomes/all/GCA/018/138/985/GCA_018138985.1_ASM1813898v1
GCA_018139005.1	PRJNA722612	SAMN18781108		584	584	Proteus mirabilis	Complete Genome	Major	Full	44311	ASM1813900v1	microbial pathogenic ecology group	GCF_018139005.1	identical	na	https://ftp.ncbi.nlm.nih.gov/genomes/all/GCA/018/139/005/GCA_018139005.1_ASM1813900v1
GCA_018139105.1	PRJNA722608	SAMN18781105		584	584	Proteus mirabilis	Complete Genome	Major	Full	44311	ASM1813910v1	microbial pathogenic ecology group	GCF_018139105.1	identical	na	https://ftp.ncbi.nlm.nih.gov/genomes/all/GCA/018/139/105/GCA_018139105.1_ASM1813910v1
GCA_017298035.1	PRJNA701285	SAMN18139860	AAZKNB000000000.1	584	584	Proteus mirabilis	Contig	Major	Full	44263	PDT000978131.1	NARMS Diversity Expansion Picks	na	na	na	https://ftp.ncbi.nlm.nih.gov/genomes/all/GCA/017/298/035/GCA_017298035.1_PDT000978131.1
GCA_019198655.1	PRJNA701285	SAMN20152563	ABBGJH000000000.1	584	584	Proteus mirabilis	Contig	Major	Full	44389	PDT001086342.1	NARMS Diversity Expansion Picks	na	na	na	https://ftp.ncbi.nlm.nih.gov/genomes/all/GCA/019/198/655/GCA_019198655.1_PDT001086342.1
GCA_015893265.1	PRJNA514245	SAMN15904711	DACSEJ000000000.1	584	584	Proteus mirabilis	Contig	Major	Full	44174	PDT000881395.1	National Center for Biotechnology Information	na	na	na	https://ftp.ncbi.nlm.nih.gov/genomes/all/GCA/015/893/265/GCA_015893265.1_PDT000881395.1
GCA_015896365.1	PRJNA514245	SAMN15813765	DACSKN000000000.1	584	584	Proteus mirabilis	Contig	Major	Full	44174	PDT000879472.1	National Center for Biotechnology Information	na	na	na	https://ftp.ncbi.nlm.nih.gov/genomes/all/GCA/015/896/365/GCA_015896365.1_PDT000879472.1
GCA_015936705.1	PRJNA514245	SAMN14589629	DACTDW000000000.1	584	584	Proteus mirabilis	Contig	Major	Full	44175	PDT000751239.1	National Center for Biotechnology Information	na	na	na	https://ftp.ncbi.nlm.nih.gov/genomes/all/GCA/015/936/705/GCA_015936705.1_PDT000751239.1
GCA_015936825.1	PRJNA514245	SAMN14589630	DACTDY000000000.1	584	584	Proteus mirabilis	Contig	Major	Full	44175	PDT000751238.1	National Center for Biotechnology Information	na	na	na	https://ftp.ncbi.nlm.nih.gov/genomes/all/GCA/015/936/825/GCA_015936825.1_PDT000751238.1
GCA_015936865.1	PRJNA514245	SAMN14589628	DACTDX000000000.1	584	584	Proteus mirabilis	Contig	Major	Full	44175	PDT000751240.1	National Center for Biotechnology Information	na	na	na	https://ftp.ncbi.nlm.nih.gov/genomes/all/GCA/015/936/865/GCA_015936865.1_PDT000751240.1
GCA_015940825.1	PRJNA514245	SAMN12911939	DACTNJ000000000.1	584	584	Proteus mirabilis	Contig	Major	Full	44175	PDT000716792.1	National Center for Biotechnology Information	na	na	na	https://ftp.ncbi.nlm.nih.gov/genomes/all/GCA/015/940/825/GCA_015940825.1_PDT000716792.1
GCA_015940865.1	PRJNA514245	SAMN12911943	DACTNR000000000.1	584	584	Proteus mirabilis	Contig	Major	Full	44175	PDT000716788.1	National Center for Biotechnology Information	na	na	na	https://ftp.ncbi.nlm.nih.gov/genomes/all/GCA/015/940/865/GCA_015940865.1_PDT000716788.1
GCA_015940885.1	PRJNA514245	SAMN12911941	DACTNP000000000.1	584	584	Proteus mirabilis	Contig	Major	Full	44175	PDT000716790.1	National Center for Biotechnology Information	na	na	na	https://ftp.ncbi.nlm.nih.gov/genomes/all/GCA/015/940/885/GCA_015940885.1_PDT000716790.1
GCA_015940905.1	PRJNA514245	SAMN12911944	DACTNS000000000.1	584	584	Proteus mirabilis	Contig	Major	Full	44175	PDT000716786.1	National Center for Biotechnology Information	na	na	na	https://ftp.ncbi.nlm.nih.gov/genomes/all/GCA/015/940/905/GCA_015940905.1_PDT000716786.1
GCA_015940925.1	PRJNA514245	SAMN12911940	DACTNK000000000.1	584	584	Proteus mirabilis	Contig	Major	Full	44175	PDT000716791.1	National Center for Biotechnology Information	na	na	na	https://ftp.ncbi.nlm.nih.gov/genomes/all/GCA/015/940/925/GCA_015940925.1_PDT000716791.1
GCA_015940935.1	PRJNA514245	SAMN12911946	DACTNQ000000000.1	584	584	Proteus mirabilis	Contig	Major	Full	44175	PDT000716784.1	National Center for Biotechnology Information	na	na	na	https://ftp.ncbi.nlm.nih.gov/genomes/all/GCA/015/940/935/GCA_015940935.1_PDT000716784.1
GCA_015940965.1	PRJNA514245	SAMN12911942	DACTNL000000000.1	584	584	Proteus mirabilis	Contig	Major	Full	44175	PDT000716789.1	National Center for Biotechnology Information	na	na	na	https://ftp.ncbi.nlm.nih.gov/genomes/all/GCA/015/940/965/GCA_015940965.1_PDT000716789.1
GCA_015944265.1	PRJNA514245	SAMN11335397	DACTTV000000000.1	584	584	Proteus mirabilis	Contig	Major	Full	44175	PDT000673200.1	National Center for Biotechnology Information	na	na	na	https://ftp.ncbi.nlm.nih.gov/genomes/all/GCA/015/944/265/GCA_015944265.1_PDT000673200.1
GCA_015944345.1	PRJNA514245	SAMN11335399	DACTTT000000000.1	584	584	Proteus mirabilis	Contig	Major	Full	44175	PDT000673202.1	National Center for Biotechnology Information	na	na	na	https://ftp.ncbi.nlm.nih.gov/genomes/all/GCA/015/944/345/GCA_015944345.1_PDT000673202.1
GCA_015944365.1	PRJNA514245	SAMN11335402	DACTTU000000000.1	584	584	Proteus mirabilis	Contig	Major	Full	44175	PDT000673207.1	National Center for Biotechnology Information	na	na	na	https://ftp.ncbi.nlm.nih.gov/genomes/all/GCA/015/944/365/GCA_015944365.1_PDT000673207.1
GCA_015944385.1	PRJNA514245	SAMN11335428	DACTTY000000000.1	584	584	Proteus mirabilis	Contig	Major	Full	44175	PDT000673196.1	National Center for Biotechnology Information	na	na	na	https://ftp.ncbi.nlm.nih.gov/genomes/all/GCA/015/944/385/GCA_015944385.1_PDT000673196.1
GCA_015944425.1	PRJNA514245	SAMN11335429	DACTTX000000000.1	584	584	Proteus mirabilis	Contig	Major	Full	44175	PDT000673197.1	National Center for Biotechnology Information	na	na	na	https://ftp.ncbi.nlm.nih.gov/genomes/all/GCA/015/944/425/GCA_015944425.1_PDT000673197.1
GCA_015944445.1	PRJNA514245	SAMN11335430	DACTUE000000000.1	584	584	Proteus mirabilis	Contig	Major	Full	44175	PDT000673190.1	National Center for Biotechnology Information	na	na	na	https://ftp.ncbi.nlm.nih.gov/genomes/all/GCA/015/944/445/GCA_015944445.1_PDT000673190.1
GCA_015944495.1	PRJNA514245	SAMN11335434	DACTUH000000000.1	584	584	Proteus mirabilis	Contig	Major	Full	44175	PDT000673188.1	National Center for Biotechnology Information	na	na	na	https://ftp.ncbi.nlm.nih.gov/genomes/all/GCA/015/944/495/GCA_015944495.1_PDT000673188.1
GCA_015944505.1	PRJNA514245	SAMN11335432	DACTTZ000000000.1	584	584	Proteus mirabilis	Contig	Major	Full	44175	PDT000673192.1	National Center for Biotechnology Information	na	na	na	https://ftp.ncbi.nlm.nih.gov/genomes/all/GCA/015/944/505/GCA_015944505.1_PDT000673192.1
GCA_015944535.1	PRJNA514245	SAMN11335436	DACTUG000000000.1	584	584	Proteus mirabilis	Contig	Major	Full	44175	PDT000673145.1	National Center for Biotechnology Information	na	na	na	https://ftp.ncbi.nlm.nih.gov/genomes/all/GCA/015/944/535/GCA_015944535.1_PDT000673145.1
GCA_015944555.1	PRJNA514245	SAMN11335427	DACTTW000000000.1	584	584	Proteus mirabilis	Contig	Major	Full	44175	PDT000673195.1	National Center for Biotechnology Information	na	na	na	https://ftp.ncbi.nlm.nih.gov/genomes/all/GCA/015/944/555/GCA_015944555.1_PDT000673195.1
GCA_015944575.1	PRJNA514245	SAMN11335433	DACTUA000000000.1	584	584	Proteus mirabilis	Contig	Major	Full	44175	PDT000673193.1	National Center for Biotechnology Information	na	na	na	https://ftp.ncbi.nlm.nih.gov/genomes/all/GCA/015/944/575/GCA_015944575.1_PDT000673193.1
GCA_015944595.1	PRJNA514245	SAMN11335431	DACTUB000000000.1	584	584	Proteus mirabilis	Contig	Major	Full	44175	PDT000673191.1	National Center for Biotechnology Information	na	na	na	https://ftp.ncbi.nlm.nih.gov/genomes/all/GCA/015/944/595/GCA_015944595.1_PDT000673191.1
GCA_015944635.1	PRJNA514245	SAMN11335435	DACTUD000000000.1	584	584	Proteus mirabilis	Contig	Major	Full	44175	PDT000673189.1	National Center for Biotechnology Information	na	na	na	https://ftp.ncbi.nlm.nih.gov/genomes/all/GCA/015/944/635/GCA_015944635.1_PDT000673189.1
GCA_016065595.1	PRJNA514245	SAMN12342922	DACXHN000000000.1	584	584	Proteus mirabilis	Contig	Major	Full	44180	PDT000590006.1	National Center for Biotechnology Information	na	na	na	https://ftp.ncbi.nlm.nih.gov/genomes/all/GCA/016/065/595/GCA_016065595.1_PDT000590006.1
GCA_016068675.1	PRJNA514245	SAMN09460110	DACXNA000000000.1	584	584	Proteus mirabilis	Contig	Major	Full	44180	PDT000538616.1	National Center for Biotechnology Information	na	na	na	https://ftp.ncbi.nlm.nih.gov/genomes/all/GCA/016/068/675/GCA_016068675.1_PDT000538616.1
GCA_016072555.1	PRJNA514245	SAMEA4548078	DACXSJ000000000.1	584	584	Proteus mirabilis	Contig	Major	Full	44180	PDT000444185.1	National Center for Biotechnology Information	na	na	na	https://ftp.ncbi.nlm.nih.gov/genomes/all/GCA/016/072/555/GCA_016072555.1_PDT000444185.1
GCA_016072595.1	PRJNA514245	SAMEA4548011	DACXSP000000000.1	584	584	Proteus mirabilis	Contig	Major	Full	44180	PDT000444086.1	National Center for Biotechnology Information	na	na	na	https://ftp.ncbi.nlm.nih.gov/genomes/all/GCA/016/072/595/GCA_016072595.1_PDT000444086.1
GCA_016072675.1	PRJNA514245	SAMEA4548058	DACXSN000000000.1	584	584	Proteus mirabilis	Contig	Major	Full	44180	PDT000444157.1	National Center for Biotechnology Information	na	na	na	https://ftp.ncbi.nlm.nih.gov/genomes/all/GCA/016/072/675/GCA_016072675.1_PDT000444157.1
GCA_016072715.1	PRJNA514245	SAMEA4547877	DACXSS000000000.1	584	584	Proteus mirabilis	Contig	Major	Full	44180	PDT000443916.1	National Center for Biotechnology Information	na	na	na	https://ftp.ncbi.nlm.nih.gov/genomes/all/GCA/016/072/715/GCA_016072715.1_PDT000443916.1
GCA_016072735.1	PRJNA514245	SAMEA4548065	DACXSL000000000.1	584	584	Proteus mirabilis	Contig	Major	Full	44180	PDT000444163.1	National Center for Biotechnology Information	na	na	na	https://ftp.ncbi.nlm.nih.gov/genomes/all/GCA/016/072/735/GCA_016072735.1_PDT000444163.1
GCA_016072795.1	PRJNA514245	SAMEA4547815	DACXSR000000000.1	584	584	Proteus mirabilis	Contig	Major	Full	44180	PDT000443842.1	National Center for Biotechnology Information	na	na	na	https://ftp.ncbi.nlm.nih.gov/genomes/all/GCA/016/072/795/GCA_016072795.1_PDT000443842.1
GCA_016073035.1	PRJNA514245	SAMEA4548055	DACXSM000000000.1	584	584	Proteus mirabilis	Contig	Major	Full	44180	PDT000444154.1	National Center for Biotechnology Information	na	na	na	https://ftp.ncbi.nlm.nih.gov/genomes/all/GCA/016/073/035/GCA_016073035.1_PDT000444154.1
GCA_016073055.1	PRJNA514245	SAMEA4548045	DACXSO000000000.1	584	584	Proteus mirabilis	Contig	Major	Full	44180	PDT000444140.1	National Center for Biotechnology Information	na	na	na	https://ftp.ncbi.nlm.nih.gov/genomes/all/GCA/016/073/055/GCA_016073055.1_PDT000444140.1
GCA_016073075.1	PRJNA514245	SAMEA4548066	DACXSK000000000.1	584	584	Proteus mirabilis	Contig	Major	Full	44180	PDT000444164.1	National Center for Biotechnology Information	na	na	na	https://ftp.ncbi.nlm.nih.gov/genomes/all/GCA/016/073/075/GCA_016073075.1_PDT000444164.1
GCA_016073115.1	PRJNA514245	SAMEA4547894	DACXSQ000000000.1	584	584	Proteus mirabilis	Contig	Major	Full	44180	PDT000443946.1	National Center for Biotechnology Information	na	na	na	https://ftp.ncbi.nlm.nih.gov/genomes/all/GCA/016/073/115/GCA_016073115.1_PDT000443946.1
GCA_016073175.1	PRJNA514245	SAMEA4548071	DACXSV000000000.1	584	584	Proteus mirabilis	Contig	Major	Full	44180	PDT000444172.1	National Center for Biotechnology Information	na	na	na	https://ftp.ncbi.nlm.nih.gov/genomes/all/GCA/016/073/175/GCA_016073175.1_PDT000444172.1
GCA_016073255.1	PRJNA514245	SAMEA4548020	DACXSX000000000.1	584	584	Proteus mirabilis	Contig	Major	Full	44180	PDT000444101.1	National Center for Biotechnology Information	na	na	na	https://ftp.ncbi.nlm.nih.gov/genomes/all/GCA/016/073/255/GCA_016073255.1_PDT000444101.1
GCA_016073355.1	PRJNA514245	SAMEA4548072	DACXSW000000000.1	584	584	Proteus mirabilis	Contig	Major	Full	44180	PDT000444173.1	National Center for Biotechnology Information	na	na	na	https://ftp.ncbi.nlm.nih.gov/genomes/all/GCA/016/073/355/GCA_016073355.1_PDT000444173.1
GCA_016073395.1	PRJNA514245	SAMEA4548010	DACXSY000000000.1	584	584	Proteus mirabilis	Contig	Major	Full	44180	PDT000444085.1	National Center for Biotechnology Information	na	na	na	https://ftp.ncbi.nlm.nih.gov/genomes/all/GCA/016/073/395/GCA_016073395.1_PDT000444085.1
GCA_016074395.1	PRJNA514245	SAMEA4548062	DACXSU000000000.1	584	584	Proteus mirabilis	Contig	Major	Full	44180	PDT000444161.1	National Center for Biotechnology Information	na	na	na	https://ftp.ncbi.nlm.nih.gov/genomes/all/GCA/016/074/395/GCA_016074395.1_PDT000444161.1
GCA_016074875.1	PRJNA514245	SAMD00055768	DACXTS000000000.1	584	584	Proteus mirabilis	Contig	Major	Full	44180	PDT000434773.1	National Center for Biotechnology Information	na	na	na	https://ftp.ncbi.nlm.nih.gov/genomes/all/GCA/016/074/875/GCA_016074875.1_PDT000434773.1
GCA_016075815.1	PRJNA514245	SAMN05581783	DACXUF000000000.1	584	584	Proteus mirabilis	Contig	Major	Full	44180	PDT000433411.1	National Center for Biotechnology Information	na	na	na	https://ftp.ncbi.nlm.nih.gov/genomes/all/GCA/016/075/815/GCA_016075815.1_PDT000433411.1
GCA_016085315.2	PRJNA514245	SAMEA1903579	DACXXS000000000.2	584	584	Proteus mirabilis	Contig	Major	Full	44704	PDT000160796.2	National Center for Biotechnology Information	na	na	na	https://ftp.ncbi.nlm.nih.gov/genomes/all/GCA/016/085/315/GCA_016085315.2_PDT000160796.2
GCA_016085425.2	PRJNA514245	SAMEA1903585	DACXXO000000000.2	584	584	Proteus mirabilis	Contig	Major	Full	44704	PDT000160801.2	National Center for Biotechnology Information	na	na	na	https://ftp.ncbi.nlm.nih.gov/genomes/all/GCA/016/085/425/GCA_016085425.2_PDT000160801.2
GCA_016085575.2	PRJNA514245	SAMEA1903590	DACXXN000000000.2	584	584	Proteus mirabilis	Contig	Major	Full	44704	PDT000160805.2	National Center for Biotechnology Information	na	na	na	https://ftp.ncbi.nlm.nih.gov/genomes/all/GCA/016/085/575/GCA_016085575.2_PDT000160805.2
GCA_016085595.2	PRJNA514245	SAMEA1903619	DACXXP000000000.2	584	584	Proteus mirabilis	Contig	Major	Full	44704	PDT000160832.2	National Center for Biotechnology Information	na	na	na	https://ftp.ncbi.nlm.nih.gov/genomes/all/GCA/016/085/595/GCA_016085595.2_PDT000160832.2
GCA_016085615.2	PRJNA514245	SAMEA1903583	DACXXQ000000000.2	584	584	Proteus mirabilis	Contig	Major	Full	44704	PDT000160800.2	National Center for Biotechnology Information	na	na	na	https://ftp.ncbi.nlm.nih.gov/genomes/all/GCA/016/085/615/GCA_016085615.2_PDT000160800.2
GCA_016085655.2	PRJNA514245	SAMEA1903582	DACXXR000000000.2	584	584	Proteus mirabilis	Contig	Major	Full	44704	PDT000160798.2	National Center for Biotechnology Information	na	na	na	https://ftp.ncbi.nlm.nih.gov/genomes/all/GCA/016/085/655/GCA_016085655.2_PDT000160798.2
GCA_016085735.2	PRJNA514245	SAMEA1903578	DACXXX000000000.2	584	584	Proteus mirabilis	Contig	Major	Full	44704	PDT000160794.2	National Center for Biotechnology Information	na	na	na	https://ftp.ncbi.nlm.nih.gov/genomes/all/GCA/016/085/735/GCA_016085735.2_PDT000160794.2
GCA_016085745.2	PRJNA514245	SAMEA1903616	DACXXZ000000000.2	584	584	Proteus mirabilis	Contig	Major	Full	44704	PDT000160833.2	National Center for Biotechnology Information	na	na	na	https://ftp.ncbi.nlm.nih.gov/genomes/all/GCA/016/085/745/GCA_016085745.2_PDT000160833.2
GCA_016085795.2	PRJNA514245	SAMEA1903563	DACXYB000000000.2	584	584	Proteus mirabilis	Contig	Major	Full	44704	PDT000160779.2	National Center for Biotechnology Information	na	na	na	https://ftp.ncbi.nlm.nih.gov/genomes/all/GCA/016/085/795/GCA_016085795.2_PDT000160779.2
GCA_016085815.2	PRJNA514245	SAMEA1903562	DACXYC000000000.2	584	584	Proteus mirabilis	Contig	Major	Full	44704	PDT000160778.2	National Center for Biotechnology Information	na	na	na	https://ftp.ncbi.nlm.nih.gov/genomes/all/GCA/016/085/815/GCA_016085815.2_PDT000160778.2
GCA_016085855.2	PRJNA514245	SAMEA1572904	DACXYA000000000.2	584	584	Proteus mirabilis	Contig	Major	Full	44704	PDT000160694.2	National Center for Biotechnology Information	na	na	na	https://ftp.ncbi.nlm.nih.gov/genomes/all/GCA/016/085/855/GCA_016085855.2_PDT000160694.2
GCA_016086495.2	PRJNA514245	SAMN03733684	DACXYO000000000.2	584	584	Proteus mirabilis	Contig	Major	Full	44704	PDT000136649.2	National Center for Biotechnology Information	na	na	na	https://ftp.ncbi.nlm.nih.gov/genomes/all/GCA/016/086/495/GCA_016086495.2_PDT000136649.2
GCA_018087645.1	PRJNA514245	SAMN12911945	DADXUL000000000.1	584	584	Proteus mirabilis	Contig	Major	Full	44305	PDT000716785.1	National Center for Biotechnology Information	na	na	na	https://ftp.ncbi.nlm.nih.gov/genomes/all/GCA/018/087/645/GCA_018087645.1_PDT000716785.1
GCA_018154155.1	PRJNA514245	SAMEA6657648	DADYVT000000000.1	584	584	Proteus mirabilis	Contig	Major	Full	44312	PDT001013796.1	National Center for Biotechnology Information	na	na	na	https://ftp.ncbi.nlm.nih.gov/genomes/all/GCA/018/154/155/GCA_018154155.1_PDT001013796.1
GCA_018154235.1	PRJNA514245	SAMEA6657645	DADYWA000000000.1	584	584	Proteus mirabilis	Contig	Major	Full	44312	PDT001013793.1	National Center for Biotechnology Information	na	na	na	https://ftp.ncbi.nlm.nih.gov/genomes/all/GCA/018/154/235/GCA_018154235.1_PDT001013793.1
GCA_018155945.1	PRJNA514245	SAMEA6657520	DADYYR000000000.1	584	584	Proteus mirabilis	Contig	Major	Full	44312	PDT001013685.1	National Center for Biotechnology Information	na	na	na	https://ftp.ncbi.nlm.nih.gov/genomes/all/GCA/018/155/945/GCA_018155945.1_PDT001013685.1
GCA_018157165.1	PRJNA514245	SAMEA6657461	DADYZU000000000.1	584	584	Proteus mirabilis	Contig	Major	Full	44312	PDT001013633.1	National Center for Biotechnology Information	na	na	na	https://ftp.ncbi.nlm.nih.gov/genomes/all/GCA/018/157/165/GCA_018157165.1_PDT001013633.1
GCA_018157255.1	PRJNA514245	SAMEA6657458	DADZAB000000000.1	584	584	Proteus mirabilis	Contig	Major	Full	44312	PDT001013630.1	National Center for Biotechnology Information	na	na	na	https://ftp.ncbi.nlm.nih.gov/genomes/all/GCA/018/157/255/GCA_018157255.1_PDT001013630.1
GCA_018157615.1	PRJNA514245	SAMEA6657429	DADZAT000000000.1	584	584	Proteus mirabilis	Contig	Major	Full	44312	PDT001013604.1	National Center for Biotechnology Information	na	na	na	https://ftp.ncbi.nlm.nih.gov/genomes/all/GCA/018/157/615/GCA_018157615.1_PDT001013604.1
GCA_018157635.1	PRJNA514245	SAMEA6657428	DADZAW000000000.1	584	584	Proteus mirabilis	Contig	Major	Full	44312	PDT001013603.1	National Center for Biotechnology Information	na	na	na	https://ftp.ncbi.nlm.nih.gov/genomes/all/GCA/018/157/635/GCA_018157635.1_PDT001013603.1
GCA_018158335.1	PRJNA514245	SAMEA6657377	DADZBY000000000.1	584	584	Proteus mirabilis	Contig	Major	Full	44312	PDT001013556.1	National Center for Biotechnology Information	na	na	na	https://ftp.ncbi.nlm.nih.gov/genomes/all/GCA/018/158/335/GCA_018158335.1_PDT001013556.1
GCA_018158435.1	PRJNA514245	SAMEA6657372	DADZCK000000000.1	584	584	Proteus mirabilis	Contig	Major	Full	44312	PDT001013551.1	National Center for Biotechnology Information	na	na	na	https://ftp.ncbi.nlm.nih.gov/genomes/all/GCA/018/158/435/GCA_018158435.1_PDT001013551.1
GCA_018158735.1	PRJNA514245	SAMEA6657354	DADZCY000000000.1	584	584	Proteus mirabilis	Contig	Major	Full	44312	PDT001013533.1	National Center for Biotechnology Information	na	na	na	https://ftp.ncbi.nlm.nih.gov/genomes/all/GCA/018/158/735/GCA_018158735.1_PDT001013533.1
GCA_018158755.1	PRJNA514245	SAMEA6657353	DADZDC000000000.1	584	584	Proteus mirabilis	Contig	Major	Full	44312	PDT001013532.1	National Center for Biotechnology Information	na	na	na	https://ftp.ncbi.nlm.nih.gov/genomes/all/GCA/018/158/755/GCA_018158755.1_PDT001013532.1
GCA_018158815.1	PRJNA514245	SAMEA6657351	DADZDA000000000.1	584	584	Proteus mirabilis	Contig	Major	Full	44312	PDT001013530.1	National Center for Biotechnology Information	na	na	na	https://ftp.ncbi.nlm.nih.gov/genomes/all/GCA/018/158/815/GCA_018158815.1_PDT001013530.1
GCA_018159195.1	PRJNA514245	SAMEA6657320	DADZDX000000000.1	584	584	Proteus mirabilis	Contig	Major	Full	44312	PDT001013499.1	National Center for Biotechnology Information	na	na	na	https://ftp.ncbi.nlm.nih.gov/genomes/all/GCA/018/159/195/GCA_018159195.1_PDT001013499.1
GCA_018159215.1	PRJNA514245	SAMEA6657324	DADZDT000000000.1	584	584	Proteus mirabilis	Contig	Major	Full	44312	PDT001013503.1	National Center for Biotechnology Information	na	na	na	https://ftp.ncbi.nlm.nih.gov/genomes/all/GCA/018/159/215/GCA_018159215.1_PDT001013503.1
GCA_018159425.1	PRJNA514245	SAMEA6657308	DADZEF000000000.1	584	584	Proteus mirabilis	Contig	Major	Full	44312	PDT001013488.1	National Center for Biotechnology Information	na	na	na	https://ftp.ncbi.nlm.nih.gov/genomes/all/GCA/018/159/425/GCA_018159425.1_PDT001013488.1
GCA_018159695.1	PRJNA514245	SAMEA6657284	DADZEN000000000.1	584	584	Proteus mirabilis	Contig	Major	Full	44312	PDT001013464.1	National Center for Biotechnology Information	na	na	na	https://ftp.ncbi.nlm.nih.gov/genomes/all/GCA/018/159/695/GCA_018159695.1_PDT001013464.1
GCA_018159935.1	PRJNA514245	SAMEA6657262	DADZFB000000000.1	584	584	Proteus mirabilis	Contig	Major	Full	44312	PDT001013442.1	National Center for Biotechnology Information	na	na	na	https://ftp.ncbi.nlm.nih.gov/genomes/all/GCA/018/159/935/GCA_018159935.1_PDT001013442.1
GCA_018160135.1	PRJNA514245	SAMEA6657246	DADZFO000000000.1	584	584	Proteus mirabilis	Contig	Major	Full	44312	PDT001013426.1	National Center for Biotechnology Information	na	na	na	https://ftp.ncbi.nlm.nih.gov/genomes/all/GCA/018/160/135/GCA_018160135.1_PDT001013426.1
GCA_018160275.1	PRJNA514245	SAMEA6657235	DADZFW000000000.1	584	584	Proteus mirabilis	Contig	Major	Full	44312	PDT001013415.1	National Center for Biotechnology Information	na	na	na	https://ftp.ncbi.nlm.nih.gov/genomes/all/GCA/018/160/275/GCA_018160275.1_PDT001013415.1
GCA_018160295.1	PRJNA514245	SAMEA6657232	DADZFX000000000.1	584	584	Proteus mirabilis	Contig	Major	Full	44312	PDT001013412.1	National Center for Biotechnology Information	na	na	na	https://ftp.ncbi.nlm.nih.gov/genomes/all/GCA/018/160/295/GCA_018160295.1_PDT001013412.1
GCA_018160315.1	PRJNA514245	SAMEA6657239	DADZFY000000000.1	584	584	Proteus mirabilis	Contig	Major	Full	44312	PDT001013419.1	National Center for Biotechnology Information	na	na	na	https://ftp.ncbi.nlm.nih.gov/genomes/all/GCA/018/160/315/GCA_018160315.1_PDT001013419.1
GCA_018160475.1	PRJNA514245	SAMEA6657221	DADZGF000000000.1	584	584	Proteus mirabilis	Contig	Major	Full	44312	PDT001013401.1	National Center for Biotechnology Information	na	na	na	https://ftp.ncbi.nlm.nih.gov/genomes/all/GCA/018/160/475/GCA_018160475.1_PDT001013401.1
GCA_018160775.1	PRJNA514245	SAMEA6657201	DADZGS000000000.1	584	584	Proteus mirabilis	Contig	Major	Full	44312	PDT001013381.1	National Center for Biotechnology Information	na	na	na	https://ftp.ncbi.nlm.nih.gov/genomes/all/GCA/018/160/775/GCA_018160775.1_PDT001013381.1
GCA_018160795.1	PRJNA514245	SAMEA6657198	DADZGY000000000.1	584	584	Proteus mirabilis	Contig	Major	Full	44312	PDT001013378.1	National Center for Biotechnology Information	na	na	na	https://ftp.ncbi.nlm.nih.gov/genomes/all/GCA/018/160/795/GCA_018160795.1_PDT001013378.1
GCA_018161675.1	PRJNA514245	SAMEA6657127	DADZIN000000000.1	584	584	Proteus mirabilis	Contig	Major	Full	44312	PDT001013313.1	National Center for Biotechnology Information	na	na	na	https://ftp.ncbi.nlm.nih.gov/genomes/all/GCA/018/161/675/GCA_018161675.1_PDT001013313.1
GCA_018161895.1	PRJNA514245	SAMEA6657096	DADZIX000000000.1	584	584	Proteus mirabilis	Contig	Major	Full	44312	PDT001013293.1	National Center for Biotechnology Information	na	na	na	https://ftp.ncbi.nlm.nih.gov/genomes/all/GCA/018/161/895/GCA_018161895.1_PDT001013293.1
GCA_018162175.1	PRJNA514245	SAMEA6657047	DADZJQ000000000.1	584	584	Proteus mirabilis	Contig	Major	Full	44312	PDT001013264.1	National Center for Biotechnology Information	na	na	na	https://ftp.ncbi.nlm.nih.gov/genomes/all/GCA/018/162/175/GCA_018162175.1_PDT001013264.1
GCA_018164115.1	PRJNA514245	SAMEA6656898	DADZND000000000.1	584	584	Proteus mirabilis	Contig	Major	Full	44312	PDT001013132.1	National Center for Biotechnology Information	na	na	na	https://ftp.ncbi.nlm.nih.gov/genomes/all/GCA/018/164/115/GCA_018164115.1_PDT001013132.1
GCA_018165475.1	PRJNA514245	SAMEA6656874	DADZPU000000000.1	584	584	Proteus mirabilis	Contig	Major	Full	44312	PDT001013111.1	National Center for Biotechnology Information	na	na	na	https://ftp.ncbi.nlm.nih.gov/genomes/all/GCA/018/165/475/GCA_018165475.1_PDT001013111.1
GCA_018165875.1	PRJNA514245	SAMEA6656531	DADZQV000000000.1	584	584	Proteus mirabilis	Contig	Major	Full	44312	PDT001012884.1	National Center for Biotechnology Information	na	na	na	https://ftp.ncbi.nlm.nih.gov/genomes/all/GCA/018/165/875/GCA_018165875.1_PDT001012884.1
GCA_018165915.1	PRJNA514245	SAMEA6656529	DADZQX000000000.1	584	584	Proteus mirabilis	Contig	Major	Full	44312	PDT001012882.1	National Center for Biotechnology Information	na	na	na	https://ftp.ncbi.nlm.nih.gov/genomes/all/GCA/018/165/915/GCA_018165915.1_PDT001012882.1
GCA_018165935.1	PRJNA514245	SAMEA6656528	DADZQU000000000.1	584	584	Proteus mirabilis	Contig	Major	Full	44312	PDT001012881.1	National Center for Biotechnology Information	na	na	na	https://ftp.ncbi.nlm.nih.gov/genomes/all/GCA/018/165/935/GCA_018165935.1_PDT001012881.1
GCA_018165955.1	PRJNA514245	SAMEA6656527	DADZQQ000000000.1	584	584	Proteus mirabilis	Contig	Major	Full	44312	PDT001012880.1	National Center for Biotechnology Information	na	na	na	https://ftp.ncbi.nlm.nih.gov/genomes/all/GCA/018/165/955/GCA_018165955.1_PDT001012880.1
GCA_018165975.1	PRJNA514245	SAMEA6656525	DADZQP000000000.1	584	584	Proteus mirabilis	Contig	Major	Full	44312	PDT001012878.1	National Center for Biotechnology Information	na	na	na	https://ftp.ncbi.nlm.nih.gov/genomes/all/GCA/018/165/975/GCA_018165975.1_PDT001012878.1
GCA_018165995.1	PRJNA514245	SAMEA6656523	DADZQW000000000.1	584	584	Proteus mirabilis	Contig	Major	Full	44312	PDT001012876.1	National Center for Biotechnology Information	na	na	na	https://ftp.ncbi.nlm.nih.gov/genomes/all/GCA/018/165/995/GCA_018165995.1_PDT001012876.1
GCA_018180095.1	PRJNA514245	SAMEA6657617	DAEABF000000000.1	584	584	Proteus mirabilis	Contig	Major	Full	44312	PDT001013769.1	National Center for Biotechnology Information	na	na	na	https://ftp.ncbi.nlm.nih.gov/genomes/all/GCA/018/180/095/GCA_018180095.1_PDT001013769.1
GCA_018180295.1	PRJNA514245	SAMEA6656530	DAEABP000000000.1	584	584	Proteus mirabilis	Contig	Major	Full	44312	PDT001012883.1	National Center for Biotechnology Information	na	na	na	https://ftp.ncbi.nlm.nih.gov/genomes/all/GCA/018/180/295/GCA_018180295.1_PDT001012883.1
GCA_018180755.1	PRJNA514245	SAMEA6656526	DAEACM000000000.1	584	584	Proteus mirabilis	Contig	Major	Full	44312	PDT001012879.1	National Center for Biotechnology Information	na	na	na	https://ftp.ncbi.nlm.nih.gov/genomes/all/GCA/018/180/755/GCA_018180755.1_PDT001012879.1
GCA_018180975.1	PRJNA514245	SAMEA6657228	DAEACU000000000.1	584	584	Proteus mirabilis	Contig	Major	Full	44313	PDT001013408.1	National Center for Biotechnology Information	na	na	na	https://ftp.ncbi.nlm.nih.gov/genomes/all/GCA/018/180/975/GCA_018180975.1_PDT001013408.1
GCA_018181055.1	PRJNA514245	SAMEA6656524	DAEACQ000000000.1	584	584	Proteus mirabilis	Contig	Major	Full	44313	PDT001012877.1	National Center for Biotechnology Information	na	na	na	https://ftp.ncbi.nlm.nih.gov/genomes/all/GCA/018/181/055/GCA_018181055.1_PDT001012877.1
GCA_018183515.1	PRJNA514245	SAMEA6657653	DAEADV000000000.1	584	584	Proteus mirabilis	Contig	Major	Full	44313	PDT001013799.1	National Center for Biotechnology Information	na	na	na	https://ftp.ncbi.nlm.nih.gov/genomes/all/GCA/018/183/515/GCA_018183515.1_PDT001013799.1
GCA_018184435.1	PRJNA514245	SAMEA6656821	DAEAFP000000000.1	584	584	Proteus mirabilis	Contig	Major	Full	44313	PDT001013067.1	National Center for Biotechnology Information	na	na	na	https://ftp.ncbi.nlm.nih.gov/genomes/all/GCA/018/184/435/GCA_018184435.1_PDT001013067.1
GCA_018184755.1	PRJNA514245	SAMEA6656532	DAEAGK000000000.1	584	584	Proteus mirabilis	Contig	Major	Full	44313	PDT001012885.1	National Center for Biotechnology Information	na	na	na	https://ftp.ncbi.nlm.nih.gov/genomes/all/GCA/018/184/755/GCA_018184755.1_PDT001012885.1
GCA_019060055.1	PRJNA514245	SAMN19658564	DAESAN000000000.1	584	584	Proteus mirabilis	Contig	Major	Full	44376	PDT001078554.1	National Center for Biotechnology Information	na	na	na	https://ftp.ncbi.nlm.nih.gov/genomes/all/GCA/019/060/055/GCA_019060055.1_PDT001078554.1
GCA_019569915.1	PRJNA514245	SAMN07662963	DAETWZ000000000.1	584	584	Proteus mirabilis	Contig	Major	Full	44419	PDT000432664.2	National Center for Biotechnology Information	na	na	na	https://ftp.ncbi.nlm.nih.gov/genomes/all/GCA/019/569/915/GCA_019569915.1_PDT000432664.2
GCA_021439885.1	PRJNA514245	SAMN18104141	DAFLLP000000000.1	584	584	Proteus mirabilis	Contig	Major	Full	44572	PDT001220452.1	National Center for Biotechnology Information	na	na	na	https://ftp.ncbi.nlm.nih.gov/genomes/all/GCA/021/439/885/GCA_021439885.1_PDT001220452.1
GCA_021543395.1	PRJNA514245	SAMN24296971	DAFNHK000000000.1	584	584	Proteus mirabilis	Contig	Major	Full	44582	PDT001227560.1	National Center for Biotechnology Information	na	na	na	https://ftp.ncbi.nlm.nih.gov/genomes/all/GCA/021/543/395/GCA_021543395.1_PDT001227560.1
GCA_021544735.1	PRJNA514245	SAMN24296907	DAFNJW000000000.1	584	584	Proteus mirabilis	Contig	Major	Full	44582	PDT001227297.1	National Center for Biotechnology Information	na	na	na	https://ftp.ncbi.nlm.nih.gov/genomes/all/GCA/021/544/735/GCA_021544735.1_PDT001227297.1
GCA_022110455.1	PRJNA514245	SAMN24020630	DAGGTH000000000.1	584	584	Proteus mirabilis	Contig	Major	Full	44601	PDT001244725.1	National Center for Biotechnology Information	na	na	na	https://ftp.ncbi.nlm.nih.gov/genomes/all/GCA/022/110/455/GCA_022110455.1_PDT001244725.1
GCA_022126665.1	PRJNA514245	SAMN24020879	DAGHTH000000000.1	584	584	Proteus mirabilis	Contig	Major	Full	44601	PDT001244705.1	National Center for Biotechnology Information	na	na	na	https://ftp.ncbi.nlm.nih.gov/genomes/all/GCA/022/126/665/GCA_022126665.1_PDT001244705.1
GCA_023035995.1	PRJNA514245	SAMN25648029	DAGZPU000000000.1	584	584	Proteus mirabilis	Contig	Major	Full	44669	PDT001288633.1	National Center for Biotechnology Information	na	na	na	https://ftp.ncbi.nlm.nih.gov/genomes/all/GCA/023/035/995/GCA_023035995.1_PDT001288633.1
GCA_023039795.1	PRJNA514245	SAMN20967355	DAGZXB000000000.1	584	584	Proteus mirabilis	Contig	Major	Full	44669	PDT001288364.1	National Center for Biotechnology Information	na	na	na	https://ftp.ncbi.nlm.nih.gov/genomes/all/GCA/023/039/795/GCA_023039795.1_PDT001288364.1
GCA_023039815.1	PRJNA514245	SAMN20967356	DAGZXC000000000.1	584	584	Proteus mirabilis	Contig	Major	Full	44669	PDT001288363.1	National Center for Biotechnology Information	na	na	na	https://ftp.ncbi.nlm.nih.gov/genomes/all/GCA/023/039/815/GCA_023039815.1_PDT001288363.1
GCA_023042695.1	PRJNA514245	SAMN20967240	DAHACE000000000.1	584	584	Proteus mirabilis	Contig	Major	Full	44669	PDT001288191.1	National Center for Biotechnology Information	na	na	na	https://ftp.ncbi.nlm.nih.gov/genomes/all/GCA/023/042/695/GCA_023042695.1_PDT001288191.1
GCA_023043605.1	PRJNA514245	SAMN20967313	DAHAEA000000000.1	584	584	Proteus mirabilis	Contig	Major	Full	44669	PDT001288116.1	National Center for Biotechnology Information	na	na	na	https://ftp.ncbi.nlm.nih.gov/genomes/all/GCA/023/043/605/GCA_023043605.1_PDT001288116.1
GCA_023231595.1	PRJNA514245	SAMN27861290	DAHCDO000000000.1	584	584	Proteus mirabilis	Contig	Major	Full	44684	PDT001298455.1	National Center for Biotechnology Information	na	na	na	https://ftp.ncbi.nlm.nih.gov/genomes/all/GCA/023/231/595/GCA_023231595.1_PDT001298455.1
GCA_023239125.1	PRJNA514245	SAMN27861279	DAHCDT000000000.1	584	584	Proteus mirabilis	Contig	Major	Full	44684	PDT001298445.1	National Center for Biotechnology Information	na	na	na	https://ftp.ncbi.nlm.nih.gov/genomes/all/GCA/023/239/125/GCA_023239125.1_PDT001298445.1
GCA_024273475.1	PRJNA514245	SAMEA110063378	DAIFPI000000000.1	584	584	Proteus mirabilis	Contig	Major	Full	44757	PDT001345554.1	National Center for Biotechnology Information	na	na	na	https://ftp.ncbi.nlm.nih.gov/genomes/all/GCA/024/273/475/GCA_024273475.1_PDT001345554.1
GCA_024772455.1	PRJNA514245	SAMEA12943855	DAIVTC000000000.1	584	584	Proteus mirabilis	Contig	Major	Full	44803	PDT001384585.1	National Center for Biotechnology Information	na	na	na	https://ftp.ncbi.nlm.nih.gov/genomes/all/GCA/024/772/455/GCA_024772455.1_PDT001384585.1
GCA_024772475.1	PRJNA514245	SAMEA12943852	DAIVTD000000000.1	584	584	Proteus mirabilis	Contig	Major	Full	44803	PDT001384582.1	National Center for Biotechnology Information	na	na	na	https://ftp.ncbi.nlm.nih.gov/genomes/all/GCA/024/772/475/GCA_024772475.1_PDT001384582.1
GCA_024888195.1	PRJNA514245	SAMD00520796	DAIXNT000000000.1	584	584	Proteus mirabilis	Contig	Major	Full	44806	PDT001396365.1	National Center for Biotechnology Information	na	na	na	https://ftp.ncbi.nlm.nih.gov/genomes/all/GCA/024/888/195/GCA_024888195.1_PDT001396365.1
GCA_024888215.1	PRJNA514245	SAMD00520797	DAIXNS000000000.1	584	584	Proteus mirabilis	Contig	Major	Full	44806	PDT001396366.1	National Center for Biotechnology Information	na	na	na	https://ftp.ncbi.nlm.nih.gov/genomes/all/GCA/024/888/215/GCA_024888215.1_PDT001396366.1
GCA_024888275.1	PRJNA514245	SAMD00520780	DAIXNX000000000.1	584	584	Proteus mirabilis	Contig	Major	Full	44806	PDT001396358.1	National Center for Biotechnology Information	na	na	na	https://ftp.ncbi.nlm.nih.gov/genomes/all/GCA/024/888/275/GCA_024888275.1_PDT001396358.1
GCA_024888415.1	PRJNA514245	SAMD00520770	DAIXOD000000000.1	584	584	Proteus mirabilis	Contig	Major	Full	44806	PDT001396348.1	National Center for Biotechnology Information	na	na	na	https://ftp.ncbi.nlm.nih.gov/genomes/all/GCA/024/888/415/GCA_024888415.1_PDT001396348.1
GCA_024888615.1	PRJNA514245	SAMD00520757	DAIXOP000000000.1	584	584	Proteus mirabilis	Contig	Major	Full	44806	PDT001396335.1	National Center for Biotechnology Information	na	na	na	https://ftp.ncbi.nlm.nih.gov/genomes/all/GCA/024/888/615/GCA_024888615.1_PDT001396335.1
GCA_024888675.1	PRJNA514245	SAMD00520756	DAIXOQ000000000.1	584	584	Proteus mirabilis	Contig	Major	Full	44806	PDT001396334.1	National Center for Biotechnology Information	na	na	na	https://ftp.ncbi.nlm.nih.gov/genomes/all/GCA/024/888/675/GCA_024888675.1_PDT001396334.1
GCA_024888735.1	PRJNA514245	SAMD00520751	DAIXOU000000000.1	584	584	Proteus mirabilis	Contig	Major	Full	44806	PDT001396329.1	National Center for Biotechnology Information	na	na	na	https://ftp.ncbi.nlm.nih.gov/genomes/all/GCA/024/888/735/GCA_024888735.1_PDT001396329.1
GCA_025036465.1	PRJNA514245	SAMN29503599	DAJAGI000000000.1	584	584	Proteus mirabilis	Contig	Major	Full	44811	PDT001386155.1	National Center for Biotechnology Information	na	na	na	https://ftp.ncbi.nlm.nih.gov/genomes/all/GCA/025/036/465/GCA_025036465.1_PDT001386155.1
GCA_025051635.1	PRJNA514245	SAMEA12944012	DAJBCP000000000.1	584	584	Proteus mirabilis	Contig	Major	Full	44811	PDT001384740.1	National Center for Biotechnology Information	na	na	na	https://ftp.ncbi.nlm.nih.gov/genomes/all/GCA/025/051/635/GCA_025051635.1_PDT001384740.1
GCA_025880885.1	PRJNA514245	SAMEA111435724	DAJQSW000000000.1	584	584	Proteus mirabilis	Contig	Major	Full	44861	PDT001467794.1	National Center for Biotechnology Information	na	na	na	https://ftp.ncbi.nlm.nih.gov/genomes/all/GCA/025/880/885/GCA_025880885.1_PDT001467794.1
GCA_025881625.1	PRJNA514245	SAMEA111435684	DAJQUG000000000.1	584	584	Proteus mirabilis	Contig	Major	Full	44861	PDT001467754.1	National Center for Biotechnology Information	na	na	na	https://ftp.ncbi.nlm.nih.gov/genomes/all/GCA/025/881/625/GCA_025881625.1_PDT001467754.1
GCA_025889135.1	PRJNA514245	SAMEA110187924	DAJRAA000000000.1	584	584	Proteus mirabilis	Contig	Major	Full	44861	PDT001469189.1	National Center for Biotechnology Information	na	na	na	https://ftp.ncbi.nlm.nih.gov/genomes/all/GCA/025/889/135/GCA_025889135.1_PDT001469189.1
GCA_025890415.1	PRJNA514245	SAMN31309205	DAJRBV000000000.1	584	584	Proteus mirabilis	Contig	Major	Full	44861	PDT001469332.1	National Center for Biotechnology Information	na	na	na	https://ftp.ncbi.nlm.nih.gov/genomes/all/GCA/025/890/415/GCA_025890415.1_PDT001469332.1
GCA_025969845.1	PRJNA514245	SAMN31357685	DAJSMF000000000.1	584	584	Proteus mirabilis	Contig	Major	Full	44867	PDT001474458.1	National Center for Biotechnology Information	na	na	na	https://ftp.ncbi.nlm.nih.gov/genomes/all/GCA/025/969/845/GCA_025969845.1_PDT001474458.1
GCA_025972105.1	PRJNA514245	SAMN31357667	DAJSPE000000000.1	584	584	Proteus mirabilis	Contig	Major	Full	44867	PDT001474478.1	National Center for Biotechnology Information	na	na	na	https://ftp.ncbi.nlm.nih.gov/genomes/all/GCA/025/972/105/GCA_025972105.1_PDT001474478.1
GCA_025972145.1	PRJNA514245	SAMN31357676	DAJSPF000000000.1	584	584	Proteus mirabilis	Contig	Major	Full	44867	PDT001474468.1	National Center for Biotechnology Information	na	na	na	https://ftp.ncbi.nlm.nih.gov/genomes/all/GCA/025/972/145/GCA_025972145.1_PDT001474468.1
GCA_025972165.1	PRJNA514245	SAMN31357678	DAJSPH000000000.1	584	584	Proteus mirabilis	Contig	Major	Full	44867	PDT001474466.1	National Center for Biotechnology Information	na	na	na	https://ftp.ncbi.nlm.nih.gov/genomes/all/GCA/025/972/165/GCA_025972165.1_PDT001474466.1
GCA_025972185.1	PRJNA514245	SAMN31357684	DAJSPI000000000.1	584	584	Proteus mirabilis	Contig	Major	Full	44867	PDT001474459.1	National Center for Biotechnology Information	na	na	na	https://ftp.ncbi.nlm.nih.gov/genomes/all/GCA/025/972/185/GCA_025972185.1_PDT001474459.1
GCA_025972965.1	PRJNA514245	SAMN31357669	DAJSQL000000000.1	584	584	Proteus mirabilis	Contig	Major	Full	44867	PDT001474476.1	National Center for Biotechnology Information	na	na	na	https://ftp.ncbi.nlm.nih.gov/genomes/all/GCA/025/972/965/GCA_025972965.1_PDT001474476.1
GCA_025973005.1	PRJNA514245	SAMN31357673	DAJSQM000000000.1	584	584	Proteus mirabilis	Contig	Major	Full	44867	PDT001474471.1	National Center for Biotechnology Information	na	na	na	https://ftp.ncbi.nlm.nih.gov/genomes/all/GCA/025/973/005/GCA_025973005.1_PDT001474471.1
GCA_025973025.1	PRJNA514245	SAMN31357682	DAJSQN000000000.1	584	584	Proteus mirabilis	Contig	Major	Full	44867	PDT001474461.1	National Center for Biotechnology Information	na	na	na	https://ftp.ncbi.nlm.nih.gov/genomes/all/GCA/025/973/025/GCA_025973025.1_PDT001474461.1
GCA_025974025.1	PRJNA514245	SAMN31357681	DAJSRW000000000.1	584	584	Proteus mirabilis	Contig	Major	Full	44867	PDT001474463.1	National Center for Biotechnology Information	na	na	na	https://ftp.ncbi.nlm.nih.gov/genomes/all/GCA/025/974/025/GCA_025974025.1_PDT001474463.1
GCA_025974705.1	PRJNA514245	SAMN31357683	DAJSTF000000000.1	584	584	Proteus mirabilis	Contig	Major	Full	44868	PDT001474460.1	National Center for Biotechnology Information	na	na	na	https://ftp.ncbi.nlm.nih.gov/genomes/all/GCA/025/974/705/GCA_025974705.1_PDT001474460.1
GCA_025974925.1	PRJNA514245	SAMN31357686	DAJSTG000000000.1	584	584	Proteus mirabilis	Contig	Major	Full	44868	PDT001474457.1	National Center for Biotechnology Information	na	na	na	https://ftp.ncbi.nlm.nih.gov/genomes/all/GCA/025/974/925/GCA_025974925.1_PDT001474457.1
GCA_025979585.1	PRJNA514245	SAMN31357668	DAJSWO000000000.1	584	584	Proteus mirabilis	Contig	Major	Full	44868	PDT001474477.1	National Center for Biotechnology Information	na	na	na	https://ftp.ncbi.nlm.nih.gov/genomes/all/GCA/025/979/585/GCA_025979585.1_PDT001474477.1
GCA_025979605.1	PRJNA514245	SAMN31357666	DAJSWN000000000.1	584	584	Proteus mirabilis	Contig	Major	Full	44868	PDT001474479.1	National Center for Biotechnology Information	na	na	na	https://ftp.ncbi.nlm.nih.gov/genomes/all/GCA/025/979/605/GCA_025979605.1_PDT001474479.1
GCA_025979625.1	PRJNA514245	SAMN31357665	DAJSWL000000000.1	584	584	Proteus mirabilis	Contig	Major	Full	44868	PDT001474480.1	National Center for Biotechnology Information	na	na	na	https://ftp.ncbi.nlm.nih.gov/genomes/all/GCA/025/979/625/GCA_025979625.1_PDT001474480.1
GCA_025979645.1	PRJNA514245	SAMN31357671	DAJSWQ000000000.1	584	584	Proteus mirabilis	Contig	Major	Full	44868	PDT001474474.1	National Center for Biotechnology Information	na	na	na	https://ftp.ncbi.nlm.nih.gov/genomes/all/GCA/025/979/645/GCA_025979645.1_PDT001474474.1
GCA_025979665.1	PRJNA514245	SAMN31357670	DAJSWP000000000.1	584	584	Proteus mirabilis	Contig	Major	Full	44868	PDT001474475.1	National Center for Biotechnology Information	na	na	na	https://ftp.ncbi.nlm.nih.gov/genomes/all/GCA/025/979/665/GCA_025979665.1_PDT001474475.1
GCA_025979685.1	PRJNA514245	SAMN31357674	DAJSWR000000000.1	584	584	Proteus mirabilis	Contig	Major	Full	44868	PDT001474470.1	National Center for Biotechnology Information	na	na	na	https://ftp.ncbi.nlm.nih.gov/genomes/all/GCA/025/979/685/GCA_025979685.1_PDT001474470.1
GCA_025979725.1	PRJNA514245	SAMN31357675	DAJSWS000000000.1	584	584	Proteus mirabilis	Contig	Major	Full	44868	PDT001474469.1	National Center for Biotechnology Information	na	na	na	https://ftp.ncbi.nlm.nih.gov/genomes/all/GCA/025/979/725/GCA_025979725.1_PDT001474469.1
GCA_025979765.1	PRJNA514245	SAMN31357680	DAJSWT000000000.1	584	584	Proteus mirabilis	Contig	Major	Full	44868	PDT001474464.1	National Center for Biotechnology Information	na	na	na	https://ftp.ncbi.nlm.nih.gov/genomes/all/GCA/025/979/765/GCA_025979765.1_PDT001474464.1
GCA_026087875.1	PRJNA514245	SAMN07662971	DAJVLO000000000.1	584	584	Proteus mirabilis	Contig	Major	Full	44873	PDT000432656.1	National Center for Biotechnology Information	na	na	na	https://ftp.ncbi.nlm.nih.gov/genomes/all/GCA/026/087/875/GCA_026087875.1_PDT000432656.1
GCA_026298975.1	PRJNA514245	SAMEA111505771	DAJZAR000000000.1	584	584	Proteus mirabilis	Contig	Major	Full	44887	PDT001493253.1	National Center for Biotechnology Information	na	na	na	https://ftp.ncbi.nlm.nih.gov/genomes/all/GCA/026/298/975/GCA_026298975.1_PDT001493253.1
GCA_026299055.1	PRJNA514245	SAMEA111505261	DAJZAV000000000.1	584	584	Proteus mirabilis	Contig	Major	Full	44887	PDT001492795.1	National Center for Biotechnology Information	na	na	na	https://ftp.ncbi.nlm.nih.gov/genomes/all/GCA/026/299/055/GCA_026299055.1_PDT001492795.1
GCA_026300395.1	PRJNA514245	SAMEA111503425	DAJZDV000000000.1	584	584	Proteus mirabilis	Contig	Major	Full	44887	PDT001492643.1	National Center for Biotechnology Information	na	na	na	https://ftp.ncbi.nlm.nih.gov/genomes/all/GCA/026/300/395/GCA_026300395.1_PDT001492643.1
GCA_026301495.1	PRJNA514245	SAMEA111505262	DAJZFW000000000.1	584	584	Proteus mirabilis	Contig	Major	Full	44887	PDT001492790.1	National Center for Biotechnology Information	na	na	na	https://ftp.ncbi.nlm.nih.gov/genomes/all/GCA/026/301/495/GCA_026301495.1_PDT001492790.1
GCA_026301635.1	PRJNA514245	SAMEA111506391	DAJZGF000000000.1	584	584	Proteus mirabilis	Contig	Major	Full	44887	PDT001493789.1	National Center for Biotechnology Information	na	na	na	https://ftp.ncbi.nlm.nih.gov/genomes/all/GCA/026/301/635/GCA_026301635.1_PDT001493789.1
GCA_026301675.1	PRJNA514245	SAMEA111506392	DAJZGE000000000.1	584	584	Proteus mirabilis	Contig	Major	Full	44887	PDT001493791.1	National Center for Biotechnology Information	na	na	na	https://ftp.ncbi.nlm.nih.gov/genomes/all/GCA/026/301/675/GCA_026301675.1_PDT001493791.1
GCA_026303055.1	PRJNA514245	SAMEA111505772	DAJZIY000000000.1	584	584	Proteus mirabilis	Contig	Major	Full	44887	PDT001493249.1	National Center for Biotechnology Information	na	na	na	https://ftp.ncbi.nlm.nih.gov/genomes/all/GCA/026/303/055/GCA_026303055.1_PDT001493249.1
GCA_026303755.1	PRJNA514245	SAMEA111505770	DAJZKH000000000.1	584	584	Proteus mirabilis	Contig	Major	Full	44887	PDT001493256.1	National Center for Biotechnology Information	na	na	na	https://ftp.ncbi.nlm.nih.gov/genomes/all/GCA/026/303/755/GCA_026303755.1_PDT001493256.1
GCA_026304055.1	PRJNA514245	SAMEA111503498	DAJZKW000000000.1	584	584	Proteus mirabilis	Contig	Major	Full	44887	PDT001492729.1	National Center for Biotechnology Information	na	na	na	https://ftp.ncbi.nlm.nih.gov/genomes/all/GCA/026/304/055/GCA_026304055.1_PDT001492729.1
GCA_026305055.1	PRJNA514245	SAMEA111506015	DAJZML000000000.1	584	584	Proteus mirabilis	Contig	Major	Full	44887	PDT001493473.1	National Center for Biotechnology Information	na	na	na	https://ftp.ncbi.nlm.nih.gov/genomes/all/GCA/026/305/055/GCA_026305055.1_PDT001493473.1
GCA_026310795.1	PRJNA514245	SAMEA111504523	DAJZRC000000000.1	584	584	Proteus mirabilis	Contig	Major	Full	44887	PDT001494232.1	National Center for Biotechnology Information	na	na	na	https://ftp.ncbi.nlm.nih.gov/genomes/all/GCA/026/310/795/GCA_026310795.1_PDT001494232.1
GCA_026311175.1	PRJNA514245	SAMEA111505146	DAJZRX000000000.1	584	584	Proteus mirabilis	Contig	Major	Full	44887	PDT001494812.1	National Center for Biotechnology Information	na	na	na	https://ftp.ncbi.nlm.nih.gov/genomes/all/GCA/026/311/175/GCA_026311175.1_PDT001494812.1
GCA_026311335.1	PRJNA514245	SAMEA111504778	DAJZSF000000000.1	584	584	Proteus mirabilis	Contig	Major	Full	44887	PDT001494473.1	National Center for Biotechnology Information	na	na	na	https://ftp.ncbi.nlm.nih.gov/genomes/all/GCA/026/311/335/GCA_026311335.1_PDT001494473.1
GCA_026312295.1	PRJNA514245	SAMEA111504953	DAJZTZ000000000.1	584	584	Proteus mirabilis	Contig	Major	Full	44888	PDT001494632.1	National Center for Biotechnology Information	na	na	na	https://ftp.ncbi.nlm.nih.gov/genomes/all/GCA/026/312/295/GCA_026312295.1_PDT001494632.1
GCA_026312755.1	PRJNA514245	SAMEA111504431	DAJZUY000000000.1	584	584	Proteus mirabilis	Contig	Major	Full	44888	PDT001494157.1	National Center for Biotechnology Information	na	na	na	https://ftp.ncbi.nlm.nih.gov/genomes/all/GCA/026/312/755/GCA_026312755.1_PDT001494157.1
GCA_026314215.1	PRJNA514245	SAMEA111506390	DAJZVS000000000.1	584	584	Proteus mirabilis	Contig	Major	Full	44888	PDT001493793.1	National Center for Biotechnology Information	na	na	na	https://ftp.ncbi.nlm.nih.gov/genomes/all/GCA/026/314/215/GCA_026314215.1_PDT001493793.1
GCA_026319735.1	PRJNA514245	SAMEA111504089	DAKACC000000000.1	584	584	Proteus mirabilis	Contig	Major	Full	44888	PDT001495288.1	National Center for Biotechnology Information	na	na	na	https://ftp.ncbi.nlm.nih.gov/genomes/all/GCA/026/319/735/GCA_026319735.1_PDT001495288.1
GCA_026320855.1	PRJNA514245	SAMEA111504016	DAKAEI000000000.1	584	584	Proteus mirabilis	Contig	Major	Full	44888	PDT001495219.1	National Center for Biotechnology Information	na	na	na	https://ftp.ncbi.nlm.nih.gov/genomes/all/GCA/026/320/855/GCA_026320855.1_PDT001495219.1
GCA_026320955.1	PRJNA514245	SAMEA111504015	DAKAEP000000000.1	584	584	Proteus mirabilis	Contig	Major	Full	44888	PDT001495211.1	National Center for Biotechnology Information	na	na	na	https://ftp.ncbi.nlm.nih.gov/genomes/all/GCA/026/320/955/GCA_026320955.1_PDT001495211.1
GCA_026325955.1	PRJNA514245	SAMEA111505145	DAKANJ000000000.1	584	584	Proteus mirabilis	Contig	Major	Full	44888	PDT001494811.1	National Center for Biotechnology Information	na	na	na	https://ftp.ncbi.nlm.nih.gov/genomes/all/GCA/026/325/955/GCA_026325955.1_PDT001494811.1
GCA_026325995.1	PRJNA514245	SAMEA111505147	DAKANM000000000.1	584	584	Proteus mirabilis	Contig	Major	Full	44888	PDT001494810.1	National Center for Biotechnology Information	na	na	na	https://ftp.ncbi.nlm.nih.gov/genomes/all/GCA/026/325/995/GCA_026325995.1_PDT001494810.1
GCA_026326035.1	PRJNA514245	SAMEA111505144	DAKANK000000000.1	584	584	Proteus mirabilis	Contig	Major	Full	44888	PDT001494809.1	National Center for Biotechnology Information	na	na	na	https://ftp.ncbi.nlm.nih.gov/genomes/all/GCA/026/326/035/GCA_026326035.1_PDT001494809.1
GCA_026327855.1	PRJNA514245	SAMEA111504994	DAKAQZ000000000.1	584	584	Proteus mirabilis	Contig	Major	Full	44888	PDT001494678.1	National Center for Biotechnology Information	na	na	na	https://ftp.ncbi.nlm.nih.gov/genomes/all/GCA/026/327/855/GCA_026327855.1_PDT001494678.1
GCA_026327895.1	PRJNA514245	SAMEA111504995	DAKARC000000000.1	584	584	Proteus mirabilis	Contig	Major	Full	44888	PDT001494673.1	National Center for Biotechnology Information	na	na	na	https://ftp.ncbi.nlm.nih.gov/genomes/all/GCA/026/327/895/GCA_026327895.1_PDT001494673.1
GCA_026327955.1	PRJNA514245	SAMEA111504993	DAKARE000000000.1	584	584	Proteus mirabilis	Contig	Major	Full	44888	PDT001494670.1	National Center for Biotechnology Information	na	na	na	https://ftp.ncbi.nlm.nih.gov/genomes/all/GCA/026/327/955/GCA_026327955.1_PDT001494670.1
GCA_026330075.1	PRJNA514245	SAMEA111504834	DAKAVC000000000.1	584	584	Proteus mirabilis	Contig	Major	Full	44888	PDT001494523.1	National Center for Biotechnology Information	na	na	na	https://ftp.ncbi.nlm.nih.gov/genomes/all/GCA/026/330/075/GCA_026330075.1_PDT001494523.1
GCA_026330255.1	PRJNA514245	SAMEA111503834	DAKAVI000000000.1	584	584	Proteus mirabilis	Contig	Major	Full	44888	PDT001495082.1	National Center for Biotechnology Information	na	na	na	https://ftp.ncbi.nlm.nih.gov/genomes/all/GCA/026/330/255/GCA_026330255.1_PDT001495082.1
GCA_026331335.1	PRJNA514245	SAMEA111504777	DAKAXI000000000.1	584	584	Proteus mirabilis	Contig	Major	Full	44888	PDT001494467.1	National Center for Biotechnology Information	na	na	na	https://ftp.ncbi.nlm.nih.gov/genomes/all/GCA/026/331/335/GCA_026331335.1_PDT001494467.1
GCA_026332675.1	PRJNA514245	SAMEA111503779	DAKAZX000000000.1	584	584	Proteus mirabilis	Contig	Major	Full	44888	PDT001495027.1	National Center for Biotechnology Information	na	na	na	https://ftp.ncbi.nlm.nih.gov/genomes/all/GCA/026/332/675/GCA_026332675.1_PDT001495027.1
GCA_026334475.1	PRJNA514245	SAMEA111504618	DAKBDG000000000.1	584	584	Proteus mirabilis	Contig	Major	Full	44888	PDT001494322.1	National Center for Biotechnology Information	na	na	na	https://ftp.ncbi.nlm.nih.gov/genomes/all/GCA/026/334/475/GCA_026334475.1_PDT001494322.1
GCA_026335775.1	PRJNA514245	SAMEA111504521	DAKBFU000000000.1	584	584	Proteus mirabilis	Contig	Major	Full	44888	PDT001494231.1	National Center for Biotechnology Information	na	na	na	https://ftp.ncbi.nlm.nih.gov/genomes/all/GCA/026/335/775/GCA_026335775.1_PDT001494231.1
GCA_026335795.1	PRJNA514245	SAMEA111504524	DAKBFS000000000.1	584	584	Proteus mirabilis	Contig	Major	Full	44888	PDT001494233.1	National Center for Biotechnology Information	na	na	na	https://ftp.ncbi.nlm.nih.gov/genomes/all/GCA/026/335/795/GCA_026335795.1_PDT001494233.1
GCA_026335815.1	PRJNA514245	SAMEA111504522	DAKBFV000000000.1	584	584	Proteus mirabilis	Contig	Major	Full	44888	PDT001494230.1	National Center for Biotechnology Information	na	na	na	https://ftp.ncbi.nlm.nih.gov/genomes/all/GCA/026/335/815/GCA_026335815.1_PDT001494230.1
GCA_026336795.1	PRJNA514245	SAMEA111504429	DAKBHS000000000.1	584	584	Proteus mirabilis	Contig	Major	Full	44888	PDT001494156.1	National Center for Biotechnology Information	na	na	na	https://ftp.ncbi.nlm.nih.gov/genomes/all/GCA/026/336/795/GCA_026336795.1_PDT001494156.1
GCA_026336835.1	PRJNA514245	SAMEA111504430	DAKBHT000000000.1	584	584	Proteus mirabilis	Contig	Major	Full	44888	PDT001494154.1	National Center for Biotechnology Information	na	na	na	https://ftp.ncbi.nlm.nih.gov/genomes/all/GCA/026/336/835/GCA_026336835.1_PDT001494154.1
GCA_026342875.1	PRJNA514245	SAMEA111504266	DAKBME000000000.1	584	584	Proteus mirabilis	Contig	Major	Full	44888	PDT001494004.1	National Center for Biotechnology Information	na	na	na	https://ftp.ncbi.nlm.nih.gov/genomes/all/GCA/026/342/875/GCA_026342875.1_PDT001494004.1
GCA_026345235.1	PRJNA514245	SAMEA111504163	DAKBPJ000000000.1	584	584	Proteus mirabilis	Contig	Major	Full	44888	PDT001493908.1	National Center for Biotechnology Information	na	na	na	https://ftp.ncbi.nlm.nih.gov/genomes/all/GCA/026/345/235/GCA_026345235.1_PDT001493908.1
GCA_026345255.1	PRJNA514245	SAMEA111504165	DAKBPI000000000.1	584	584	Proteus mirabilis	Contig	Major	Full	44888	PDT001493909.1	National Center for Biotechnology Information	na	na	na	https://ftp.ncbi.nlm.nih.gov/genomes/all/GCA/026/345/255/GCA_026345255.1_PDT001493909.1
GCA_026345275.1	PRJNA514245	SAMEA111504161	DAKBPH000000000.1	584	584	Proteus mirabilis	Contig	Major	Full	44888	PDT001493907.1	National Center for Biotechnology Information	na	na	na	https://ftp.ncbi.nlm.nih.gov/genomes/all/GCA/026/345/275/GCA_026345275.1_PDT001493907.1
GCA_026345295.1	PRJNA514245	SAMEA111504162	DAKBPK000000000.1	584	584	Proteus mirabilis	Contig	Major	Full	44888	PDT001493906.1	National Center for Biotechnology Information	na	na	na	https://ftp.ncbi.nlm.nih.gov/genomes/all/GCA/026/345/295/GCA_026345295.1_PDT001493906.1
GCA_026345315.1	PRJNA514245	SAMEA111504160	DAKBPL000000000.1	584	584	Proteus mirabilis	Contig	Major	Full	44888	PDT001493904.1	National Center for Biotechnology Information	na	na	na	https://ftp.ncbi.nlm.nih.gov/genomes/all/GCA/026/345/315/GCA_026345315.1_PDT001493904.1
GCA_026345595.1	PRJNA514245	SAMEA111503656	DAKBPY000000000.1	584	584	Proteus mirabilis	Contig	Major	Full	44888	PDT001493887.1	National Center for Biotechnology Information	na	na	na	https://ftp.ncbi.nlm.nih.gov/genomes/all/GCA/026/345/595/GCA_026345595.1_PDT001493887.1
GCA_026345635.1	PRJNA514245	SAMEA111503655	DAKBQB000000000.1	584	584	Proteus mirabilis	Contig	Major	Full	44888	PDT001493886.1	National Center for Biotechnology Information	na	na	na	https://ftp.ncbi.nlm.nih.gov/genomes/all/GCA/026/345/635/GCA_026345635.1_PDT001493886.1
GCA_026345995.1	PRJNA514245	SAMEA111503616	DAKBQV000000000.1	584	584	Proteus mirabilis	Contig	Major	Full	44889	PDT001493861.1	National Center for Biotechnology Information	na	na	na	https://ftp.ncbi.nlm.nih.gov/genomes/all/GCA/026/345/995/GCA_026345995.1_PDT001493861.1
GCA_026346015.1	PRJNA514245	SAMEA111503615	DAKBQU000000000.1	584	584	Proteus mirabilis	Contig	Major	Full	44889	PDT001493862.1	National Center for Biotechnology Information	na	na	na	https://ftp.ncbi.nlm.nih.gov/genomes/all/GCA/026/346/015/GCA_026346015.1_PDT001493862.1
GCA_026346035.1	PRJNA514245	SAMEA111503614	DAKBQT000000000.1	584	584	Proteus mirabilis	Contig	Major	Full	44889	PDT001493863.1	National Center for Biotechnology Information	na	na	na	https://ftp.ncbi.nlm.nih.gov/genomes/all/GCA/026/346/035/GCA_026346035.1_PDT001493863.1
GCA_026346055.1	PRJNA514245	SAMEA111503613	DAKBQW000000000.1	584	584	Proteus mirabilis	Contig	Major	Full	44889	PDT001493860.1	National Center for Biotechnology Information	na	na	na	https://ftp.ncbi.nlm.nih.gov/genomes/all/GCA/026/346/055/GCA_026346055.1_PDT001493860.1
GCA_026346295.1	PRJNA514245	SAMEA111503593	DAKBRI000000000.1	584	584	Proteus mirabilis	Contig	Major	Full	44889	PDT001493841.1	National Center for Biotechnology Information	na	na	na	https://ftp.ncbi.nlm.nih.gov/genomes/all/GCA/026/346/295/GCA_026346295.1_PDT001493841.1
GCA_026346335.1	PRJNA514245	SAMEA111503592	DAKBRK000000000.1	584	584	Proteus mirabilis	Contig	Major	Full	44889	PDT001493838.1	National Center for Biotechnology Information	na	na	na	https://ftp.ncbi.nlm.nih.gov/genomes/all/GCA/026/346/335/GCA_026346335.1_PDT001493838.1
GCA_026346615.1	PRJNA514245	SAMEA111503379	DAKBRY000000000.1	584	584	Proteus mirabilis	Contig	Major	Full	44889	PDT001493823.1	National Center for Biotechnology Information	na	na	na	https://ftp.ncbi.nlm.nih.gov/genomes/all/GCA/026/346/615/GCA_026346615.1_PDT001493823.1
GCA_026346935.1	PRJNA514245	SAMEA111506395	DAKBSN000000000.1	584	584	Proteus mirabilis	Contig	Major	Full	44889	PDT001493808.1	National Center for Biotechnology Information	na	na	na	https://ftp.ncbi.nlm.nih.gov/genomes/all/GCA/026/346/935/GCA_026346935.1_PDT001493808.1
GCA_026347095.1	PRJNA514245	SAMEA111506394	DAKBSY000000000.1	584	584	Proteus mirabilis	Contig	Major	Full	44889	PDT001493792.1	National Center for Biotechnology Information	na	na	na	https://ftp.ncbi.nlm.nih.gov/genomes/all/GCA/026/347/095/GCA_026347095.1_PDT001493792.1
GCA_026347175.1	PRJNA514245	SAMEA111506396	DAKBSW000000000.1	584	584	Proteus mirabilis	Contig	Major	Full	44889	PDT001493795.1	National Center for Biotechnology Information	na	na	na	https://ftp.ncbi.nlm.nih.gov/genomes/all/GCA/026/347/175/GCA_026347175.1_PDT001493795.1
GCA_026347195.1	PRJNA514245	SAMEA111506393	DAKBSX000000000.1	584	584	Proteus mirabilis	Contig	Major	Full	44889	PDT001493790.1	National Center for Biotechnology Information	na	na	na	https://ftp.ncbi.nlm.nih.gov/genomes/all/GCA/026/347/195/GCA_026347195.1_PDT001493790.1
GCA_026348155.1	PRJNA514245	SAMEA111506302	DAKBUW000000000.1	584	584	Proteus mirabilis	Contig	Major	Full	44889	PDT001493708.1	National Center for Biotechnology Information	na	na	na	https://ftp.ncbi.nlm.nih.gov/genomes/all/GCA/026/348/155/GCA_026348155.1_PDT001493708.1
GCA_026348475.1	PRJNA514245	SAMEA111506245	DAKBVM000000000.1	584	584	Proteus mirabilis	Contig	Major	Full	44889	PDT001493668.1	National Center for Biotechnology Information	na	na	na	https://ftp.ncbi.nlm.nih.gov/genomes/all/GCA/026/348/475/GCA_026348475.1_PDT001493668.1
GCA_026349995.1	PRJNA514245	SAMEA111506084	DAKBYN000000000.1	584	584	Proteus mirabilis	Contig	Major	Full	44889	PDT001493530.1	National Center for Biotechnology Information	na	na	na	https://ftp.ncbi.nlm.nih.gov/genomes/all/GCA/026/349/995/GCA_026349995.1_PDT001493530.1
GCA_026350035.1	PRJNA514245	SAMEA111506081	DAKBYM000000000.1	584	584	Proteus mirabilis	Contig	Major	Full	44889	PDT001493528.1	National Center for Biotechnology Information	na	na	na	https://ftp.ncbi.nlm.nih.gov/genomes/all/GCA/026/350/035/GCA_026350035.1_PDT001493528.1
GCA_026350635.1	PRJNA514245	SAMEA111506016	DAKBZR000000000.1	584	584	Proteus mirabilis	Contig	Major	Full	44889	PDT001493478.1	National Center for Biotechnology Information	na	na	na	https://ftp.ncbi.nlm.nih.gov/genomes/all/GCA/026/350/635/GCA_026350635.1_PDT001493478.1
GCA_026350835.1	PRJNA514245	SAMEA111506014	DAKCAB000000000.1	584	584	Proteus mirabilis	Contig	Major	Full	44889	PDT001493461.1	National Center for Biotechnology Information	na	na	na	https://ftp.ncbi.nlm.nih.gov/genomes/all/GCA/026/350/835/GCA_026350835.1_PDT001493461.1
GCA_026350895.1	PRJNA514245	SAMEA111506013	DAKCAC000000000.1	584	584	Proteus mirabilis	Contig	Major	Full	44889	PDT001493458.1	National Center for Biotechnology Information	na	na	na	https://ftp.ncbi.nlm.nih.gov/genomes/all/GCA/026/350/895/GCA_026350895.1_PDT001493458.1
GCA_026351595.1	PRJNA514245	SAMEA111505964	DAKCBN000000000.1	584	584	Proteus mirabilis	Contig	Major	Full	44889	PDT001493411.1	National Center for Biotechnology Information	na	na	na	https://ftp.ncbi.nlm.nih.gov/genomes/all/GCA/026/351/595/GCA_026351595.1_PDT001493411.1
GCA_026354095.1	PRJNA514245	SAMEA111505767	DAKCGI000000000.1	584	584	Proteus mirabilis	Contig	Major	Full	44889	PDT001493252.1	National Center for Biotechnology Information	na	na	na	https://ftp.ncbi.nlm.nih.gov/genomes/all/GCA/026/354/095/GCA_026354095.1_PDT001493252.1
GCA_026354115.1	PRJNA514245	SAMEA111505769	DAKCGH000000000.1	584	584	Proteus mirabilis	Contig	Major	Full	44889	PDT001493254.1	National Center for Biotechnology Information	na	na	na	https://ftp.ncbi.nlm.nih.gov/genomes/all/GCA/026/354/115/GCA_026354115.1_PDT001493254.1
GCA_026354135.1	PRJNA514245	SAMEA111505768	DAKCGK000000000.1	584	584	Proteus mirabilis	Contig	Major	Full	44889	PDT001493247.1	National Center for Biotechnology Information	na	na	na	https://ftp.ncbi.nlm.nih.gov/genomes/all/GCA/026/354/135/GCA_026354135.1_PDT001493247.1
GCA_026361175.1	PRJNA514245	SAMEA111503426	DAKCTA000000000.1	584	584	Proteus mirabilis	Contig	Major	Full	44889	PDT001492644.1	National Center for Biotechnology Information	na	na	na	https://ftp.ncbi.nlm.nih.gov/genomes/all/GCA/026/361/175/GCA_026361175.1_PDT001492644.1
GCA_026361495.1	PRJNA514245	SAMEA111503378	DAKCTQ000000000.1	584	584	Proteus mirabilis	Contig	Major	Full	44889	PDT001492620.1	National Center for Biotechnology Information	na	na	na	https://ftp.ncbi.nlm.nih.gov/genomes/all/GCA/026/361/495/GCA_026361495.1_PDT001492620.1
GCA_026584665.1	PRJNA514245	SAMEA111372279	DAKNDN000000000.1	584	584	Proteus mirabilis	Contig	Major	Full	44897	PDT001508554.1	National Center for Biotechnology Information	na	na	na	https://ftp.ncbi.nlm.nih.gov/genomes/all/GCA/026/584/665/GCA_026584665.1_PDT001508554.1
GCA_026954605.1	PRJNA514245	SAMN27518701	DALCEO000000000.1	584	584	Proteus mirabilis	Contig	Major	Full	44911	PDT001529515.1	National Center for Biotechnology Information	na	na	na	https://ftp.ncbi.nlm.nih.gov/genomes/all/GCA/026/954/605/GCA_026954605.1_PDT001529515.1
GCA_026955375.1	PRJNA514245	SAMN10038493	DALCGB000000000.1	584	584	Proteus mirabilis	Contig	Major	Full	44911	PDT001529720.1	National Center for Biotechnology Information	na	na	na	https://ftp.ncbi.nlm.nih.gov/genomes/all/GCA/026/955/375/GCA_026955375.1_PDT001529720.1
GCA_026955395.1	PRJNA514245	SAMN10038494	DALCGA000000000.1	584	584	Proteus mirabilis	Contig	Major	Full	44911	PDT001529721.1	National Center for Biotechnology Information	na	na	na	https://ftp.ncbi.nlm.nih.gov/genomes/all/GCA/026/955/395/GCA_026955395.1_PDT001529721.1
GCA_026955415.1	PRJNA514245	SAMN10038500	DALCGC000000000.1	584	584	Proteus mirabilis	Contig	Major	Full	44911	PDT001529716.1	National Center for Biotechnology Information	na	na	na	https://ftp.ncbi.nlm.nih.gov/genomes/all/GCA/026/955/415/GCA_026955415.1_PDT001529716.1
GCA_026955435.1	PRJNA514245	SAMN10038488	DALCGD000000000.1	584	584	Proteus mirabilis	Contig	Major	Full	44911	PDT001529710.1	National Center for Biotechnology Information	na	na	na	https://ftp.ncbi.nlm.nih.gov/genomes/all/GCA/026/955/435/GCA_026955435.1_PDT001529710.1
GCA_026955595.1	PRJNA514245	SAMN14128548	DALCGG000000000.1	584	584	Proteus mirabilis	Contig	Major	Full	44911	PDT001529604.1	National Center for Biotechnology Information	na	na	na	https://ftp.ncbi.nlm.nih.gov/genomes/all/GCA/026/955/595/GCA_026955595.1_PDT001529604.1
GCA_026955615.1	PRJNA514245	SAMN14128549	DALCGH000000000.1	584	584	Proteus mirabilis	Contig	Major	Full	44911	PDT001529603.1	National Center for Biotechnology Information	na	na	na	https://ftp.ncbi.nlm.nih.gov/genomes/all/GCA/026/955/615/GCA_026955615.1_PDT001529603.1
GCA_026955635.1	PRJNA514245	SAMEA5914389	DALCGI000000000.1	584	584	Proteus mirabilis	Contig	Major	Full	44911	PDT001529602.1	National Center for Biotechnology Information	na	na	na	https://ftp.ncbi.nlm.nih.gov/genomes/all/GCA/026/955/635/GCA_026955635.1_PDT001529602.1
GCA_026955875.1	PRJNA514245	SAMN27518685	DALCGJ000000000.1	584	584	Proteus mirabilis	Contig	Major	Full	44911	PDT001529531.1	National Center for Biotechnology Information	na	na	na	https://ftp.ncbi.nlm.nih.gov/genomes/all/GCA/026/955/875/GCA_026955875.1_PDT001529531.1
GCA_026955925.1	PRJNA514245	SAMN27518681	DALCGQ000000000.1	584	584	Proteus mirabilis	Contig	Major	Full	44911	PDT001529507.1	National Center for Biotechnology Information	na	na	na	https://ftp.ncbi.nlm.nih.gov/genomes/all/GCA/026/955/925/GCA_026955925.1_PDT001529507.1
GCA_026955965.1	PRJNA514245	SAMN27518705	DALCGM000000000.1	584	584	Proteus mirabilis	Contig	Major	Full	44911	PDT001529510.1	National Center for Biotechnology Information	na	na	na	https://ftp.ncbi.nlm.nih.gov/genomes/all/GCA/026/955/965/GCA_026955965.1_PDT001529510.1
GCA_026956055.1	PRJNA514245	SAMN27518686	DALCGK000000000.1	584	584	Proteus mirabilis	Contig	Major	Full	44911	PDT001529530.1	National Center for Biotechnology Information	na	na	na	https://ftp.ncbi.nlm.nih.gov/genomes/all/GCA/026/956/055/GCA_026956055.1_PDT001529530.1
GCA_026956115.1	PRJNA514245	SAMN27518703	DALCGL000000000.1	584	584	Proteus mirabilis	Contig	Major	Full	44911	PDT001529513.1	National Center for Biotechnology Information	na	na	na	https://ftp.ncbi.nlm.nih.gov/genomes/all/GCA/026/956/115/GCA_026956115.1_PDT001529513.1
GCA_026956385.1	PRJNA514245	SAMN10038497	DALCHI000000000.1	584	584	Proteus mirabilis	Contig	Major	Full	44911	PDT001529717.1	National Center for Biotechnology Information	na	na	na	https://ftp.ncbi.nlm.nih.gov/genomes/all/GCA/026/956/385/GCA_026956385.1_PDT001529717.1
GCA_026956405.1	PRJNA514245	SAMN10038496	DALCHH000000000.1	584	584	Proteus mirabilis	Contig	Major	Full	44911	PDT001529719.1	National Center for Biotechnology Information	na	na	na	https://ftp.ncbi.nlm.nih.gov/genomes/all/GCA/026/956/405/GCA_026956405.1_PDT001529719.1
GCA_026956425.1	PRJNA514245	SAMN10038486	DALCHK000000000.1	584	584	Proteus mirabilis	Contig	Major	Full	44911	PDT001529712.1	National Center for Biotechnology Information	na	na	na	https://ftp.ncbi.nlm.nih.gov/genomes/all/GCA/026/956/425/GCA_026956425.1_PDT001529712.1
GCA_026956455.1	PRJNA514245	SAMN10038484	DALCHJ000000000.1	584	584	Proteus mirabilis	Contig	Major	Full	44911	PDT001529714.1	National Center for Biotechnology Information	na	na	na	https://ftp.ncbi.nlm.nih.gov/genomes/all/GCA/026/956/455/GCA_026956455.1_PDT001529714.1
GCA_026956475.1	PRJNA514245	SAMN10038487	DALCHL000000000.1	584	584	Proteus mirabilis	Contig	Major	Full	44911	PDT001529709.1	National Center for Biotechnology Information	na	na	na	https://ftp.ncbi.nlm.nih.gov/genomes/all/GCA/026/956/475/GCA_026956475.1_PDT001529709.1
GCA_026956495.1	PRJNA514245	SAMN10038492	DALCHM000000000.1	584	584	Proteus mirabilis	Contig	Major	Full	44911	PDT001529706.1	National Center for Biotechnology Information	na	na	na	https://ftp.ncbi.nlm.nih.gov/genomes/all/GCA/026/956/495/GCA_026956495.1_PDT001529706.1
GCA_026956515.1	PRJNA514245	SAMN10038491	DALCHN000000000.1	584	584	Proteus mirabilis	Contig	Major	Full	44911	PDT001529705.1	National Center for Biotechnology Information	na	na	na	https://ftp.ncbi.nlm.nih.gov/genomes/all/GCA/026/956/515/GCA_026956515.1_PDT001529705.1
GCA_026956815.1	PRJNA514245	SAMN29401251	DALCIA000000000.1	584	584	Proteus mirabilis	Contig	Major	Full	44911	PDT001529611.1	National Center for Biotechnology Information	na	na	na	https://ftp.ncbi.nlm.nih.gov/genomes/all/GCA/026/956/815/GCA_026956815.1_PDT001529611.1
GCA_026957015.1	PRJNA514245	SAMN27518689	DALCIC000000000.1	584	584	Proteus mirabilis	Contig	Major	Full	44911	PDT001529527.1	National Center for Biotechnology Information	na	na	na	https://ftp.ncbi.nlm.nih.gov/genomes/all/GCA/026/957/015/GCA_026957015.1_PDT001529527.1
GCA_026957035.1	PRJNA514245	SAMN27518690	DALCID000000000.1	584	584	Proteus mirabilis	Contig	Major	Full	44911	PDT001529526.1	National Center for Biotechnology Information	na	na	na	https://ftp.ncbi.nlm.nih.gov/genomes/all/GCA/026/957/035/GCA_026957035.1_PDT001529526.1
GCA_026957055.1	PRJNA514245	SAMN27518699	DALCIE000000000.1	584	584	Proteus mirabilis	Contig	Major	Full	44911	PDT001529517.1	National Center for Biotechnology Information	na	na	na	https://ftp.ncbi.nlm.nih.gov/genomes/all/GCA/026/957/055/GCA_026957055.1_PDT001529517.1
GCA_026957065.1	PRJNA514245	SAMN27518678	DALCII000000000.1	584	584	Proteus mirabilis	Contig	Major	Full	44911	PDT001529511.1	National Center for Biotechnology Information	na	na	na	https://ftp.ncbi.nlm.nih.gov/genomes/all/GCA/026/957/065/GCA_026957065.1_PDT001529511.1
GCA_026957095.1	PRJNA514245	SAMN27518702	DALCIF000000000.1	584	584	Proteus mirabilis	Contig	Major	Full	44911	PDT001529514.1	National Center for Biotechnology Information	na	na	na	https://ftp.ncbi.nlm.nih.gov/genomes/all/GCA/026/957/095/GCA_026957095.1_PDT001529514.1
GCA_026957175.1	PRJNA514245	SAMN27518684	DALCIH000000000.1	584	584	Proteus mirabilis	Contig	Major	Full	44911	PDT001529504.1	National Center for Biotechnology Information	na	na	na	https://ftp.ncbi.nlm.nih.gov/genomes/all/GCA/026/957/175/GCA_026957175.1_PDT001529504.1
GCA_026957435.1	PRJNA514245	SAMN10038483	DALCIW000000000.1	584	584	Proteus mirabilis	Contig	Major	Full	44911	PDT001529713.1	National Center for Biotechnology Information	na	na	na	https://ftp.ncbi.nlm.nih.gov/genomes/all/GCA/026/957/435/GCA_026957435.1_PDT001529713.1
GCA_026957455.1	PRJNA514245	SAMN10038499	DALCIV000000000.1	584	584	Proteus mirabilis	Contig	Major	Full	44911	PDT001529715.1	National Center for Biotechnology Information	na	na	na	https://ftp.ncbi.nlm.nih.gov/genomes/all/GCA/026/957/455/GCA_026957455.1_PDT001529715.1
GCA_026957475.1	PRJNA514245	SAMN30816113	DALCIY000000000.1	584	584	Proteus mirabilis	Contig	Major	Full	44911	PDT001529637.1	National Center for Biotechnology Information	na	na	na	https://ftp.ncbi.nlm.nih.gov/genomes/all/GCA/026/957/475/GCA_026957475.1_PDT001529637.1
GCA_026957515.1	PRJNA514245	SAMN10038489	DALCIX000000000.1	584	584	Proteus mirabilis	Contig	Major	Full	44911	PDT001529707.1	National Center for Biotechnology Information	na	na	na	https://ftp.ncbi.nlm.nih.gov/genomes/all/GCA/026/957/515/GCA_026957515.1_PDT001529707.1
GCA_026957555.1	PRJNA514245	SAMN27518688	DALCJE000000000.1	584	584	Proteus mirabilis	Contig	Major	Full	44911	PDT001529528.1	National Center for Biotechnology Information	na	na	na	https://ftp.ncbi.nlm.nih.gov/genomes/all/GCA/026/957/555/GCA_026957555.1_PDT001529528.1
GCA_026957575.1	PRJNA514245	SAMN27518676	DALCJD000000000.1	584	584	Proteus mirabilis	Contig	Major	Full	44911	PDT001529532.1	National Center for Biotechnology Information	na	na	na	https://ftp.ncbi.nlm.nih.gov/genomes/all/GCA/026/957/575/GCA_026957575.1_PDT001529532.1
GCA_026957655.1	PRJNA514245	SAMN27518694	DALCJF000000000.1	584	584	Proteus mirabilis	Contig	Major	Full	44911	PDT001529522.1	National Center for Biotechnology Information	na	na	na	https://ftp.ncbi.nlm.nih.gov/genomes/all/GCA/026/957/655/GCA_026957655.1_PDT001529522.1
GCA_026957675.1	PRJNA514245	SAMN27518698	DALCJG000000000.1	584	584	Proteus mirabilis	Contig	Major	Full	44911	PDT001529518.1	National Center for Biotechnology Information	na	na	na	https://ftp.ncbi.nlm.nih.gov/genomes/all/GCA/026/957/675/GCA_026957675.1_PDT001529518.1
GCA_026957695.1	PRJNA514245	SAMN27518700	DALCJH000000000.1	584	584	Proteus mirabilis	Contig	Major	Full	44911	PDT001529516.1	National Center for Biotechnology Information	na	na	na	https://ftp.ncbi.nlm.nih.gov/genomes/all/GCA/026/957/695/GCA_026957695.1_PDT001529516.1
GCA_026958935.1	PRJNA514245	SAMN30816102	DALCLM000000000.1	584	584	Proteus mirabilis	Contig	Major	Full	44911	PDT001529616.1	National Center for Biotechnology Information	na	na	na	https://ftp.ncbi.nlm.nih.gov/genomes/all/GCA/026/958/935/GCA_026958935.1_PDT001529616.1
GCA_026958975.1	PRJNA514245	SAMN27518680	DALCLQ000000000.1	584	584	Proteus mirabilis	Contig	Major	Full	44911	PDT001529508.1	National Center for Biotechnology Information	na	na	na	https://ftp.ncbi.nlm.nih.gov/genomes/all/GCA/026/958/975/GCA_026958975.1_PDT001529508.1
GCA_026960015.1	PRJNA514245	SAMN10038501	DALCNR000000000.1	584	584	Proteus mirabilis	Contig	Major	Full	44911	PDT001529722.1	National Center for Biotechnology Information	na	na	na	https://ftp.ncbi.nlm.nih.gov/genomes/all/GCA/026/960/015/GCA_026960015.1_PDT001529722.1
GCA_026960055.1	PRJNA514245	SAMN10038485	DALCNQ000000000.1	584	584	Proteus mirabilis	Contig	Major	Full	44911	PDT001529711.1	National Center for Biotechnology Information	na	na	na	https://ftp.ncbi.nlm.nih.gov/genomes/all/GCA/026/960/055/GCA_026960055.1_PDT001529711.1
GCA_026960095.1	PRJNA514245	SAMN30816117	DALCNS000000000.1	584	584	Proteus mirabilis	Contig	Major	Full	44911	PDT001529633.1	National Center for Biotechnology Information	na	na	na	https://ftp.ncbi.nlm.nih.gov/genomes/all/GCA/026/960/095/GCA_026960095.1_PDT001529633.1
GCA_026960155.1	PRJNA514245	SAMN27518691	DALCNX000000000.1	584	584	Proteus mirabilis	Contig	Major	Full	44911	PDT001529525.1	National Center for Biotechnology Information	na	na	na	https://ftp.ncbi.nlm.nih.gov/genomes/all/GCA/026/960/155/GCA_026960155.1_PDT001529525.1
GCA_026960195.1	PRJNA514245	SAMN27518692	DALCOA000000000.1	584	584	Proteus mirabilis	Contig	Major	Full	44911	PDT001529524.1	National Center for Biotechnology Information	na	na	na	https://ftp.ncbi.nlm.nih.gov/genomes/all/GCA/026/960/195/GCA_026960195.1_PDT001529524.1
GCA_026960215.1	PRJNA514245	SAMN27518696	DALCNY000000000.1	584	584	Proteus mirabilis	Contig	Major	Full	44911	PDT001529520.1	National Center for Biotechnology Information	na	na	na	https://ftp.ncbi.nlm.nih.gov/genomes/all/GCA/026/960/215/GCA_026960215.1_PDT001529520.1
GCA_026960235.1	PRJNA514245	SAMN27518697	DALCNZ000000000.1	584	584	Proteus mirabilis	Contig	Major	Full	44911	PDT001529519.1	National Center for Biotechnology Information	na	na	na	https://ftp.ncbi.nlm.nih.gov/genomes/all/GCA/026/960/235/GCA_026960235.1_PDT001529519.1
GCA_026960255.1	PRJNA514245	SAMN27518683	DALCOC000000000.1	584	584	Proteus mirabilis	Contig	Major	Full	44911	PDT001529505.1	National Center for Biotechnology Information	na	na	na	https://ftp.ncbi.nlm.nih.gov/genomes/all/GCA/026/960/255/GCA_026960255.1_PDT001529505.1
GCA_026960275.1	PRJNA514245	SAMN27518679	DALCOB000000000.1	584	584	Proteus mirabilis	Contig	Major	Full	44911	PDT001529509.1	National Center for Biotechnology Information	na	na	na	https://ftp.ncbi.nlm.nih.gov/genomes/all/GCA/026/960/275/GCA_026960275.1_PDT001529509.1
GCA_026961205.1	PRJNA514245	SAMN14128547	DALCPV000000000.1	584	584	Proteus mirabilis	Contig	Major	Full	44911	PDT001529605.1	National Center for Biotechnology Information	na	na	na	https://ftp.ncbi.nlm.nih.gov/genomes/all/GCA/026/961/205/GCA_026961205.1_PDT001529605.1
GCA_026961225.1	PRJNA514245	SAMN27518704	DALCPW000000000.1	584	584	Proteus mirabilis	Contig	Major	Full	44911	PDT001529512.1	National Center for Biotechnology Information	na	na	na	https://ftp.ncbi.nlm.nih.gov/genomes/all/GCA/026/961/225/GCA_026961225.1_PDT001529512.1
GCA_026961605.1	PRJNA514245	SAMN10038490	DALCQQ000000000.1	584	584	Proteus mirabilis	Contig	Major	Full	44911	PDT001529708.1	National Center for Biotechnology Information	na	na	na	https://ftp.ncbi.nlm.nih.gov/genomes/all/GCA/026/961/605/GCA_026961605.1_PDT001529708.1
GCA_026962475.1	PRJNA514245	SAMN10038498	DALCSH000000000.1	584	584	Proteus mirabilis	Contig	Major	Full	44911	PDT001529718.1	National Center for Biotechnology Information	na	na	na	https://ftp.ncbi.nlm.nih.gov/genomes/all/GCA/026/962/475/GCA_026962475.1_PDT001529718.1
GCA_026962515.1	PRJNA514245	SAMN27518682	DALCSJ000000000.1	584	584	Proteus mirabilis	Contig	Major	Full	44911	PDT001529506.1	National Center for Biotechnology Information	na	na	na	https://ftp.ncbi.nlm.nih.gov/genomes/all/GCA/026/962/515/GCA_026962515.1_PDT001529506.1
GCA_027127835.1	PRJNA514245	SAMN31807498	DALHWZ000000000.1	584	584	Proteus mirabilis	Contig	Major	Full	44915	PDT001538074.1	National Center for Biotechnology Information	na	na	na	https://ftp.ncbi.nlm.nih.gov/genomes/all/GCA/027/127/835/GCA_027127835.1_PDT001538074.1
GCA_027131415.1	PRJNA514245	SAMN31807492	DALICG000000000.1	584	584	Proteus mirabilis	Contig	Major	Full	44915	PDT001538080.1	National Center for Biotechnology Information	na	na	na	https://ftp.ncbi.nlm.nih.gov/genomes/all/GCA/027/131/415/GCA_027131415.1_PDT001538080.1
GCA_028995885.1	PRJNA514245	SAMN33588766	DANSCN000000000.1	584	584	Proteus mirabilis	Contig	Major	Full	44991	PDT001651741.1	National Center for Biotechnology Information	na	na	na	https://ftp.ncbi.nlm.nih.gov/genomes/all/GCA/028/995/885/GCA_028995885.1_PDT001651741.1
GCA_029891325.1	PRJNA514245	SAMD00500092	DAOKXO000000000.1	584	584	Proteus mirabilis	Contig	Major	Full	45043	PDT001704803.1	National Center for Biotechnology Information	na	na	na	https://ftp.ncbi.nlm.nih.gov/genomes/all/GCA/029/891/325/GCA_029891325.1_PDT001704803.1
GCA_003114895.2	PRJDB6655	SAMD00112926	BFCK00000000.1	584	584	Proteus mirabilis	Contig	Major	Full	43825	ASM311489v2	National Institute of Infectious Diseases	na	na	na	https://ftp.ncbi.nlm.nih.gov/genomes/all/GCA/003/114/895/GCA_003114895.2_ASM311489v2
GCA_009684595.1	PRJNA540912	SAMN11567706		584	584	Proteus mirabilis	Chromosome	Major	Full	43789	ASM968459v1	National University Hospital	GCF_009684595.1	identical	na	https://ftp.ncbi.nlm.nih.gov/genomes/all/GCA/009/684/595/GCA_009684595.1_ASM968459v1
GCA_009684635.1	PRJNA540912	SAMN11567707		584	584	Proteus mirabilis	Chromosome	Major	Full	43789	ASM968463v1	National University Hospital	GCF_009684635.1	identical	na	https://ftp.ncbi.nlm.nih.gov/genomes/all/GCA/009/684/635/GCA_009684635.1_ASM968463v1
GCA_009684665.1	PRJNA540912	SAMN11567705		584	584	Proteus mirabilis	Complete Genome	Major	Full	43789	ASM968466v1	National University Hospital	GCF_009684665.1	identical	na	https://ftp.ncbi.nlm.nih.gov/genomes/all/GCA/009/684/665/GCA_009684665.1_ASM968466v1
GCA_000770765.1	PRJNA264732	SAMN03140307	JSCB00000000.1	584	584	Proteus mirabilis	Contig	Major	Full	41946	ASM77076v1	New Jersey Medical School-Rutgers University	GCF_000770765.1	identical	na	https://ftp.ncbi.nlm.nih.gov/genomes/all/GCA/000/770/765/GCA_000770765.1_ASM77076v1
GCA_024654645.1	PRJNA851374	SAMN29222026	JANKKL000000000.1	584	584	Proteus mirabilis	Contig	Major	Full	44787	ASM2465464v1	Noguchi Memorial Institute for Medical Research	GCF_024654645.1	identical	na	https://ftp.ncbi.nlm.nih.gov/genomes/all/GCA/024/654/645/GCA_024654645.1_ASM2465464v1
GCA_024655085.1	PRJNA851374	SAMN29222004	JANKLH000000000.1	584	584	Proteus mirabilis	Contig	Major	Full	44787	ASM2465508v1	Noguchi Memorial Institute for Medical Research	GCF_024655085.1	identical	na	https://ftp.ncbi.nlm.nih.gov/genomes/all/GCA/024/655/085/GCA_024655085.1_ASM2465508v1
GCA_003322945.1	PRJNA433857	SAMN08519252	PURY00000000.1	584	584	Proteus mirabilis	Contig	Major	Full	43296	ASM332294v1	Northern Arizona University	GCF_003322945.1	identical	na	https://ftp.ncbi.nlm.nih.gov/genomes/all/GCA/003/322/945/GCA_003322945.1_ASM332294v1
GCA_015169015.1	PRJNA670828	SAMN16521237		584	584	Proteus mirabilis	Complete Genome	Major	Full	44137	ASM1516901v1	Northwest Minzu University	GCF_015169015.1	identical	na	https://ftp.ncbi.nlm.nih.gov/genomes/all/GCA/015/169/015/GCA_015169015.1_ASM1516901v1
GCA_001463025.1	PRJNA295003	SAMN04158302	LNHT00000000.1	584	584	Proteus mirabilis	Contig	Major	Full	42347	ASM146302v1	Norwegian National Advisory Unit on Detection of Antimicrobial Resistance	GCF_001463025.1	identical	na	https://ftp.ncbi.nlm.nih.gov/genomes/all/GCA/001/463/025/GCA_001463025.1_ASM146302v1
GCA_025290655.1	PRJNA879335	SAMN30805895	JAOCQA000000000.1	584	584	Proteus mirabilis	Contig	Major	Full	44823	ASM2529065v1	Pondicherry university	GCF_025290655.1	identical	na	https://ftp.ncbi.nlm.nih.gov/genomes/all/GCA/025/290/655/GCA_025290655.1_ASM2529065v1
GCA_010442675.1	PRJNA603518	SAMN13936255		584	584	Proteus mirabilis	Complete Genome	Major	Full	43873	ASM1044267v1	Public Health Agency of Canada	GCF_010442675.1	identical	na	https://ftp.ncbi.nlm.nih.gov/genomes/all/GCA/010/442/675/GCA_010442675.1_ASM1044267v1
GCA_020742655.1	PRJNA543206	SAMN21194233	DYWR00000000.1	584	584	Proteus mirabilis	Contig	Major	Full	44504	ASM2074265v1	Quadram Institutte	na	na	na	https://ftp.ncbi.nlm.nih.gov/genomes/all/GCA/020/742/655/GCA_020742655.1_ASM2074265v1
GCA_024621985.1	PRJNA856830	SAMN29593162	JANKBT000000000.1	584	584	Proteus mirabilis	Contig	Major	Full	44783	ASM2462198v1	RWTH Aachen University Hospital	GCF_024621985.1	identical	na	https://ftp.ncbi.nlm.nih.gov/genomes/all/GCA/024/621/985/GCA_024621985.1_ASM2462198v1
GCA_000069965.1	PRJNA12624	SAMEA1705945		529507	584	Proteus mirabilis HI4320	Complete Genome	Major	Full	39541	ASM6996v1	Sanger Institute	GCF_000069965.1	identical	na	https://ftp.ncbi.nlm.nih.gov/genomes/all/GCA/000/069/965/GCA_000069965.1_ASM6996v1
GCA_019572235.1	PRJNA752529	SAMN20600707	JAIEUK000000000.1	584	584	Proteus mirabilis	Contig	Major	Full	44419	ASM1957223v1	Sawa University/College of Health & Medical Techniques	GCF_019572235.1	identical	na	https://ftp.ncbi.nlm.nih.gov/genomes/all/GCA/019/572/235/GCA_019572235.1_ASM1957223v1
GCA_900454995.1	PRJEB6403	SAMEA4552894	UGTR00000000.1	584	584	Proteus mirabilis	Contig	Major	Full	43313	52347_B01	SC	GCF_900454995.1	identical	na	https://ftp.ncbi.nlm.nih.gov/genomes/all/GCA/900/454/995/GCA_900454995.1_52347_B01
GCA_900455025.1	PRJEB6403	SAMEA4552892	UATP00000000.1	584	584	Proteus mirabilis	Contig	Major	Full	43280	52313_G01	SC	GCF_900455025.1	identical	na	https://ftp.ncbi.nlm.nih.gov/genomes/all/GCA/900/455/025/GCA_900455025.1_52313_G01
GCA_900455045.1	PRJEB6403	SAMEA104338381	UATQ00000000.1	584	584	Proteus mirabilis	Contig	Major	Full	43280	58901_A01	SC	GCF_900455045.1	identical	na	https://ftp.ncbi.nlm.nih.gov/genomes/all/GCA/900/455/045/GCA_900455045.1_58901_A01
GCA_900455055.1	PRJEB6403	SAMEA104200677	UGTT00000000.1	584	584	Proteus mirabilis	Contig	Major	Full	43313	55884_G01	SC	GCF_900455055.1	identical	na	https://ftp.ncbi.nlm.nih.gov/genomes/all/GCA/900/455/055/GCA_900455055.1_55884_G01
GCA_900455065.1	PRJEB6403	SAMEA3222061	UAUE00000000.1	584	584	Proteus mirabilis	Contig	Major	Full	43280	35556_F01	SC	GCF_900455065.1	identical	na	https://ftp.ncbi.nlm.nih.gov/genomes/all/GCA/900/455/065/GCA_900455065.1_35556_F01
GCA_900455195.1	PRJEB6403	SAMEA3505363	UGTX00000000.1	584	584	Proteus mirabilis	Contig	Major	Full	43313	40295_E02	SC	GCF_900455195.1	identical	na	https://ftp.ncbi.nlm.nih.gov/genomes/all/GCA/900/455/195/GCA_900455195.1_40295_E02
GCA_900455245.1	PRJEB6403	SAMEA2665137	UGTS00000000.1	584	584	Proteus mirabilis	Contig	Major	Full	43313	31530_D01	SC	GCF_900455245.1	identical	na	https://ftp.ncbi.nlm.nih.gov/genomes/all/GCA/900/455/245/GCA_900455245.1_31530_D01
GCA_900635965.1	PRJEB6403	SAMEA3222067		584	584	Proteus mirabilis	Complete Genome	Major	Full	43454	36374_E01	SC	GCF_900635965.1	identical	na	https://ftp.ncbi.nlm.nih.gov/genomes/all/GCA/900/635/965/GCA_900635965.1_36374_E01
GCA_027270335.1	PRJNA911217	SAMN32166585	JAPWSS000000000.1	584	584	Proteus mirabilis	Contig	Major	Full	44919	ASM2727033v1	Seoul Metropolitan Government Research Institute of Public Health and Environment	GCF_027270335.1	identical	na	https://ftp.ncbi.nlm.nih.gov/genomes/all/GCA/027/270/335/GCA_027270335.1_ASM2727033v1
GCA_027270345.1	PRJNA911217	SAMN32166589	JAPWSU000000000.1	584	584	Proteus mirabilis	Contig	Major	Full	44919	ASM2727034v1	Seoul Metropolitan Government Research Institute of Public Health and Environment	GCF_027270345.1	identical	na	https://ftp.ncbi.nlm.nih.gov/genomes/all/GCA/027/270/345/GCA_027270345.1_ASM2727034v1
GCA_027270355.1	PRJNA911217	SAMN32165630	JAPWSP000000000.1	584	584	Proteus mirabilis	Contig	Major	Full	44919	ASM2727035v1	Seoul Metropolitan Government Research Institute of Public Health and Environment	GCF_027270355.1	identical	na	https://ftp.ncbi.nlm.nih.gov/genomes/all/GCA/027/270/355/GCA_027270355.1_ASM2727035v1
GCA_027270395.1	PRJNA911217	SAMN32166614	JAPWSV000000000.1	584	584	Proteus mirabilis	Contig	Major	Full	44919	ASM2727039v1	Seoul Metropolitan Government Research Institute of Public Health and Environment	GCF_027270395.1	identical	na	https://ftp.ncbi.nlm.nih.gov/genomes/all/GCA/027/270/395/GCA_027270395.1_ASM2727039v1
GCA_027270415.1	PRJNA911217	SAMN32166588	JAPWST000000000.1	584	584	Proteus mirabilis	Contig	Major	Full	44919	ASM2727041v1	Seoul Metropolitan Government Research Institute of Public Health and Environment	GCF_027270415.1	identical	na	https://ftp.ncbi.nlm.nih.gov/genomes/all/GCA/027/270/415/GCA_027270415.1_ASM2727041v1
GCA_027270465.1	PRJNA911217	SAMN32166584	JAPWSR000000000.1	584	584	Proteus mirabilis	Contig	Major	Full	44919	ASM2727046v1	Seoul Metropolitan Government Research Institute of Public Health and Environment	GCF_027270465.1	identical	na	https://ftp.ncbi.nlm.nih.gov/genomes/all/GCA/027/270/465/GCA_027270465.1_ASM2727046v1
GCA_027270475.1	PRJNA911217	SAMN32166583	JAPWSQ000000000.1	584	584	Proteus mirabilis	Contig	Major	Full	44919	ASM2727047v1	Seoul Metropolitan Government Research Institute of Public Health and Environment	GCF_027270475.1	identical	na	https://ftp.ncbi.nlm.nih.gov/genomes/all/GCA/027/270/475/GCA_027270475.1_ASM2727047v1
GCA_017901195.1	PRJNA719276	SAMN18593959		584	584	Proteus mirabilis	Complete Genome	Major	Full	44298	ASM1790119v1	Shanghai Jiao Tong University	GCF_017901195.1	identical	na	https://ftp.ncbi.nlm.nih.gov/genomes/all/GCA/017/901/195/GCA_017901195.1_ASM1790119v1
GCA_007012285.1	PRJNA552673	SAMN12215362		584	584	Proteus mirabilis	Chromosome	Major	Full	43662	ASM701228v1	Shanghai Veterinary Research Institute	GCF_007012285.1	identical	na	https://ftp.ncbi.nlm.nih.gov/genomes/all/GCA/007/012/285/GCA_007012285.1_ASM701228v1
GCA_002944495.1	PRJNA432494	SAMN08450188		584	584	Proteus mirabilis	Complete Genome	Major	Full	43142	ASM294449v1	Sichuan University	GCF_002944495.1	identical	na	https://ftp.ncbi.nlm.nih.gov/genomes/all/GCA/002/944/495/GCA_002944495.1_ASM294449v1
GCA_003855615.1	PRJNA506335	SAMN10458127		584	584	Proteus mirabilis	Complete Genome	Major	Full	43436	ASM385561v1	Sichuan University	GCF_003855615.1	identical	na	https://ftp.ncbi.nlm.nih.gov/genomes/all/GCA/003/855/615/GCA_003855615.1_ASM385561v1
GCA_003855635.1	PRJNA506338	SAMN10458171		584	584	Proteus mirabilis	Complete Genome	Major	Full	43436	ASM385563v1	Sichuan University	GCF_003855635.1	identical	na	https://ftp.ncbi.nlm.nih.gov/genomes/all/GCA/003/855/635/GCA_003855635.1_ASM385563v1
GCA_003856175.1	PRJNA506328	SAMN10458081	RQSF00000000.1	584	584	Proteus mirabilis	Contig	Major	Full	43436	ASM385617v1	Sichuan University	GCF_003856175.1	identical	na	https://ftp.ncbi.nlm.nih.gov/genomes/all/GCA/003/856/175/GCA_003856175.1_ASM385617v1
GCA_003856195.1	PRJNA506341	SAMN10458210	RQSG00000000.1	584	584	Proteus mirabilis	Contig	Major	Full	43436	ASM385619v1	Sichuan University	GCF_003856195.1	identical	na	https://ftp.ncbi.nlm.nih.gov/genomes/all/GCA/003/856/195/GCA_003856195.1_ASM385619v1
GCA_003856215.1	PRJNA506344	SAMN10458224	RQSH00000000.1	584	584	Proteus mirabilis	Contig	Major	Full	43436	ASM385621v1	Sichuan University	GCF_003856215.1	identical	na	https://ftp.ncbi.nlm.nih.gov/genomes/all/GCA/003/856/215/GCA_003856215.1_ASM385621v1
GCA_009806715.1	PRJNA594246	SAMN13509247		584	584	Proteus mirabilis	Complete Genome	Major	Full	43827	ASM980671v1	Sichuan University	GCF_009806715.1	identical	na	https://ftp.ncbi.nlm.nih.gov/genomes/all/GCA/009/806/715/GCA_009806715.1_ASM980671v1
GCA_009821615.1	PRJNA545690	SAMN11928070	VDJJ00000000.1	584	584	Proteus mirabilis	Scaffold	Major	Full	43830	ASM982161v1	Sichuan University	GCF_009821615.1	identical	na	https://ftp.ncbi.nlm.nih.gov/genomes/all/GCA/009/821/615/GCA_009821615.1_ASM982161v1
GCA_009821675.1	PRJNA545690	SAMN11928067	VDJG00000000.1	584	584	Proteus mirabilis	Scaffold	Major	Full	43830	ASM982167v1	Sichuan University	GCF_009821675.1	identical	na	https://ftp.ncbi.nlm.nih.gov/genomes/all/GCA/009/821/675/GCA_009821675.1_ASM982167v1
GCA_009821695.1	PRJNA545690	SAMN11928066	VDJF00000000.1	584	584	Proteus mirabilis	Scaffold	Major	Full	43830	ASM982169v1	Sichuan University	GCF_009821695.1	identical	na	https://ftp.ncbi.nlm.nih.gov/genomes/all/GCA/009/821/695/GCA_009821695.1_ASM982169v1
GCA_011365085.1	PRJNA515404	SAMN10754624	SCIO00000000.1	584	584	Proteus mirabilis	Contig	Major	Full	43906	ASM1136508v1	Sichuan University	GCF_011365085.1	identical	na	https://ftp.ncbi.nlm.nih.gov/genomes/all/GCA/011/365/085/GCA_011365085.1_ASM1136508v1
GCA_012516515.1	PRJNA623736	SAMN14558572		584	584	Proteus mirabilis	Complete Genome	Major	Full	43940	ASM1251651v1	Sichuan University	GCF_012516515.1	identical	na	https://ftp.ncbi.nlm.nih.gov/genomes/all/GCA/012/516/515/GCA_012516515.1_ASM1251651v1
GCA_013358795.1	PRJNA588589	SAMN13254340		584	584	Proteus mirabilis	Complete Genome	Major	Full	44000	ASM1335879v1	Sichuan University	GCF_013358795.1	identical	na	https://ftp.ncbi.nlm.nih.gov/genomes/all/GCA/013/358/795/GCA_013358795.1_ASM1335879v1
GCA_014324285.1	PRJNA453830	SAMN08991222	QDUR00000000.1	584	584	Proteus mirabilis	Contig	Major	Full	44071	ASM1432428v1	Sichuan University	GCF_014324285.1	identical	na	https://ftp.ncbi.nlm.nih.gov/genomes/all/GCA/014/324/285/GCA_014324285.1_ASM1432428v1
GCA_014931585.1	PRJNA601609	SAMN13870809		584	584	Proteus mirabilis	Complete Genome	Major	Full	44130	ASM1493158v1	Sichuan University	GCF_014931585.1	identical	na	https://ftp.ncbi.nlm.nih.gov/genomes/all/GCA/014/931/585/GCA_014931585.1_ASM1493158v1
GCA_016746155.1	PRJNA693126	SAMN17378678	JAERTR000000000.1	584	584	Proteus mirabilis	Contig	Major	Full	44220	ASM1674615v1	Sichuan University	GCF_016746155.1	identical	na	https://ftp.ncbi.nlm.nih.gov/genomes/all/GCA/016/746/155/GCA_016746155.1_ASM1674615v1
GCA_016746175.1	PRJNA693126	SAMN17378676	JAERTT000000000.1	584	584	Proteus mirabilis	Contig	Major	Full	44220	ASM1674617v1	Sichuan University	GCF_016746175.1	identical	na	https://ftp.ncbi.nlm.nih.gov/genomes/all/GCA/016/746/175/GCA_016746175.1_ASM1674617v1
GCA_016746195.1	PRJNA693126	SAMN17378677	JAERTS000000000.1	584	584	Proteus mirabilis	Contig	Major	Full	44220	ASM1674619v1	Sichuan University	GCF_016746195.1	identical	na	https://ftp.ncbi.nlm.nih.gov/genomes/all/GCA/016/746/195/GCA_016746195.1_ASM1674619v1
GCA_016746215.1	PRJNA693126	SAMN17378675	JAERTU000000000.1	584	584	Proteus mirabilis	Contig	Major	Full	44220	ASM1674621v1	Sichuan University	GCF_016746215.1	identical	na	https://ftp.ncbi.nlm.nih.gov/genomes/all/GCA/016/746/215/GCA_016746215.1_ASM1674621v1
GCA_016772335.1	PRJNA574562	SAMN12859940		584	584	Proteus mirabilis	Complete Genome	Major	Full	44225	ASM1677233v1	Sichuan University	GCF_016772335.1	identical	na	https://ftp.ncbi.nlm.nih.gov/genomes/all/GCA/016/772/335/GCA_016772335.1_ASM1677233v1
GCA_016772355.1	PRJNA574564	SAMN12859943		584	584	Proteus mirabilis	Complete Genome	Major	Full	44225	ASM1677235v1	Sichuan University	GCF_016772355.1	identical	na	https://ftp.ncbi.nlm.nih.gov/genomes/all/GCA/016/772/355/GCA_016772355.1_ASM1677235v1
GCA_017116785.1	PRJNA693126	SAMN18017904	JAFIRJ000000000.1	584	584	Proteus mirabilis	Contig	Major	Full	44256	ASM1711678v1	Sichuan University	GCF_017116785.1	identical	na	https://ftp.ncbi.nlm.nih.gov/genomes/all/GCA/017/116/785/GCA_017116785.1_ASM1711678v1
GCA_017116795.1	PRJNA693126	SAMN18017905	JAFIRK000000000.1	584	584	Proteus mirabilis	Contig	Major	Full	44256	ASM1711679v1	Sichuan University	GCF_017116795.1	identical	na	https://ftp.ncbi.nlm.nih.gov/genomes/all/GCA/017/116/795/GCA_017116795.1_ASM1711679v1
GCA_017161055.1	PRJNA588591	SAMN13254342		584	584	Proteus mirabilis	Complete Genome	Major	Full	44258	ASM1716105v1	Sichuan University	GCF_017161055.1	identical	na	https://ftp.ncbi.nlm.nih.gov/genomes/all/GCA/017/161/055/GCA_017161055.1_ASM1716105v1
GCA_018334195.1	PRJNA693126	SAMN18869230	JAGXNB000000000.1	584	584	Proteus mirabilis	Contig	Major	Full	44326	ASM1833419v1	Sichuan University	GCF_018334195.1	identical	na	https://ftp.ncbi.nlm.nih.gov/genomes/all/GCA/018/334/195/GCA_018334195.1_ASM1833419v1
GCA_018334205.1	PRJNA693126	SAMN18869228	JAGXMZ000000000.1	584	584	Proteus mirabilis	Contig	Major	Full	44326	ASM1833420v1	Sichuan University	GCF_018334205.1	identical	na	https://ftp.ncbi.nlm.nih.gov/genomes/all/GCA/018/334/205/GCA_018334205.1_ASM1833420v1
GCA_018334235.1	PRJNA693126	SAMN18869237	JAGXNI000000000.1	584	584	Proteus mirabilis	Contig	Major	Full	44326	ASM1833423v1	Sichuan University	GCF_018334235.1	identical	na	https://ftp.ncbi.nlm.nih.gov/genomes/all/GCA/018/334/235/GCA_018334235.1_ASM1833423v1
GCA_018334245.1	PRJNA693126	SAMN18869240	JAGXNL000000000.1	584	584	Proteus mirabilis	Contig	Major	Full	44326	ASM1833424v1	Sichuan University	GCF_018334245.1	identical	na	https://ftp.ncbi.nlm.nih.gov/genomes/all/GCA/018/334/245/GCA_018334245.1_ASM1833424v1
GCA_018334255.1	PRJNA693126	SAMN18869239	JAGXNK000000000.1	584	584	Proteus mirabilis	Contig	Major	Full	44326	ASM1833425v1	Sichuan University	GCF_018334255.1	identical	na	https://ftp.ncbi.nlm.nih.gov/genomes/all/GCA/018/334/255/GCA_018334255.1_ASM1833425v1
GCA_018334295.1	PRJNA693126	SAMN18869241	JAGXNM000000000.1	584	584	Proteus mirabilis	Contig	Major	Full	44326	ASM1833429v1	Sichuan University	GCF_018334295.1	identical	na	https://ftp.ncbi.nlm.nih.gov/genomes/all/GCA/018/334/295/GCA_018334295.1_ASM1833429v1
GCA_018334315.1	PRJNA693126	SAMN18869238	JAGXNJ000000000.1	584	584	Proteus mirabilis	Contig	Major	Full	44326	ASM1833431v1	Sichuan University	GCF_018334315.1	identical	na	https://ftp.ncbi.nlm.nih.gov/genomes/all/GCA/018/334/315/GCA_018334315.1_ASM1833431v1
GCA_018334335.1	PRJNA693126	SAMN18869231	JAGXNC000000000.1	584	584	Proteus mirabilis	Contig	Major	Full	44326	ASM1833433v1	Sichuan University	GCF_018334335.1	identical	na	https://ftp.ncbi.nlm.nih.gov/genomes/all/GCA/018/334/335/GCA_018334335.1_ASM1833433v1
GCA_018334355.1	PRJNA693126	SAMN18869227	JAGXMY000000000.1	584	584	Proteus mirabilis	Contig	Major	Full	44326	ASM1833435v1	Sichuan University	GCF_018334355.1	identical	na	https://ftp.ncbi.nlm.nih.gov/genomes/all/GCA/018/334/355/GCA_018334355.1_ASM1833435v1
GCA_018334375.1	PRJNA693126	SAMN18869236	JAGXNH000000000.1	584	584	Proteus mirabilis	Contig	Major	Full	44326	ASM1833437v1	Sichuan University	GCF_018334375.1	identical	na	https://ftp.ncbi.nlm.nih.gov/genomes/all/GCA/018/334/375/GCA_018334375.1_ASM1833437v1
GCA_018334395.1	PRJNA693126	SAMN18869234	JAGXNF000000000.1	584	584	Proteus mirabilis	Contig	Major	Full	44326	ASM1833439v1	Sichuan University	GCF_018334395.1	identical	na	https://ftp.ncbi.nlm.nih.gov/genomes/all/GCA/018/334/395/GCA_018334395.1_ASM1833439v1
GCA_018334415.1	PRJNA693126	SAMN18869235	JAGXNG000000000.1	584	584	Proteus mirabilis	Contig	Major	Full	44326	ASM1833441v1	Sichuan University	GCF_018334415.1	identical	na	https://ftp.ncbi.nlm.nih.gov/genomes/all/GCA/018/334/415/GCA_018334415.1_ASM1833441v1
GCA_018334425.1	PRJNA693126	SAMN18869233	JAGXNE000000000.1	584	584	Proteus mirabilis	Contig	Major	Full	44326	ASM1833442v1	Sichuan University	GCF_018334425.1	identical	na	https://ftp.ncbi.nlm.nih.gov/genomes/all/GCA/018/334/425/GCA_018334425.1_ASM1833442v1
GCA_018334455.1	PRJNA693126	SAMN18869232	JAGXND000000000.1	584	584	Proteus mirabilis	Contig	Major	Full	44326	ASM1833445v1	Sichuan University	GCF_018334455.1	identical	na	https://ftp.ncbi.nlm.nih.gov/genomes/all/GCA/018/334/455/GCA_018334455.1_ASM1833445v1
GCA_018334475.1	PRJNA693126	SAMN18869229	JAGXNA000000000.1	584	584	Proteus mirabilis	Contig	Major	Full	44326	ASM1833447v1	Sichuan University	GCF_018334475.1	identical	na	https://ftp.ncbi.nlm.nih.gov/genomes/all/GCA/018/334/475/GCA_018334475.1_ASM1833447v1
GCA_018336495.1	PRJNA600292	SAMN13812099		584	584	Proteus mirabilis	Complete Genome	Major	Full	44327	ASM1833649v1	Sichuan University	GCF_018336495.1	identical	na	https://ftp.ncbi.nlm.nih.gov/genomes/all/GCA/018/336/495/GCA_018336495.1_ASM1833649v1
GCA_019443785.1	PRJNA605713	SAMN14074717		584	584	Proteus mirabilis	Complete Genome	Major	Full	44411	ASM1944378v1	Sichuan University	GCF_019443785.1	identical	na	https://ftp.ncbi.nlm.nih.gov/genomes/all/GCA/019/443/785/GCA_019443785.1_ASM1944378v1
GCA_025128295.1	PRJNA741122	SAMN19855063	JAHRDO000000000.1	584	584	Proteus mirabilis	Contig	Major	Full	44814	ASM2512829v1	Sichuan University	GCF_025128295.1	identical	na	https://ftp.ncbi.nlm.nih.gov/genomes/all/GCA/025/128/295/GCA_025128295.1_ASM2512829v1
GCA_025128305.1	PRJNA741122	SAMN19855066	JAHRDR000000000.1	584	584	Proteus mirabilis	Contig	Major	Full	44814	ASM2512830v1	Sichuan University	GCF_025128305.1	identical	na	https://ftp.ncbi.nlm.nih.gov/genomes/all/GCA/025/128/305/GCA_025128305.1_ASM2512830v1
GCA_025128325.1	PRJNA741122	SAMN19855064	JAHRDP000000000.1	584	584	Proteus mirabilis	Contig	Major	Full	44814	ASM2512832v1	Sichuan University	GCF_025128325.1	identical	na	https://ftp.ncbi.nlm.nih.gov/genomes/all/GCA/025/128/325/GCA_025128325.1_ASM2512832v1
GCA_025128355.1	PRJNA741122	SAMN19855065	JAHRDQ000000000.1	584	584	Proteus mirabilis	Contig	Major	Full	44814	ASM2512835v1	Sichuan University	GCF_025128355.1	identical	na	https://ftp.ncbi.nlm.nih.gov/genomes/all/GCA/025/128/355/GCA_025128355.1_ASM2512835v1
GCA_025128375.1	PRJNA741122	SAMN19855062	JAHRDN000000000.1	584	584	Proteus mirabilis	Contig	Major	Full	44814	ASM2512837v1	Sichuan University	GCF_025128375.1	identical	na	https://ftp.ncbi.nlm.nih.gov/genomes/all/GCA/025/128/375/GCA_025128375.1_ASM2512837v1
GCA_025128395.1	PRJNA741122	SAMN19855061	JAHRDM000000000.1	584	584	Proteus mirabilis	Contig	Major	Full	44814	ASM2512839v1	Sichuan University	GCF_025128395.1	identical	na	https://ftp.ncbi.nlm.nih.gov/genomes/all/GCA/025/128/395/GCA_025128395.1_ASM2512839v1
GCA_025128415.1	PRJNA741122	SAMN19855060	JAHRDL000000000.1	584	584	Proteus mirabilis	Contig	Major	Full	44814	ASM2512841v1	Sichuan University	GCF_025128415.1	identical	na	https://ftp.ncbi.nlm.nih.gov/genomes/all/GCA/025/128/415/GCA_025128415.1_ASM2512841v1
GCA_025128435.1	PRJNA741122	SAMN19855059	JAHRDK000000000.1	584	584	Proteus mirabilis	Contig	Major	Full	44814	ASM2512843v1	Sichuan University	GCF_025128435.1	identical	na	https://ftp.ncbi.nlm.nih.gov/genomes/all/GCA/025/128/435/GCA_025128435.1_ASM2512843v1
GCA_025128455.1	PRJNA741122	SAMN19855058	JAHRDJ000000000.1	584	584	Proteus mirabilis	Contig	Major	Full	44814	ASM2512845v1	Sichuan University	GCF_025128455.1	identical	na	https://ftp.ncbi.nlm.nih.gov/genomes/all/GCA/025/128/455/GCA_025128455.1_ASM2512845v1
GCA_025128475.1	PRJNA741122	SAMN19855056	JAHRDH000000000.1	584	584	Proteus mirabilis	Contig	Major	Full	44814	ASM2512847v1	Sichuan University	GCF_025128475.1	identical	na	https://ftp.ncbi.nlm.nih.gov/genomes/all/GCA/025/128/475/GCA_025128475.1_ASM2512847v1
GCA_025128485.1	PRJNA741122	SAMN19855055	JAHRDG000000000.1	584	584	Proteus mirabilis	Contig	Major	Full	44814	ASM2512848v1	Sichuan University	GCF_025128485.1	identical	na	https://ftp.ncbi.nlm.nih.gov/genomes/all/GCA/025/128/485/GCA_025128485.1_ASM2512848v1
GCA_025128515.1	PRJNA741122	SAMN19855057	JAHRDI000000000.1	584	584	Proteus mirabilis	Contig	Major	Full	44814	ASM2512851v1	Sichuan University	GCF_025128515.1	identical	na	https://ftp.ncbi.nlm.nih.gov/genomes/all/GCA/025/128/515/GCA_025128515.1_ASM2512851v1
GCA_025128535.1	PRJNA741122	SAMN19855054	JAHRDF000000000.1	584	584	Proteus mirabilis	Contig	Major	Full	44814	ASM2512853v1	Sichuan University	GCF_025128535.1	identical	na	https://ftp.ncbi.nlm.nih.gov/genomes/all/GCA/025/128/535/GCA_025128535.1_ASM2512853v1
GCA_025128545.1	PRJNA741122	SAMN19855053	JAHRDE000000000.1	584	584	Proteus mirabilis	Contig	Major	Full	44814	ASM2512854v1	Sichuan University	GCF_025128545.1	identical	na	https://ftp.ncbi.nlm.nih.gov/genomes/all/GCA/025/128/545/GCA_025128545.1_ASM2512854v1
GCA_029085395.1	PRJNA909031	SAMN32065249	JAPZEN000000000.1	584	584	Proteus mirabilis	Contig	Major	Full	44994	ASM2908539v1	sichuan university	GCF_029085395.1	identical	na	https://ftp.ncbi.nlm.nih.gov/genomes/all/GCA/029/085/395/GCA_029085395.1_ASM2908539v1
GCA_029432695.1	PRJNA847328	SAMN28928656	JAMRYZ000000000.1	584	584	Proteus mirabilis	Contig	Major	Full	45012	ASM2943269v1	Sichuan University	GCF_029432695.1	identical	na	https://ftp.ncbi.nlm.nih.gov/genomes/all/GCA/029/432/695/GCA_029432695.1_ASM2943269v1
GCA_029432755.1	PRJNA847328	SAMN28928632	JAMRZX000000000.1	584	584	Proteus mirabilis	Contig	Major	Full	45012	ASM2943275v1	Sichuan University	GCF_029432755.1	identical	na	https://ftp.ncbi.nlm.nih.gov/genomes/all/GCA/029/432/755/GCA_029432755.1_ASM2943275v1
GCA_029432805.1	PRJNA847328	SAMN28928645	JAMRZK000000000.1	584	584	Proteus mirabilis	Contig	Major	Full	45012	ASM2943280v1	Sichuan University	GCF_029432805.1	identical	na	https://ftp.ncbi.nlm.nih.gov/genomes/all/GCA/029/432/805/GCA_029432805.1_ASM2943280v1
GCA_029434755.1	PRJNA847328	SAMN28928654	JAMRZB000000000.1	584	584	Proteus mirabilis	Contig	Major	Full	45012	ASM2943475v1	Sichuan University	GCF_029434755.1	identical	na	https://ftp.ncbi.nlm.nih.gov/genomes/all/GCA/029/434/755/GCA_029434755.1_ASM2943475v1
GCA_029434795.1	PRJNA847328	SAMN28928653	JAMRZC000000000.1	584	584	Proteus mirabilis	Contig	Major	Full	45012	ASM2943479v1	Sichuan University	GCF_029434795.1	identical	na	https://ftp.ncbi.nlm.nih.gov/genomes/all/GCA/029/434/795/GCA_029434795.1_ASM2943479v1
GCA_029434805.1	PRJNA847328	SAMN28928655	JAMRZA000000000.1	584	584	Proteus mirabilis	Contig	Major	Full	45012	ASM2943480v1	Sichuan University	GCF_029434805.1	identical	na	https://ftp.ncbi.nlm.nih.gov/genomes/all/GCA/029/434/805/GCA_029434805.1_ASM2943480v1
GCA_029434815.1	PRJNA847328	SAMN28928652	JAMRZD000000000.1	584	584	Proteus mirabilis	Contig	Major	Full	45012	ASM2943481v1	Sichuan University	GCF_029434815.1	identical	na	https://ftp.ncbi.nlm.nih.gov/genomes/all/GCA/029/434/815/GCA_029434815.1_ASM2943481v1
GCA_029434825.1	PRJNA847328	SAMN28928650	JAMRZF000000000.1	584	584	Proteus mirabilis	Contig	Major	Full	45012	ASM2943482v1	Sichuan University	GCF_029434825.1	identical	na	https://ftp.ncbi.nlm.nih.gov/genomes/all/GCA/029/434/825/GCA_029434825.1_ASM2943482v1
GCA_029434865.1	PRJNA847328	SAMN28928651	JAMRZE000000000.1	584	584	Proteus mirabilis	Contig	Major	Full	45012	ASM2943486v1	Sichuan University	GCF_029434865.1	identical	na	https://ftp.ncbi.nlm.nih.gov/genomes/all/GCA/029/434/865/GCA_029434865.1_ASM2943486v1
GCA_029434895.1	PRJNA847328	SAMN28928648	JAMRZH000000000.1	584	584	Proteus mirabilis	Contig	Major	Full	45012	ASM2943489v1	Sichuan University	GCF_029434895.1	identical	na	https://ftp.ncbi.nlm.nih.gov/genomes/all/GCA/029/434/895/GCA_029434895.1_ASM2943489v1
GCA_029434905.1	PRJNA847328	SAMN28928649	JAMRZG000000000.1	584	584	Proteus mirabilis	Contig	Major	Full	45012	ASM2943490v1	Sichuan University	GCF_029434905.1	identical	na	https://ftp.ncbi.nlm.nih.gov/genomes/all/GCA/029/434/905/GCA_029434905.1_ASM2943490v1
GCA_029434915.1	PRJNA847328	SAMN28928647	JAMRZI000000000.1	584	584	Proteus mirabilis	Contig	Major	Full	45012	ASM2943491v1	Sichuan University	GCF_029434915.1	identical	na	https://ftp.ncbi.nlm.nih.gov/genomes/all/GCA/029/434/915/GCA_029434915.1_ASM2943491v1
GCA_029434955.1	PRJNA847328	SAMN28928646	JAMRZJ000000000.1	584	584	Proteus mirabilis	Contig	Major	Full	45012	ASM2943495v1	Sichuan University	GCF_029434955.1	identical	na	https://ftp.ncbi.nlm.nih.gov/genomes/all/GCA/029/434/955/GCA_029434955.1_ASM2943495v1
GCA_029434975.1	PRJNA847328	SAMN28928644	JAMRZL000000000.1	584	584	Proteus mirabilis	Contig	Major	Full	45012	ASM2943497v1	Sichuan University	GCF_029434975.1	identical	na	https://ftp.ncbi.nlm.nih.gov/genomes/all/GCA/029/434/975/GCA_029434975.1_ASM2943497v1
GCA_029434995.1	PRJNA847328	SAMN28928642	JAMRZN000000000.1	584	584	Proteus mirabilis	Contig	Major	Full	45012	ASM2943499v1	Sichuan University	GCF_029434995.1	identical	na	https://ftp.ncbi.nlm.nih.gov/genomes/all/GCA/029/434/995/GCA_029434995.1_ASM2943499v1
GCA_029435015.1	PRJNA847328	SAMN28928640	JAMRZP000000000.1	584	584	Proteus mirabilis	Contig	Major	Full	45012	ASM2943501v1	Sichuan University	GCF_029435015.1	identical	na	https://ftp.ncbi.nlm.nih.gov/genomes/all/GCA/029/435/015/GCA_029435015.1_ASM2943501v1
GCA_029435025.1	PRJNA847328	SAMN28928641	JAMRZO000000000.1	584	584	Proteus mirabilis	Contig	Major	Full	45012	ASM2943502v1	Sichuan University	GCF_029435025.1	identical	na	https://ftp.ncbi.nlm.nih.gov/genomes/all/GCA/029/435/025/GCA_029435025.1_ASM2943502v1
GCA_029435055.1	PRJNA847328	SAMN28928639	JAMRZQ000000000.1	584	584	Proteus mirabilis	Contig	Major	Full	45012	ASM2943505v1	Sichuan University	GCF_029435055.1	identical	na	https://ftp.ncbi.nlm.nih.gov/genomes/all/GCA/029/435/055/GCA_029435055.1_ASM2943505v1
GCA_029435065.1	PRJNA847328	SAMN28928643	JAMRZM000000000.1	584	584	Proteus mirabilis	Contig	Major	Full	45012	ASM2943506v1	Sichuan University	GCF_029435065.1	identical	na	https://ftp.ncbi.nlm.nih.gov/genomes/all/GCA/029/435/065/GCA_029435065.1_ASM2943506v1
GCA_029435095.1	PRJNA847328	SAMN28928636	JAMRZT000000000.1	584	584	Proteus mirabilis	Contig	Major	Full	45012	ASM2943509v1	Sichuan University	GCF_029435095.1	identical	na	https://ftp.ncbi.nlm.nih.gov/genomes/all/GCA/029/435/095/GCA_029435095.1_ASM2943509v1
GCA_029435115.1	PRJNA847328	SAMN28928634	JAMRZV000000000.1	584	584	Proteus mirabilis	Contig	Major	Full	45012	ASM2943511v1	Sichuan University	GCF_029435115.1	identical	na	https://ftp.ncbi.nlm.nih.gov/genomes/all/GCA/029/435/115/GCA_029435115.1_ASM2943511v1
GCA_029435125.1	PRJNA847328	SAMN28928637	JAMRZS000000000.1	584	584	Proteus mirabilis	Contig	Major	Full	45012	ASM2943512v1	Sichuan University	GCF_029435125.1	identical	na	https://ftp.ncbi.nlm.nih.gov/genomes/all/GCA/029/435/125/GCA_029435125.1_ASM2943512v1
GCA_029435145.1	PRJNA847328	SAMN28928635	JAMRZU000000000.1	584	584	Proteus mirabilis	Contig	Major	Full	45012	ASM2943514v1	Sichuan University	GCF_029435145.1	identical	na	https://ftp.ncbi.nlm.nih.gov/genomes/all/GCA/029/435/145/GCA_029435145.1_ASM2943514v1
GCA_029435175.1	PRJNA847328	SAMN28928633	JAMRZW000000000.1	584	584	Proteus mirabilis	Contig	Major	Full	45012	ASM2943517v1	Sichuan University	GCF_029435175.1	identical	na	https://ftp.ncbi.nlm.nih.gov/genomes/all/GCA/029/435/175/GCA_029435175.1_ASM2943517v1
GCA_029435185.1	PRJNA847328	SAMN28928638	JAMRZR000000000.1	584	584	Proteus mirabilis	Contig	Major	Full	45012	ASM2943518v1	Sichuan University	GCF_029435185.1	identical	na	https://ftp.ncbi.nlm.nih.gov/genomes/all/GCA/029/435/185/GCA_029435185.1_ASM2943518v1
GCA_029435215.1	PRJNA847328	SAMN28928630	JAMRZZ000000000.1	584	584	Proteus mirabilis	Contig	Major	Full	45012	ASM2943521v1	Sichuan University	GCF_029435215.1	identical	na	https://ftp.ncbi.nlm.nih.gov/genomes/all/GCA/029/435/215/GCA_029435215.1_ASM2943521v1
GCA_029435235.1	PRJNA847328	SAMN28928629	JAMSAA000000000.1	584	584	Proteus mirabilis	Contig	Major	Full	45012	ASM2943523v1	Sichuan University	GCF_029435235.1	identical	na	https://ftp.ncbi.nlm.nih.gov/genomes/all/GCA/029/435/235/GCA_029435235.1_ASM2943523v1
GCA_029435245.1	PRJNA847328	SAMN28928627	JAMSAC000000000.1	584	584	Proteus mirabilis	Contig	Major	Full	45012	ASM2943524v1	Sichuan University	GCF_029435245.1	identical	na	https://ftp.ncbi.nlm.nih.gov/genomes/all/GCA/029/435/245/GCA_029435245.1_ASM2943524v1
GCA_029435275.1	PRJNA847328	SAMN28928631	JAMRZY000000000.1	584	584	Proteus mirabilis	Contig	Major	Full	45012	ASM2943527v1	Sichuan University	GCF_029435275.1	identical	na	https://ftp.ncbi.nlm.nih.gov/genomes/all/GCA/029/435/275/GCA_029435275.1_ASM2943527v1
GCA_029435295.1	PRJNA847328	SAMN28928624	JAMSAF000000000.1	584	584	Proteus mirabilis	Contig	Major	Full	45012	ASM2943529v1	Sichuan University	GCF_029435295.1	identical	na	https://ftp.ncbi.nlm.nih.gov/genomes/all/GCA/029/435/295/GCA_029435295.1_ASM2943529v1
GCA_029435315.1	PRJNA847328	SAMN28928628	JAMSAB000000000.1	584	584	Proteus mirabilis	Contig	Major	Full	45012	ASM2943531v1	Sichuan University	GCF_029435315.1	identical	na	https://ftp.ncbi.nlm.nih.gov/genomes/all/GCA/029/435/315/GCA_029435315.1_ASM2943531v1
GCA_029435335.1	PRJNA847328	SAMN28928625	JAMSAE000000000.1	584	584	Proteus mirabilis	Contig	Major	Full	45012	ASM2943533v1	Sichuan University	GCF_029435335.1	identical	na	https://ftp.ncbi.nlm.nih.gov/genomes/all/GCA/029/435/335/GCA_029435335.1_ASM2943533v1
GCA_029435345.1	PRJNA847328	SAMN28928626	JAMSAD000000000.1	584	584	Proteus mirabilis	Contig	Major	Full	45012	ASM2943534v1	Sichuan University	GCF_029435345.1	identical	na	https://ftp.ncbi.nlm.nih.gov/genomes/all/GCA/029/435/345/GCA_029435345.1_ASM2943534v1
GCA_029435375.1	PRJNA847328	SAMN28928623	JAMSAG000000000.1	584	584	Proteus mirabilis	Contig	Major	Full	45012	ASM2943537v1	Sichuan University	GCF_029435375.1	identical	na	https://ftp.ncbi.nlm.nih.gov/genomes/all/GCA/029/435/375/GCA_029435375.1_ASM2943537v1
GCA_029435385.1	PRJNA847328	SAMN28928621	JAMSAI000000000.1	584	584	Proteus mirabilis	Contig	Major	Full	45012	ASM2943538v1	Sichuan University	GCF_029435385.1	identical	na	https://ftp.ncbi.nlm.nih.gov/genomes/all/GCA/029/435/385/GCA_029435385.1_ASM2943538v1
GCA_029435415.1	PRJNA847328	SAMN28928622	JAMSAH000000000.1	584	584	Proteus mirabilis	Contig	Major	Full	45012	ASM2943541v1	Sichuan University	GCF_029435415.1	identical	na	https://ftp.ncbi.nlm.nih.gov/genomes/all/GCA/029/435/415/GCA_029435415.1_ASM2943541v1
GCA_029435435.1	PRJNA847328	SAMN28928620	JAMSAJ000000000.1	584	584	Proteus mirabilis	Contig	Major	Full	45012	ASM2943543v1	Sichuan University	GCF_029435435.1	identical	na	https://ftp.ncbi.nlm.nih.gov/genomes/all/GCA/029/435/435/GCA_029435435.1_ASM2943543v1
GCA_029435455.1	PRJNA847328	SAMN28928619	JAMSAK000000000.1	584	584	Proteus mirabilis	Contig	Major	Full	45012	ASM2943545v1	Sichuan University	GCF_029435455.1	identical	na	https://ftp.ncbi.nlm.nih.gov/genomes/all/GCA/029/435/455/GCA_029435455.1_ASM2943545v1
GCA_029435475.1	PRJNA847328	SAMN28928617	JAMSAM000000000.1	584	584	Proteus mirabilis	Contig	Major	Full	45012	ASM2943547v1	Sichuan University	GCF_029435475.1	identical	na	https://ftp.ncbi.nlm.nih.gov/genomes/all/GCA/029/435/475/GCA_029435475.1_ASM2943547v1
GCA_029435495.1	PRJNA847328	SAMN28928618	JAMSAL000000000.1	584	584	Proteus mirabilis	Contig	Major	Full	45012	ASM2943549v1	Sichuan University	GCF_029435495.1	identical	na	https://ftp.ncbi.nlm.nih.gov/genomes/all/GCA/029/435/495/GCA_029435495.1_ASM2943549v1
GCA_029435515.1	PRJNA847328	SAMN28928616	JAMSAN000000000.1	584	584	Proteus mirabilis	Contig	Major	Full	45012	ASM2943551v1	Sichuan University	GCF_029435515.1	identical	na	https://ftp.ncbi.nlm.nih.gov/genomes/all/GCA/029/435/515/GCA_029435515.1_ASM2943551v1
GCA_029435525.1	PRJNA847328	SAMN28928614	JAMSAP000000000.1	584	584	Proteus mirabilis	Contig	Major	Full	45012	ASM2943552v1	Sichuan University	GCF_029435525.1	identical	na	https://ftp.ncbi.nlm.nih.gov/genomes/all/GCA/029/435/525/GCA_029435525.1_ASM2943552v1
GCA_029435555.1	PRJNA847328	SAMN28928613	JAMSAQ000000000.1	584	584	Proteus mirabilis	Contig	Major	Full	45012	ASM2943555v1	Sichuan University	GCF_029435555.1	identical	na	https://ftp.ncbi.nlm.nih.gov/genomes/all/GCA/029/435/555/GCA_029435555.1_ASM2943555v1
GCA_029435575.1	PRJNA847328	SAMN28928612	JAMSAR000000000.1	584	584	Proteus mirabilis	Contig	Major	Full	45012	ASM2943557v1	Sichuan University	GCF_029435575.1	identical	na	https://ftp.ncbi.nlm.nih.gov/genomes/all/GCA/029/435/575/GCA_029435575.1_ASM2943557v1
GCA_029435595.1	PRJNA847328	SAMN28928611	JAMSAS000000000.1	584	584	Proteus mirabilis	Contig	Major	Full	45012	ASM2943559v1	Sichuan University	GCF_029435595.1	identical	na	https://ftp.ncbi.nlm.nih.gov/genomes/all/GCA/029/435/595/GCA_029435595.1_ASM2943559v1
GCA_029435615.1	PRJNA847328	SAMN28928609	JAMSAU000000000.1	584	584	Proteus mirabilis	Contig	Major	Full	45012	ASM2943561v1	Sichuan University	GCF_029435615.1	identical	na	https://ftp.ncbi.nlm.nih.gov/genomes/all/GCA/029/435/615/GCA_029435615.1_ASM2943561v1
GCA_029435635.1	PRJNA847328	SAMN28928615	JAMSAO000000000.1	584	584	Proteus mirabilis	Contig	Major	Full	45012	ASM2943563v1	Sichuan University	GCF_029435635.1	identical	na	https://ftp.ncbi.nlm.nih.gov/genomes/all/GCA/029/435/635/GCA_029435635.1_ASM2943563v1
GCA_029435645.1	PRJNA847328	SAMN28928608	JAMSAV000000000.1	584	584	Proteus mirabilis	Contig	Major	Full	45012	ASM2943564v1	Sichuan University	GCF_029435645.1	identical	na	https://ftp.ncbi.nlm.nih.gov/genomes/all/GCA/029/435/645/GCA_029435645.1_ASM2943564v1
GCA_029435655.1	PRJNA847328	SAMN28928610	JAMSAT000000000.1	584	584	Proteus mirabilis	Contig	Major	Full	45012	ASM2943565v1	Sichuan University	GCF_029435655.1	identical	na	https://ftp.ncbi.nlm.nih.gov/genomes/all/GCA/029/435/655/GCA_029435655.1_ASM2943565v1
GCA_029435695.1	PRJNA847328	SAMN28928607	JAMSAW000000000.1	584	584	Proteus mirabilis	Contig	Major	Full	45012	ASM2943569v1	Sichuan University	GCF_029435695.1	identical	na	https://ftp.ncbi.nlm.nih.gov/genomes/all/GCA/029/435/695/GCA_029435695.1_ASM2943569v1
GCA_029435715.1	PRJNA847328	SAMN28928604	JAMSAZ000000000.1	584	584	Proteus mirabilis	Contig	Major	Full	45012	ASM2943571v1	Sichuan University	GCF_029435715.1	identical	na	https://ftp.ncbi.nlm.nih.gov/genomes/all/GCA/029/435/715/GCA_029435715.1_ASM2943571v1
GCA_029435735.1	PRJNA847328	SAMN28928602	JAMSBB000000000.1	584	584	Proteus mirabilis	Contig	Major	Full	45012	ASM2943573v1	Sichuan University	GCF_029435735.1	identical	na	https://ftp.ncbi.nlm.nih.gov/genomes/all/GCA/029/435/735/GCA_029435735.1_ASM2943573v1
GCA_029435745.1	PRJNA847328	SAMN28928603	JAMSBA000000000.1	584	584	Proteus mirabilis	Contig	Major	Full	45012	ASM2943574v1	Sichuan University	GCF_029435745.1	identical	na	https://ftp.ncbi.nlm.nih.gov/genomes/all/GCA/029/435/745/GCA_029435745.1_ASM2943574v1
GCA_029435755.1	PRJNA847328	SAMN28928605	JAMSAY000000000.1	584	584	Proteus mirabilis	Contig	Major	Full	45012	ASM2943575v1	Sichuan University	GCF_029435755.1	identical	na	https://ftp.ncbi.nlm.nih.gov/genomes/all/GCA/029/435/755/GCA_029435755.1_ASM2943575v1
GCA_029435795.1	PRJNA847328	SAMN28928606	JAMSAX000000000.1	584	584	Proteus mirabilis	Contig	Major	Full	45012	ASM2943579v1	Sichuan University	GCF_029435795.1	identical	na	https://ftp.ncbi.nlm.nih.gov/genomes/all/GCA/029/435/795/GCA_029435795.1_ASM2943579v1
GCA_029435805.1	PRJNA847328	SAMN28928600	JAMSBD000000000.1	584	584	Proteus mirabilis	Contig	Major	Full	45012	ASM2943580v1	Sichuan University	GCF_029435805.1	identical	na	https://ftp.ncbi.nlm.nih.gov/genomes/all/GCA/029/435/805/GCA_029435805.1_ASM2943580v1
GCA_029435815.1	PRJNA847328	SAMN28928599	JAMSBE000000000.1	584	584	Proteus mirabilis	Contig	Major	Full	45012	ASM2943581v1	Sichuan University	GCF_029435815.1	identical	na	https://ftp.ncbi.nlm.nih.gov/genomes/all/GCA/029/435/815/GCA_029435815.1_ASM2943581v1
GCA_029435855.1	PRJNA847328	SAMN28928598	JAMSBF000000000.1	584	584	Proteus mirabilis	Contig	Major	Full	45012	ASM2943585v1	Sichuan University	GCF_029435855.1	identical	na	https://ftp.ncbi.nlm.nih.gov/genomes/all/GCA/029/435/855/GCA_029435855.1_ASM2943585v1
GCA_029435875.1	PRJNA847328	SAMN28928601	JAMSBC000000000.1	584	584	Proteus mirabilis	Contig	Major	Full	45012	ASM2943587v1	Sichuan University	GCF_029435875.1	identical	na	https://ftp.ncbi.nlm.nih.gov/genomes/all/GCA/029/435/875/GCA_029435875.1_ASM2943587v1
GCA_029435895.1	PRJNA847328	SAMN28928597	JAMSBG000000000.1	584	584	Proteus mirabilis	Contig	Major	Full	45012	ASM2943589v1	Sichuan University	GCF_029435895.1	identical	na	https://ftp.ncbi.nlm.nih.gov/genomes/all/GCA/029/435/895/GCA_029435895.1_ASM2943589v1
GCA_029435905.1	PRJNA847328	SAMN28928596	JAMSBH000000000.1	584	584	Proteus mirabilis	Contig	Major	Full	45012	ASM2943590v1	Sichuan University	GCF_029435905.1	identical	na	https://ftp.ncbi.nlm.nih.gov/genomes/all/GCA/029/435/905/GCA_029435905.1_ASM2943590v1
GCA_029435915.1	PRJNA847328	SAMN28928593	JAMSBK000000000.1	584	584	Proteus mirabilis	Contig	Major	Full	45012	ASM2943591v1	Sichuan University	GCF_029435915.1	identical	na	https://ftp.ncbi.nlm.nih.gov/genomes/all/GCA/029/435/915/GCA_029435915.1_ASM2943591v1
GCA_029435955.1	PRJNA847328	SAMN28928595	JAMSBI000000000.1	584	584	Proteus mirabilis	Contig	Major	Full	45012	ASM2943595v1	Sichuan University	GCF_029435955.1	identical	na	https://ftp.ncbi.nlm.nih.gov/genomes/all/GCA/029/435/955/GCA_029435955.1_ASM2943595v1
GCA_029435965.1	PRJNA847328	SAMN28928594	JAMSBJ000000000.1	584	584	Proteus mirabilis	Contig	Major	Full	45012	ASM2943596v1	Sichuan University	GCF_029435965.1	identical	na	https://ftp.ncbi.nlm.nih.gov/genomes/all/GCA/029/435/965/GCA_029435965.1_ASM2943596v1
GCA_029435995.1	PRJNA847328	SAMN28928592	JAMSBL000000000.1	584	584	Proteus mirabilis	Contig	Major	Full	45012	ASM2943599v1	Sichuan University	GCF_029435995.1	identical	na	https://ftp.ncbi.nlm.nih.gov/genomes/all/GCA/029/435/995/GCA_029435995.1_ASM2943599v1
GCA_029436015.1	PRJNA847328	SAMN28928591	JAMSBM000000000.1	584	584	Proteus mirabilis	Contig	Major	Full	45012	ASM2943601v1	Sichuan University	GCF_029436015.1	identical	na	https://ftp.ncbi.nlm.nih.gov/genomes/all/GCA/029/436/015/GCA_029436015.1_ASM2943601v1
GCA_029436035.1	PRJNA847328	SAMN28928590	JAMSBN000000000.1	584	584	Proteus mirabilis	Contig	Major	Full	45012	ASM2943603v1	Sichuan University	GCF_029436035.1	identical	na	https://ftp.ncbi.nlm.nih.gov/genomes/all/GCA/029/436/035/GCA_029436035.1_ASM2943603v1
GCA_029436055.1	PRJNA847328	SAMN28928588	JAMSBP000000000.1	584	584	Proteus mirabilis	Contig	Major	Full	45012	ASM2943605v1	Sichuan University	GCF_029436055.1	identical	na	https://ftp.ncbi.nlm.nih.gov/genomes/all/GCA/029/436/055/GCA_029436055.1_ASM2943605v1
GCA_029436065.1	PRJNA847328	SAMN28928589	JAMSBO000000000.1	584	584	Proteus mirabilis	Contig	Major	Full	45012	ASM2943606v1	Sichuan University	GCF_029436065.1	identical	na	https://ftp.ncbi.nlm.nih.gov/genomes/all/GCA/029/436/065/GCA_029436065.1_ASM2943606v1
GCA_029436095.1	PRJNA847328	SAMN28928586	JAMSBR000000000.1	584	584	Proteus mirabilis	Contig	Major	Full	45012	ASM2943609v1	Sichuan University	GCF_029436095.1	identical	na	https://ftp.ncbi.nlm.nih.gov/genomes/all/GCA/029/436/095/GCA_029436095.1_ASM2943609v1
GCA_029436105.1	PRJNA847328	SAMN28928587	JAMSBQ000000000.1	584	584	Proteus mirabilis	Contig	Major	Full	45012	ASM2943610v1	Sichuan University	GCF_029436105.1	identical	na	https://ftp.ncbi.nlm.nih.gov/genomes/all/GCA/029/436/105/GCA_029436105.1_ASM2943610v1
GCA_029436135.1	PRJNA847328	SAMN28928585	JAMSBS000000000.1	584	584	Proteus mirabilis	Contig	Major	Full	45012	ASM2943613v1	Sichuan University	GCF_029436135.1	identical	na	https://ftp.ncbi.nlm.nih.gov/genomes/all/GCA/029/436/135/GCA_029436135.1_ASM2943613v1
GCA_029436155.1	PRJNA847328	SAMN28928584	JAMSBT000000000.1	584	584	Proteus mirabilis	Contig	Major	Full	45012	ASM2943615v1	Sichuan University	GCF_029436155.1	identical	na	https://ftp.ncbi.nlm.nih.gov/genomes/all/GCA/029/436/155/GCA_029436155.1_ASM2943615v1
GCA_029436175.1	PRJNA847328	SAMN28928583	JAMSBU000000000.1	584	584	Proteus mirabilis	Contig	Major	Full	45012	ASM2943617v1	Sichuan University	GCF_029436175.1	identical	na	https://ftp.ncbi.nlm.nih.gov/genomes/all/GCA/029/436/175/GCA_029436175.1_ASM2943617v1
GCA_029436185.1	PRJNA847328	SAMN28928581	JAMSBW000000000.1	584	584	Proteus mirabilis	Contig	Major	Full	45012	ASM2943618v1	Sichuan University	GCF_029436185.1	identical	na	https://ftp.ncbi.nlm.nih.gov/genomes/all/GCA/029/436/185/GCA_029436185.1_ASM2943618v1
GCA_029436215.1	PRJNA847328	SAMN28928582	JAMSBV000000000.1	584	584	Proteus mirabilis	Contig	Major	Full	45012	ASM2943621v1	Sichuan University	GCF_029436215.1	identical	na	https://ftp.ncbi.nlm.nih.gov/genomes/all/GCA/029/436/215/GCA_029436215.1_ASM2943621v1
GCA_029436225.1	PRJNA847328	SAMN28928579	JAMSBY000000000.1	584	584	Proteus mirabilis	Contig	Major	Full	45012	ASM2943622v1	Sichuan University	GCF_029436225.1	identical	na	https://ftp.ncbi.nlm.nih.gov/genomes/all/GCA/029/436/225/GCA_029436225.1_ASM2943622v1
GCA_029436255.1	PRJNA847328	SAMN28928580	JAMSBX000000000.1	584	584	Proteus mirabilis	Contig	Major	Full	45012	ASM2943625v1	Sichuan University	GCF_029436255.1	identical	na	https://ftp.ncbi.nlm.nih.gov/genomes/all/GCA/029/436/255/GCA_029436255.1_ASM2943625v1
GCA_029436275.1	PRJNA847328	SAMN28928578	JAMSBZ000000000.1	584	584	Proteus mirabilis	Contig	Major	Full	45012	ASM2943627v1	Sichuan University	GCF_029436275.1	identical	na	https://ftp.ncbi.nlm.nih.gov/genomes/all/GCA/029/436/275/GCA_029436275.1_ASM2943627v1
GCA_029436295.1	PRJNA847328	SAMN28928577	JAMSCA000000000.1	584	584	Proteus mirabilis	Contig	Major	Full	45012	ASM2943629v1	Sichuan University	GCF_029436295.1	identical	na	https://ftp.ncbi.nlm.nih.gov/genomes/all/GCA/029/436/295/GCA_029436295.1_ASM2943629v1
GCA_029436315.1	PRJNA847328	SAMN28928575	JAMSCC000000000.1	584	584	Proteus mirabilis	Contig	Major	Full	45012	ASM2943631v1	Sichuan University	GCF_029436315.1	identical	na	https://ftp.ncbi.nlm.nih.gov/genomes/all/GCA/029/436/315/GCA_029436315.1_ASM2943631v1
GCA_029436335.1	PRJNA847328	SAMN28928576	JAMSCB000000000.1	584	584	Proteus mirabilis	Contig	Major	Full	45012	ASM2943633v1	Sichuan University	GCF_029436335.1	identical	na	https://ftp.ncbi.nlm.nih.gov/genomes/all/GCA/029/436/335/GCA_029436335.1_ASM2943633v1
GCA_029436355.1	PRJNA847328	SAMN28928574	JAMSCD000000000.1	584	584	Proteus mirabilis	Contig	Major	Full	45012	ASM2943635v1	Sichuan University	GCF_029436355.1	identical	na	https://ftp.ncbi.nlm.nih.gov/genomes/all/GCA/029/436/355/GCA_029436355.1_ASM2943635v1
GCA_029436375.1	PRJNA847328	SAMN28928571	JAMSCG000000000.1	584	584	Proteus mirabilis	Contig	Major	Full	45012	ASM2943637v1	Sichuan University	GCF_029436375.1	identical	na	https://ftp.ncbi.nlm.nih.gov/genomes/all/GCA/029/436/375/GCA_029436375.1_ASM2943637v1
GCA_029436385.1	PRJNA847328	SAMN28928572	JAMSCF000000000.1	584	584	Proteus mirabilis	Contig	Major	Full	45012	ASM2943638v1	Sichuan University	GCF_029436385.1	identical	na	https://ftp.ncbi.nlm.nih.gov/genomes/all/GCA/029/436/385/GCA_029436385.1_ASM2943638v1
GCA_029436415.1	PRJNA847328	SAMN28928573	JAMSCE000000000.1	584	584	Proteus mirabilis	Contig	Major	Full	45012	ASM2943641v1	Sichuan University	GCF_029436415.1	identical	na	https://ftp.ncbi.nlm.nih.gov/genomes/all/GCA/029/436/415/GCA_029436415.1_ASM2943641v1
GCA_029436435.1	PRJNA847328	SAMN28928569	JAMSCI000000000.1	584	584	Proteus mirabilis	Contig	Major	Full	45012	ASM2943643v1	Sichuan University	GCF_029436435.1	identical	na	https://ftp.ncbi.nlm.nih.gov/genomes/all/GCA/029/436/435/GCA_029436435.1_ASM2943643v1
GCA_029436455.1	PRJNA847328	SAMN28928568	JAMSCJ000000000.1	584	584	Proteus mirabilis	Contig	Major	Full	45012	ASM2943645v1	Sichuan University	GCF_029436455.1	identical	na	https://ftp.ncbi.nlm.nih.gov/genomes/all/GCA/029/436/455/GCA_029436455.1_ASM2943645v1
GCA_029436495.1	PRJNA847328	SAMN28928570	JAMSCH000000000.1	584	584	Proteus mirabilis	Contig	Major	Full	45012	ASM2943649v1	Sichuan University	GCF_029436495.1	identical	na	https://ftp.ncbi.nlm.nih.gov/genomes/all/GCA/029/436/495/GCA_029436495.1_ASM2943649v1
GCA_029542365.1	PRJNA909031	SAMN32686646		584	584	Proteus mirabilis	Complete Genome	Major	Full	45019	ASM2954236v1	sichuan university	GCF_029542365.1	identical	na	https://ftp.ncbi.nlm.nih.gov/genomes/all/GCA/029/542/365/GCA_029542365.1_ASM2954236v1
GCA_013255765.1	PRJNA634613	SAMN15002270		584	584	Proteus mirabilis	Complete Genome	Major	Full	43985	ASM1325576v1	South China Agricultural University	GCF_013255765.1	identical	na	https://ftp.ncbi.nlm.nih.gov/genomes/all/GCA/013/255/765/GCA_013255765.1_ASM1325576v1
GCA_013256075.1	PRJNA634613	SAMN15002272		584	584	Proteus mirabilis	Complete Genome	Major	Full	43985	ASM1325607v1	South China Agricultural University	GCF_013256075.1	identical	na	https://ftp.ncbi.nlm.nih.gov/genomes/all/GCA/013/256/075/GCA_013256075.1_ASM1325607v1
GCA_014212505.1	PRJNA656522	SAMN15786807	JACKXL000000000.1	584	584	Proteus mirabilis	Contig	Major	Full	44059	ASM1421250v1	South China Agricultural University	GCF_014212505.1	identical	na	https://ftp.ncbi.nlm.nih.gov/genomes/all/GCA/014/212/505/GCA_014212505.1_ASM1421250v1
GCA_014212535.1	PRJNA656522	SAMN15786806	JACKXM000000000.1	584	584	Proteus mirabilis	Scaffold	Major	Full	44059	ASM1421253v1	South China Agricultural University	GCF_014212535.1	identical	na	https://ftp.ncbi.nlm.nih.gov/genomes/all/GCA/014/212/535/GCA_014212535.1_ASM1421253v1
GCA_014212545.1	PRJNA656522	SAMN15786804	JACKXO000000000.1	584	584	Proteus mirabilis	Contig	Major	Full	44059	ASM1421254v1	South China Agricultural University	GCF_014212545.1	identical	na	https://ftp.ncbi.nlm.nih.gov/genomes/all/GCA/014/212/545/GCA_014212545.1_ASM1421254v1
GCA_014212555.1	PRJNA656522	SAMN15786805	JACKXN000000000.1	584	584	Proteus mirabilis	Contig	Major	Full	44059	ASM1421255v1	South China Agricultural University	GCF_014212555.1	identical	na	https://ftp.ncbi.nlm.nih.gov/genomes/all/GCA/014/212/555/GCA_014212555.1_ASM1421255v1
GCA_014212565.1	PRJNA656522	SAMN15786803	JACKXP000000000.1	584	584	Proteus mirabilis	Scaffold	Major	Full	44059	ASM1421256v1	South China Agricultural University	GCF_014212565.1	identical	na	https://ftp.ncbi.nlm.nih.gov/genomes/all/GCA/014/212/565/GCA_014212565.1_ASM1421256v1
GCA_014212615.1	PRJNA656522	SAMN15786802	JACKXQ000000000.1	584	584	Proteus mirabilis	Scaffold	Major	Full	44059	ASM1421261v1	South China Agricultural University	GCF_014212615.1	identical	na	https://ftp.ncbi.nlm.nih.gov/genomes/all/GCA/014/212/615/GCA_014212615.1_ASM1421261v1
GCA_014212635.1	PRJNA656522	SAMN15786801	JACKXR000000000.1	584	584	Proteus mirabilis	Scaffold	Major	Full	44059	ASM1421263v1	South China Agricultural University	GCF_014212635.1	identical	na	https://ftp.ncbi.nlm.nih.gov/genomes/all/GCA/014/212/635/GCA_014212635.1_ASM1421263v1
GCA_014212655.1	PRJNA656522	SAMN15786800	JACKXS000000000.1	584	584	Proteus mirabilis	Scaffold	Major	Full	44059	ASM1421265v1	South China Agricultural University	GCF_014212655.1	identical	na	https://ftp.ncbi.nlm.nih.gov/genomes/all/GCA/014/212/655/GCA_014212655.1_ASM1421265v1
GCA_014212665.1	PRJNA656522	SAMN15786799	JACKXT000000000.1	584	584	Proteus mirabilis	Scaffold	Major	Full	44059	ASM1421266v1	South China Agricultural University	GCF_014212665.1	identical	na	https://ftp.ncbi.nlm.nih.gov/genomes/all/GCA/014/212/665/GCA_014212665.1_ASM1421266v1
GCA_014212675.1	PRJNA656522	SAMN15786798	JACKXU000000000.1	584	584	Proteus mirabilis	Scaffold	Major	Full	44059	ASM1421267v1	South China Agricultural University	GCF_014212675.1	identical	na	https://ftp.ncbi.nlm.nih.gov/genomes/all/GCA/014/212/675/GCA_014212675.1_ASM1421267v1
GCA_023653375.1	PRJNA843488	SAMN28744778	JAMOBO000000000.1	584	584	Proteus mirabilis	Contig	Major	Full	44718	ASM2365337v1	Southwest Medical University	GCF_023653375.1	identical	na	https://ftp.ncbi.nlm.nih.gov/genomes/all/GCA/023/653/375/GCA_023653375.1_ASM2365337v1
GCA_023653395.1	PRJNA843489	SAMN28744779	JAMOBP000000000.1	584	584	Proteus mirabilis	Scaffold	Major	Full	44718	ASM2365339v1	Southwest Medical University	GCF_023653395.1	identical	na	https://ftp.ncbi.nlm.nih.gov/genomes/all/GCA/023/653/395/GCA_023653395.1_ASM2365339v1
GCA_023702535.1	PRJNA843513	SAMN28745244		584	584	Proteus mirabilis	Complete Genome	Major	Full	44724	ASM2370253v1	Southwest Medical University	GCF_023702535.1	identical	na	https://ftp.ncbi.nlm.nih.gov/genomes/all/GCA/023/702/535/GCA_023702535.1_ASM2370253v1
GCA_023702555.1	PRJNA843520	SAMN28745298		584	584	Proteus mirabilis	Complete Genome	Major	Full	44724	ASM2370255v1	Southwest Medical University	GCF_023702555.1	identical	na	https://ftp.ncbi.nlm.nih.gov/genomes/all/GCA/023/702/555/GCA_023702555.1_ASM2370255v1
GCA_023702575.1	PRJNA843522	SAMN28745299		584	584	Proteus mirabilis	Complete Genome	Major	Full	44724	ASM2370257v1	Southwest Medical University	GCF_023702575.1	identical	na	https://ftp.ncbi.nlm.nih.gov/genomes/all/GCA/023/702/575/GCA_023702575.1_ASM2370257v1
GCA_023702595.1	PRJNA843524	SAMN28745301		584	584	Proteus mirabilis	Complete Genome	Major	Full	44724	ASM2370259v1	Southwest Medical University	GCF_023702595.1	identical	na	https://ftp.ncbi.nlm.nih.gov/genomes/all/GCA/023/702/595/GCA_023702595.1_ASM2370259v1
GCA_025379285.1	PRJNA843491	SAMN28744781	JAMOJB000000000.1	584	584	Proteus mirabilis	Contig	Major	Full	44827	ASM2537928v1	Southwest Medical University	GCF_025379285.1	identical	na	https://ftp.ncbi.nlm.nih.gov/genomes/all/GCA/025/379/285/GCA_025379285.1_ASM2537928v1
GCA_025379295.1	PRJNA843493	SAMN28744783	JAMOJD000000000.1	584	584	Proteus mirabilis	Contig	Major	Full	44827	ASM2537929v1	Southwest Medical University	GCF_025379295.1	identical	na	https://ftp.ncbi.nlm.nih.gov/genomes/all/GCA/025/379/295/GCA_025379295.1_ASM2537929v1
GCA_025379305.1	PRJNA843503	SAMN28745235	JAMOJF000000000.1	584	584	Proteus mirabilis	Scaffold	Major	Full	44827	ASM2537930v1	Southwest Medical University	GCF_025379305.1	identical	na	https://ftp.ncbi.nlm.nih.gov/genomes/all/GCA/025/379/305/GCA_025379305.1_ASM2537930v1
GCA_025379315.1	PRJNA843492	SAMN28744782	JAMOJC000000000.1	584	584	Proteus mirabilis	Scaffold	Major	Full	44827	ASM2537931v1	Southwest Medical University	GCF_025379315.1	identical	na	https://ftp.ncbi.nlm.nih.gov/genomes/all/GCA/025/379/315/GCA_025379315.1_ASM2537931v1
GCA_025379325.1	PRJNA843494	SAMN28744785	JAMOJE000000000.1	584	584	Proteus mirabilis	Scaffold	Major	Full	44827	ASM2537932v1	Southwest Medical University	GCF_025379325.1	identical	na	https://ftp.ncbi.nlm.nih.gov/genomes/all/GCA/025/379/325/GCA_025379325.1_ASM2537932v1
GCA_025379385.1	PRJNA843508	SAMN28745239	JAMOJJ000000000.1	584	584	Proteus mirabilis	Contig	Major	Full	44827	ASM2537938v1	Southwest Medical University	GCF_025379385.1	identical	na	https://ftp.ncbi.nlm.nih.gov/genomes/all/GCA/025/379/385/GCA_025379385.1_ASM2537938v1
GCA_025379395.1	PRJNA843504	SAMN28745236	JAMOJG000000000.1	584	584	Proteus mirabilis	Scaffold	Major	Full	44827	ASM2537939v1	Southwest Medical University	GCF_025379395.1	identical	na	https://ftp.ncbi.nlm.nih.gov/genomes/all/GCA/025/379/395/GCA_025379395.1_ASM2537939v1
GCA_025379405.1	PRJNA843507	SAMN28745238	JAMOJI000000000.1	584	584	Proteus mirabilis	Contig	Major	Full	44827	ASM2537940v1	Southwest Medical University	GCF_025379405.1	identical	na	https://ftp.ncbi.nlm.nih.gov/genomes/all/GCA/025/379/405/GCA_025379405.1_ASM2537940v1
GCA_025379445.1	PRJNA843505	SAMN28745237	JAMOJH000000000.1	584	584	Proteus mirabilis	Scaffold	Major	Full	44827	ASM2537944v1	Southwest Medical University	GCF_025379445.1	identical	na	https://ftp.ncbi.nlm.nih.gov/genomes/all/GCA/025/379/445/GCA_025379445.1_ASM2537944v1
GCA_025379455.1	PRJNA843509	SAMN28745241	JAMOJK000000000.1	584	584	Proteus mirabilis	Scaffold	Major	Full	44827	ASM2537945v1	Southwest Medical University	GCF_025379455.1	identical	na	https://ftp.ncbi.nlm.nih.gov/genomes/all/GCA/025/379/455/GCA_025379455.1_ASM2537945v1
GCA_025379495.1	PRJNA843510	SAMN28745242	JAMOJL000000000.1	584	584	Proteus mirabilis	Scaffold	Major	Full	44827	ASM2537949v1	Southwest Medical University	GCF_025379495.1	identical	na	https://ftp.ncbi.nlm.nih.gov/genomes/all/GCA/025/379/495/GCA_025379495.1_ASM2537949v1
GCA_025379525.1	PRJNA843515	SAMN28745261	JAMOJM000000000.1	584	584	Proteus mirabilis	Contig	Major	Full	44827	ASM2537952v1	Southwest Medical University	GCF_025379525.1	identical	na	https://ftp.ncbi.nlm.nih.gov/genomes/all/GCA/025/379/525/GCA_025379525.1_ASM2537952v1
GCA_025379545.1	PRJNA843519	SAMN28745296	JAMOJP000000000.1	584	584	Proteus mirabilis	Scaffold	Major	Full	44827	ASM2537954v1	Southwest Medical University	GCF_025379545.1	identical	na	https://ftp.ncbi.nlm.nih.gov/genomes/all/GCA/025/379/545/GCA_025379545.1_ASM2537954v1
GCA_025379565.1	PRJNA843518	SAMN28745263	JAMOJO000000000.1	584	584	Proteus mirabilis	Scaffold	Major	Full	44827	ASM2537956v1	Southwest Medical University	GCF_025379565.1	identical	na	https://ftp.ncbi.nlm.nih.gov/genomes/all/GCA/025/379/565/GCA_025379565.1_ASM2537956v1
GCA_025379585.1	PRJNA843495	SAMN28744786	JAMOJR000000000.1	584	584	Proteus mirabilis	Contig	Major	Full	44827	ASM2537958v1	Southwest Medical University	GCF_025379585.1	identical	na	https://ftp.ncbi.nlm.nih.gov/genomes/all/GCA/025/379/585/GCA_025379585.1_ASM2537958v1
GCA_025379645.1	PRJNA843498	SAMN28745037	JAMOJT000000000.1	584	584	Proteus mirabilis	Scaffold	Major	Full	44827	ASM2537964v1	Southwest Medical University	GCF_025379645.1	identical	na	https://ftp.ncbi.nlm.nih.gov/genomes/all/GCA/025/379/645/GCA_025379645.1_ASM2537964v1
GCA_025379665.1	PRJNA843500	SAMN28745208	JAMOJU000000000.1	584	584	Proteus mirabilis	Scaffold	Major	Full	44827	ASM2537966v1	Southwest Medical University	GCF_025379665.1	identical	na	https://ftp.ncbi.nlm.nih.gov/genomes/all/GCA/025/379/665/GCA_025379665.1_ASM2537966v1
GCA_024138795.1	PRJNA713920	SAMN18275117		584	584	Proteus mirabilis	Complete Genome	Major	Full	44747	ASM2413879v1	Southwest Univerisity	GCF_024138795.1	identical	na	https://ftp.ncbi.nlm.nih.gov/genomes/all/GCA/024/138/795/GCA_024138795.1_ASM2413879v1
GCA_024138815.1	PRJNA713925	SAMN18275150		584	584	Proteus mirabilis	Complete Genome	Major	Full	44747	ASM2413881v1	Southwest Univerisity	GCF_024138815.1	identical	na	https://ftp.ncbi.nlm.nih.gov/genomes/all/GCA/024/138/815/GCA_024138815.1_ASM2413881v1
GCA_024138835.1	PRJNA713929	SAMN18275199		584	584	Proteus mirabilis	Complete Genome	Major	Full	44747	ASM2413883v1	Southwest Univerisity	GCF_024138835.1	identical	na	https://ftp.ncbi.nlm.nih.gov/genomes/all/GCA/024/138/835/GCA_024138835.1_ASM2413883v1
GCA_029907965.1	PRJNA269675	SAMN34063400	JARYHJ000000000.1	584	584	Proteus mirabilis	Contig	Major	Full	45046	ASM2990796v1	SRCAMB	GCF_029907965.1	identical	na	https://ftp.ncbi.nlm.nih.gov/genomes/all/GCA/029/907/965/GCA_029907965.1_ASM2990796v1
GCA_003171695.1	PRJNA471902	SAMN09222159	QGGA00000000.1	584	584	Proteus mirabilis	Scaffold	Major	Full	43245	ASM317169v1	State University of Londrina	GCF_003171695.1	identical	na	https://ftp.ncbi.nlm.nih.gov/genomes/all/GCA/003/171/695/GCA_003171695.1_ASM317169v1
GCA_028403945.1	PRJNA926350	SAMN32869722		584	584	Proteus mirabilis	Chromosome	Major	Full	44959	ASM2840394v1	State University of Londrina	na	na	na	https://ftp.ncbi.nlm.nih.gov/genomes/all/GCA/028/403/945/GCA_028403945.1_ASM2840394v1
GCA_018421655.1	PRJNA692829	SAMN17373069	JAFHHH000000000.1	584	584	Proteus mirabilis	Scaffold	Major	Full	44336	ASM1842165v1	SurvCARE	GCF_018421655.1	identical	na	https://ftp.ncbi.nlm.nih.gov/genomes/all/GCA/018/421/655/GCA_018421655.1_ASM1842165v1
GCA_018422015.1	PRJNA692829	SAMN17373050	JAFHGO000000000.1	584	584	Proteus mirabilis	Contig	Major	Full	44336	ASM1842201v1	SurvCARE	GCF_018422015.1	identical	na	https://ftp.ncbi.nlm.nih.gov/genomes/all/GCA/018/422/015/GCA_018422015.1_ASM1842201v1
GCA_018422315.1	PRJNA692829	SAMN17373036	JAFHGA000000000.1	584	584	Proteus mirabilis	Scaffold	Major	Full	44336	ASM1842231v1	SurvCARE	GCF_018422315.1	identical	na	https://ftp.ncbi.nlm.nih.gov/genomes/all/GCA/018/422/315/GCA_018422315.1_ASM1842231v1
GCA_018441545.1	PRJNA692829	SAMN17372090	JAFHXX000000000.1	584	584	Proteus mirabilis	Scaffold	Major	Full	44337	ASM1844154v1	SurvCARE	GCF_018441545.1	identical	na	https://ftp.ncbi.nlm.nih.gov/genomes/all/GCA/018/441/545/GCA_018441545.1_ASM1844154v1
GCA_018442055.1	PRJNA692829	SAMN17372058	JAFHWS000000000.1	584	584	Proteus mirabilis	Scaffold	Major	Full	44337	ASM1844205v1	SurvCARE	GCF_018442055.1	identical	na	https://ftp.ncbi.nlm.nih.gov/genomes/all/GCA/018/442/055/GCA_018442055.1_ASM1844205v1
GCA_001643755.1	PRJNA254158	SAMN02900469	LTBK00000000.1	584	584	Proteus mirabilis	Contig	Major	Full	42503	ASM164375v1	Texas A&M University	GCF_001643755.1	identical	na	https://ftp.ncbi.nlm.nih.gov/genomes/all/GCA/001/643/755/GCA_001643755.1_ASM164375v1
GCA_009749085.1	PRJNA495104	SAMN10219238	RCIK00000000.1	584	584	Proteus mirabilis	Contig	Major	Full	43812	ASM974908v1	The first affiliated hospital of zhejiang university	GCF_009749085.1	identical	na	https://ftp.ncbi.nlm.nih.gov/genomes/all/GCA/009/749/085/GCA_009749085.1_ASM974908v1
GCA_009749175.1	PRJNA495102	SAMN10219204	RCIJ00000000.1	584	584	Proteus mirabilis	Contig	Major	Full	43812	ASM974917v1	The first affiliated hospital of zhejiang university	GCF_009749175.1	identical	na	https://ftp.ncbi.nlm.nih.gov/genomes/all/GCA/009/749/175/GCA_009749175.1_ASM974917v1
GCA_009749185.1	PRJNA495099	SAMN10218954	RCII00000000.1	584	584	Proteus mirabilis	Contig	Major	Full	43812	ASM974918v1	The first affiliated hospital of zhejiang university	GCF_009749185.1	identical	na	https://ftp.ncbi.nlm.nih.gov/genomes/all/GCA/009/749/185/GCA_009749185.1_ASM974918v1
GCA_009749225.1	PRJNA495099	SAMN10219241	RCIL00000000.1	584	584	Proteus mirabilis	Contig	Major	Full	43812	ASM974922v1	The first affiliated hospital of zhejiang university	GCF_009749225.1	identical	na	https://ftp.ncbi.nlm.nih.gov/genomes/all/GCA/009/749/225/GCA_009749225.1_ASM974922v1
GCA_009749245.1	PRJNA495102	SAMN10219264	RCIN00000000.1	584	584	Proteus mirabilis	Contig	Major	Full	43812	ASM974924v1	The first affiliated hospital of zhejiang university	GCF_009749245.1	identical	na	https://ftp.ncbi.nlm.nih.gov/genomes/all/GCA/009/749/245/GCA_009749245.1_ASM974924v1
GCA_009749255.1	PRJNA495102	SAMN10219240	RCIM00000000.1	584	584	Proteus mirabilis	Contig	Major	Full	43812	ASM974925v1	The first affiliated hospital of zhejiang university	GCF_009749255.1	identical	na	https://ftp.ncbi.nlm.nih.gov/genomes/all/GCA/009/749/255/GCA_009749255.1_ASM974925v1
GCA_013343255.1	PRJNA577780	SAMN13037561		584	584	Proteus mirabilis	Complete Genome	Major	Full	43997	ASM1334325v1	The first affiliated hospital of zhejiang university	GCF_013343255.1	identical	na	https://ftp.ncbi.nlm.nih.gov/genomes/all/GCA/013/343/255/GCA_013343255.1_ASM1334325v1
GCA_001553525.1	PRJNA272095	SAMN03948578	LSGS00000000.1	584	584	Proteus mirabilis	Scaffold	Major	Full	42409	ASM155352v1	The Genome Institute at Washington University	GCF_001553525.1	identical	na	https://ftp.ncbi.nlm.nih.gov/genomes/all/GCA/001/553/525/GCA_001553525.1_ASM155352v1
GCA_019050375.1	PRJNA739673	SAMN19797154	JAHQQQ000000000.1	584	584	Proteus mirabilis	Contig	Major	Full	44375	ASM1905037v1	The Institute for Disease Prevention and Control of PLA	GCF_019050375.1	identical	na	https://ftp.ncbi.nlm.nih.gov/genomes/all/GCA/019/050/375/GCA_019050375.1_ASM1905037v1
GCA_018917705.1	PRJNA733006	SAMN19374036	JAHLPC000000000.1	584	584	Proteus mirabilis	Contig	Major	Full	44363	ASM1891770v1	The Institute of Microbiology of the Chinese Academy of Sciences	GCF_018917705.1	identical	na	https://ftp.ncbi.nlm.nih.gov/genomes/all/GCA/018/917/705/GCA_018917705.1_ASM1891770v1
GCA_003030945.1	PRJNA445794	SAMN08798946		584	584	Proteus mirabilis	Chromosome	Major	Full	43193	ASM303094v1	The Jan Kochanowski University	GCF_003030945.1	identical	na	https://ftp.ncbi.nlm.nih.gov/genomes/all/GCA/003/030/945/GCA_003030945.1_ASM303094v1
GCA_003051845.1	PRJNA445791	SAMN08798891		584	584	Proteus mirabilis	Chromosome	Major	Full	43205	ASM305184v1	The Jan Kochanowski University	GCF_003051845.1	identical	na	https://ftp.ncbi.nlm.nih.gov/genomes/all/GCA/003/051/845/GCA_003051845.1_ASM305184v1
GCA_022353845.1	PRJNA603241	SAMN13925540		584	584	Proteus mirabilis	Complete Genome	Major	Full	44614	ASM2235384v1	The University of Hong Kong	GCF_022353845.1	identical	na	https://ftp.ncbi.nlm.nih.gov/genomes/all/GCA/022/353/845/GCA_022353845.1_ASM2235384v1
GCA_022354605.1	PRJNA603241	SAMN13925601		584	584	Proteus mirabilis	Complete Genome	Major	Full	44614	ASM2235460v1	The University of Hong Kong	GCF_022354605.1	identical	na	https://ftp.ncbi.nlm.nih.gov/genomes/all/GCA/022/354/605/GCA_022354605.1_ASM2235460v1
GCA_003175415.1	PRJDB6851	SAMD00115672	BGKS00000000.1	584	584	Proteus mirabilis	Contig	Major	Full	43245	ASM317541v1	Toho University	GCF_003175415.1	identical	na	https://ftp.ncbi.nlm.nih.gov/genomes/all/GCA/003/175/415/GCA_003175415.1_ASM317541v1
GCA_003175435.1	PRJDB6851	SAMD00115673	BGKT00000000.1	584	584	Proteus mirabilis	Contig	Major	Full	43245	ASM317543v1	Toho University	GCF_003175435.1	identical	na	https://ftp.ncbi.nlm.nih.gov/genomes/all/GCA/003/175/435/GCA_003175435.1_ASM317543v1
GCA_003175455.1	PRJDB6851	SAMD00115674	BGKU00000000.1	584	584	Proteus mirabilis	Contig	Major	Full	43245	ASM317545v1	Toho University	GCF_003175455.1	identical	na	https://ftp.ncbi.nlm.nih.gov/genomes/all/GCA/003/175/455/GCA_003175455.1_ASM317545v1
GCA_003175475.1	PRJDB6851	SAMD00115675	BGKV00000000.1	584	584	Proteus mirabilis	Contig	Major	Full	43245	ASM317547v1	Toho University	GCF_003175475.1	identical	na	https://ftp.ncbi.nlm.nih.gov/genomes/all/GCA/003/175/475/GCA_003175475.1_ASM317547v1
GCA_003175495.1	PRJDB6851	SAMD00115676	BGKW00000000.1	584	584	Proteus mirabilis	Contig	Major	Full	43245	ASM317549v1	Toho University	GCF_003175495.1	identical	na	https://ftp.ncbi.nlm.nih.gov/genomes/all/GCA/003/175/495/GCA_003175495.1_ASM317549v1
GCA_003176495.1	PRJDB6851	SAMD00115707	BGMB00000000.1	584	584	Proteus mirabilis	Contig	Major	Full	43245	ASM317649v1	Toho University	GCF_003176495.1	identical	na	https://ftp.ncbi.nlm.nih.gov/genomes/all/GCA/003/176/495/GCA_003176495.1_ASM317649v1
GCA_026010415.1	PRJDB13833	SAMD00510850	BRSY00000000.1	584	584	Proteus mirabilis	Contig	Major	Full	44762	ASM2601041v1	Toho University	GCF_026010415.1	identical	na	https://ftp.ncbi.nlm.nih.gov/genomes/all/GCA/026/010/415/GCA_026010415.1_ASM2601041v1
GCA_026010435.1	PRJDB13833	SAMD00510851	BRSZ00000000.1	584	584	Proteus mirabilis	Contig	Major	Full	44762	ASM2601043v1	Toho University	GCF_026010435.1	identical	na	https://ftp.ncbi.nlm.nih.gov/genomes/all/GCA/026/010/435/GCA_026010435.1_ASM2601043v1
GCA_026011595.1	PRJDB13833	SAMD00510909	BRVF00000000.1	584	584	Proteus mirabilis	Contig	Major	Full	44762	ASM2601159v1	Toho University	GCF_026011595.1	identical	na	https://ftp.ncbi.nlm.nih.gov/genomes/all/GCA/026/011/595/GCA_026011595.1_ASM2601159v1
GCA_001462385.1	PRJNA266009	SAMN03154486	JSUP00000000.1	584	584	Proteus mirabilis	Contig	Major	Full	42346	ASM146238v1	Trinity College Dublin	GCF_001462385.1	identical	na	https://ftp.ncbi.nlm.nih.gov/genomes/all/GCA/001/462/385/GCA_001462385.1_ASM146238v1
GCA_001462475.1	PRJNA266008	SAMN03154481	JSUO00000000.1	584	584	Proteus mirabilis	Contig	Major	Full	42346	ASM146247v1	Trinity College Dublin	GCF_001462475.1	identical	na	https://ftp.ncbi.nlm.nih.gov/genomes/all/GCA/001/462/475/GCA_001462475.1_ASM146247v1
GCA_019192645.1	PRJNA736086	SAMN19608370		584	584	Proteus mirabilis	Complete Genome	Major	Full	44388	ASM1919264v1	Universidad El Bosque	GCF_019192645.1	identical	na	https://ftp.ncbi.nlm.nih.gov/genomes/all/GCA/019/192/645/GCA_019192645.1_ASM1919264v1
GCA_020866825.1	PRJNA775607	SAMN22602883		584	584	Proteus mirabilis	Chromosome	Major	Full	44515	ASM2086682v1	Universidade Estadual de Londrina - UEL	GCF_020866825.1	identical	na	https://ftp.ncbi.nlm.nih.gov/genomes/all/GCA/020/866/825/GCA_020866825.1_ASM2086682v1
GCA_004145395.1	PRJNA517688	SAMN10840741	SELN00000000.1	584	584	Proteus mirabilis	Scaffold	Major	Full	43502	ASM414539v1	Universite Paris Sud	GCF_004145395.1	identical	na	https://ftp.ncbi.nlm.nih.gov/genomes/all/GCA/004/145/395/GCA_004145395.1_ASM414539v1
GCA_004145855.1	PRJNA517917	SAMN10847446	SEJC00000000.1	584	584	Proteus mirabilis	Scaffold	Major	Full	43502	ASM414585v1	Universite Paris Sud	GCF_004145855.1	identical	na	https://ftp.ncbi.nlm.nih.gov/genomes/all/GCA/004/145/855/GCA_004145855.1_ASM414585v1
GCA_004179395.1	PRJNA517688	SAMN10840742	SELM00000000.1	584	584	Proteus mirabilis	Scaffold	Major	Full	43508	ASM417939v1	Universite Paris Sud	GCF_004179395.1	identical	na	https://ftp.ncbi.nlm.nih.gov/genomes/all/GCA/004/179/395/GCA_004179395.1_ASM417939v1
GCA_025399735.1	PRJNA856991	SAMN29598761	JAODOZ000000000.1	584	584	Proteus mirabilis	Contig	Major	Full	44829	ASM2539973v1	Universiti Malaysia Pahang	GCF_025399735.1	identical	na	https://ftp.ncbi.nlm.nih.gov/genomes/all/GCA/025/399/735/GCA_025399735.1_ASM2539973v1
GCA_000372565.1	PRJNA185396	SAMN02469777	AORN00000000.1	1279010	584	Proteus mirabilis PR03	Contig	Major	Full	41383	PM version 1	Universiti Teknologi MARA	GCF_000372565.1	identical	na	https://ftp.ncbi.nlm.nih.gov/genomes/all/GCA/000/372/565/GCA_000372565.1_PM_version_1
GCA_026796955.1	PRJNA877695	SAMN30722192	JAODPE000000000.1	584	584	Proteus mirabilis	Contig	Major	Full	44904	ASM2679695v1	University at Albany, State University of New York	GCF_026796955.1	identical	na	https://ftp.ncbi.nlm.nih.gov/genomes/all/GCA/026/796/955/GCA_026796955.1_ASM2679695v1
GCA_026797015.1	PRJNA877695	SAMN30722191	JAODPD000000000.1	584	584	Proteus mirabilis	Contig	Major	Full	44904	ASM2679701v1	University at Albany, State University of New York	GCF_026797015.1	identical	na	https://ftp.ncbi.nlm.nih.gov/genomes/all/GCA/026/797/015/GCA_026797015.1_ASM2679701v1
GCA_026797035.1	PRJNA877695	SAMN30722190	JAODPC000000000.1	584	584	Proteus mirabilis	Contig	Major	Full	44904	ASM2679703v1	University at Albany, State University of New York	GCF_026797035.1	identical	na	https://ftp.ncbi.nlm.nih.gov/genomes/all/GCA/026/797/035/GCA_026797035.1_ASM2679703v1
GCA_004347585.1	PRJNA490489	SAMN10038495	SLUF00000000.1	584	584	Proteus mirabilis	Contig	Major	Full	43536	ASM434758v1	University Hospital of Besancon	GCF_004347585.1	identical	na	https://ftp.ncbi.nlm.nih.gov/genomes/all/GCA/004/347/585/GCA_004347585.1_ASM434758v1
GCA_025987865.1	PRJNA869506	SAMN30309083	JANQAW000000000.1	584	584	Proteus mirabilis	Contig	Major	Full	44868	ASM2598786v1	University Hospital Regensburg	GCF_025987865.1	identical	na	https://ftp.ncbi.nlm.nih.gov/genomes/all/GCA/025/987/865/GCA_025987865.1_ASM2598786v1
GCA_023242175.1	PRJNA825519	SAMN27518677		584	584	Proteus mirabilis	Complete Genome	Major	Full	44686	ASM2324217v1	University Hospital Reina Sofia, Cordoba, Spain	GCF_023242175.1	identical	na	https://ftp.ncbi.nlm.nih.gov/genomes/all/GCA/023/242/175/GCA_023242175.1_ASM2324217v1
GCA_023242195.1	PRJNA825519	SAMN27518675		584	584	Proteus mirabilis	Complete Genome	Major	Full	44686	ASM2324219v1	University Hospital Reina Sofia, Cordoba, Spain	GCF_023242195.1	identical	na	https://ftp.ncbi.nlm.nih.gov/genomes/all/GCA/023/242/195/GCA_023242195.1_ASM2324219v1
GCA_029688655.1	PRJNA950984	SAMN34031217	JARULK000000000.1	584	584	Proteus mirabilis	Contig	Major	Full	45027	ASM2968865v1	University of Alqadisiyah/ College of Veterinary Medicine	GCF_029688655.1	identical	na	https://ftp.ncbi.nlm.nih.gov/genomes/all/GCA/029/688/655/GCA_029688655.1_ASM2968865v1
GCA_003185705.1	PRJNA473071	SAMN09270740	QHLF00000000.1	584	584	Proteus mirabilis	Contig	Major	Full	43255	ASM318570v1	University of Bath	GCF_003185705.1	identical	na	https://ftp.ncbi.nlm.nih.gov/genomes/all/GCA/003/185/705/GCA_003185705.1_ASM318570v1
GCA_018371515.1	PRJNA698986	SAMN17801606	JAHAKX000000000.1	584	584	Proteus mirabilis	Contig	Major	Full	44332	ASM1837151v1	University of California, Berkeley	na	na	na	https://ftp.ncbi.nlm.nih.gov/genomes/all/GCA/018/371/515/GCA_018371515.1_ASM1837151v1
GCA_018372235.1	PRJNA698986	SAMN17801568	JAHAJL000000000.1	584	584	Proteus mirabilis	Contig	Major	Full	44332	ASM1837223v1	University of California, Berkeley	na	na	na	https://ftp.ncbi.nlm.nih.gov/genomes/all/GCA/018/372/235/GCA_018372235.1_ASM1837223v1
GCA_910574505.1	PRJEB45232	SAMEA8801261	CAJTAC000000000.1	584	584	Proteus mirabilis	Scaffold	Major	Full	44384	MGBC000018	UNIVERSITY OF CAMBRIDGE	GCF_910574505.1	identical	na	https://ftp.ncbi.nlm.nih.gov/genomes/all/GCA/910/574/505/GCA_910574505.1_MGBC000018
GCA_020564345.1	PRJNA737800	SAMN22167285	JAJCRS000000000.1	584	584	Proteus mirabilis	Contig	Major	Full	44494	ASM2056434v1	University of Chicago	GCF_020564345.1	identical	na	https://ftp.ncbi.nlm.nih.gov/genomes/all/GCA/020/564/345/GCA_020564345.1_ASM2056434v1
GCA_002417445.1	PRJNA355910	SAMN06106876	NXKC00000000.1	584	584	Proteus mirabilis	Contig	Major	Full	43011	ASM241744v1	University of KwaZulu Natal	GCF_002417445.1	identical	na	https://ftp.ncbi.nlm.nih.gov/genomes/all/GCA/002/417/445/GCA_002417445.1_ASM241744v1
GCA_022968655.1	PRJNA823741	SAMN27356708	JALJVE000000000.1	584	584	Proteus mirabilis	Contig	Major	Full	44664	ASM2296865v1	University of KwaZulu Natal	GCF_022968655.1	identical	na	https://ftp.ncbi.nlm.nih.gov/genomes/all/GCA/022/968/655/GCA_022968655.1_ASM2296865v1
GCA_001619795.1	PRJNA308262	SAMN04390157	LQQZ00000000.1	584	584	Proteus mirabilis	Contig	Major	Full	42473	ASM161979v1	University of Malaya	GCF_001619795.1	identical	na	https://ftp.ncbi.nlm.nih.gov/genomes/all/GCA/001/619/795/GCA_001619795.1_ASM161979v1
GCA_001653835.1	PRJNA319626	SAMN04901708	LWUL00000000.1	584	584	Proteus mirabilis	Contig	Major	Full	42522	ASM165383v1	UNIVERSITY OF MALAYA	GCF_001653835.1	identical	na	https://ftp.ncbi.nlm.nih.gov/genomes/all/GCA/001/653/835/GCA_001653835.1_ASM165383v1
GCA_001653845.1	PRJNA319626	SAMN04901710	LWUM00000000.1	584	584	Proteus mirabilis	Contig	Major	Full	42522	ASM165384v1	UNIVERSITY OF MALAYA	GCF_001653845.1	identical	na	https://ftp.ncbi.nlm.nih.gov/genomes/all/GCA/001/653/845/GCA_001653845.1_ASM165384v1
GCA_001858185.1	PRJNA328901	SAMN05383975	MBTY00000000.1	584	584	Proteus mirabilis	Contig	Major	Full	42675	ASM185818v1	University of Malaya	GCF_001858185.1	identical	na	https://ftp.ncbi.nlm.nih.gov/genomes/all/GCA/001/858/185/GCA_001858185.1_ASM185818v1
GCA_000783465.2	PRJNA231221	SAMN02934539	JTAW00000000.2	584	584	Proteus mirabilis	Contig	Major	Full	43119	ASM78346v2	University of Maryland School of Medicine Institute for Genome Sciences (IGS) - sequencing center	GCF_000783465.2	identical	na	https://ftp.ncbi.nlm.nih.gov/genomes/all/GCA/000/783/465/GCA_000783465.2_ASM78346v2
GCA_000783575.2	PRJNA231221	SAMN02934536		584	584	Proteus mirabilis	Complete Genome	Major	Full	43129	ASM78357v2	University of Maryland School of Medicine Institute for Genome Sciences (IGS) - sequencing center	GCF_000783575.2	identical	na	https://ftp.ncbi.nlm.nih.gov/genomes/all/GCA/000/783/575/GCA_000783575.2_ASM78357v2
GCA_000783595.2	PRJNA231221	SAMN02934535		584	584	Proteus mirabilis	Complete Genome	Major	Full	43130	ASM78359v2	University of Maryland School of Medicine Institute for Genome Sciences (IGS) - sequencing center	GCF_000783595.2	identical	na	https://ftp.ncbi.nlm.nih.gov/genomes/all/GCA/000/783/595/GCA_000783595.2_ASM78359v2
GCA_000783875.2	PRJNA231221	SAMN02934516		584	584	Proteus mirabilis	Complete Genome	Major	Full	43144	ASM78387v2	University of Maryland School of Medicine Institute for Genome Sciences (IGS) - sequencing center	GCF_000783875.2	identical	na	https://ftp.ncbi.nlm.nih.gov/genomes/all/GCA/000/783/875/GCA_000783875.2_ASM78387v2
GCA_000784015.2	PRJNA231221	SAMN02934509		584	584	Proteus mirabilis	Complete Genome	Major	Full	43129	ASM78401v2	University of Maryland School of Medicine Institute for Genome Sciences (IGS) - sequencing center	GCF_000784015.2	identical	na	https://ftp.ncbi.nlm.nih.gov/genomes/all/GCA/000/784/015/GCA_000784015.2_ASM78401v2
GCA_002206145.2	PRJNA231221	SAMN06173297	NJFA00000000.2	584	584	Proteus mirabilis	Contig	Major	Full	43119	ASM220614v2	University of Maryland School of Medicine Institute for Genome Sciences (IGS) - sequencing center	GCF_002206145.2	identical	na	https://ftp.ncbi.nlm.nih.gov/genomes/all/GCA/002/206/145/GCA_002206145.2_ASM220614v2
GCA_018861165.1	PRJNA722470	SAMN18746771	JAHKMC000000000.1	584	584	Proteus mirabilis	Contig	Major	Full	44359	4337PV	University of Pavia	GCF_018861165.1	identical	na	https://ftp.ncbi.nlm.nih.gov/genomes/all/GCA/018/861/165/GCA_018861165.1_4337PV
GCA_015721805.1	PRJNA475751	SAMN12220770	JADRXD000000000.1	584	584	Proteus mirabilis	Contig	Major	Full	44167	ASM1572180v1	University of Pittsburgh	GCF_015721805.1	identical	na	https://ftp.ncbi.nlm.nih.gov/genomes/all/GCA/015/721/805/GCA_015721805.1_ASM1572180v1
GCA_015721825.1	PRJNA475751	SAMN12220767	JADRXG000000000.1	584	584	Proteus mirabilis	Contig	Major	Full	44167	ASM1572182v1	University of Pittsburgh	GCF_015721825.1	identical	na	https://ftp.ncbi.nlm.nih.gov/genomes/all/GCA/015/721/825/GCA_015721825.1_ASM1572182v1
GCA_015721845.1	PRJNA475751	SAMN12220768	JADRXF000000000.1	584	584	Proteus mirabilis	Contig	Major	Full	44167	ASM1572184v1	University of Pittsburgh	GCF_015721845.1	identical	na	https://ftp.ncbi.nlm.nih.gov/genomes/all/GCA/015/721/845/GCA_015721845.1_ASM1572184v1
GCA_015721885.1	PRJNA475751	SAMN13622115	JADRXH000000000.1	584	584	Proteus mirabilis	Contig	Major	Full	44167	ASM1572188v1	University of Pittsburgh	GCF_015721885.1	identical	na	https://ftp.ncbi.nlm.nih.gov/genomes/all/GCA/015/721/885/GCA_015721885.1_ASM1572188v1
GCA_015721895.1	PRJNA475751	SAMN12220769	JADRXE000000000.1	584	584	Proteus mirabilis	Contig	Major	Full	44167	ASM1572189v1	University of Pittsburgh	GCF_015721895.1	identical	na	https://ftp.ncbi.nlm.nih.gov/genomes/all/GCA/015/721/895/GCA_015721895.1_ASM1572189v1
GCA_015721925.1	PRJNA475751	SAMN12220766	JADRXI000000000.1	584	584	Proteus mirabilis	Contig	Major	Full	44167	ASM1572192v1	University of Pittsburgh	GCF_015721925.1	identical	na	https://ftp.ncbi.nlm.nih.gov/genomes/all/GCA/015/721/925/GCA_015721925.1_ASM1572192v1
GCA_015721935.1	PRJNA475751	SAMN12220764	JADRXK000000000.1	584	584	Proteus mirabilis	Contig	Major	Full	44167	ASM1572193v1	University of Pittsburgh	GCF_015721935.1	identical	na	https://ftp.ncbi.nlm.nih.gov/genomes/all/GCA/015/721/935/GCA_015721935.1_ASM1572193v1
GCA_015721945.1	PRJNA475751	SAMN12220765	JADRXJ000000000.1	584	584	Proteus mirabilis	Contig	Major	Full	44167	ASM1572194v1	University of Pittsburgh	GCF_015721945.1	identical	na	https://ftp.ncbi.nlm.nih.gov/genomes/all/GCA/015/721/945/GCA_015721945.1_ASM1572194v1
GCA_015721985.1	PRJNA475751	SAMN12220762	JADRXM000000000.1	584	584	Proteus mirabilis	Contig	Major	Full	44167	ASM1572198v1	University of Pittsburgh	GCF_015721985.1	identical	na	https://ftp.ncbi.nlm.nih.gov/genomes/all/GCA/015/721/985/GCA_015721985.1_ASM1572198v1
GCA_015722005.1	PRJNA475751	SAMN12220761	JADRXN000000000.1	584	584	Proteus mirabilis	Contig	Major	Full	44167	ASM1572200v1	University of Pittsburgh	GCF_015722005.1	identical	na	https://ftp.ncbi.nlm.nih.gov/genomes/all/GCA/015/722/005/GCA_015722005.1_ASM1572200v1
GCA_015722015.1	PRJNA475751	SAMN12220759	JADRXP000000000.1	584	584	Proteus mirabilis	Contig	Major	Full	44167	ASM1572201v1	University of Pittsburgh	GCF_015722015.1	identical	na	https://ftp.ncbi.nlm.nih.gov/genomes/all/GCA/015/722/015/GCA_015722015.1_ASM1572201v1
GCA_015722025.1	PRJNA475751	SAMN12220763	JADRXL000000000.1	584	584	Proteus mirabilis	Contig	Major	Full	44167	ASM1572202v1	University of Pittsburgh	GCF_015722025.1	identical	na	https://ftp.ncbi.nlm.nih.gov/genomes/all/GCA/015/722/025/GCA_015722025.1_ASM1572202v1
GCA_015722065.1	PRJNA475751	SAMN12220758	JADRXQ000000000.1	584	584	Proteus mirabilis	Contig	Major	Full	44167	ASM1572206v1	University of Pittsburgh	GCF_015722065.1	identical	na	https://ftp.ncbi.nlm.nih.gov/genomes/all/GCA/015/722/065/GCA_015722065.1_ASM1572206v1
GCA_015722085.1	PRJNA475751	SAMN12220760	JADRXO000000000.1	584	584	Proteus mirabilis	Contig	Major	Full	44167	ASM1572208v1	University of Pittsburgh	GCF_015722085.1	identical	na	https://ftp.ncbi.nlm.nih.gov/genomes/all/GCA/015/722/085/GCA_015722085.1_ASM1572208v1
GCA_015722105.1	PRJNA475751	SAMN12220757	JADRXR000000000.1	584	584	Proteus mirabilis	Contig	Major	Full	44167	ASM1572210v1	University of Pittsburgh	GCF_015722105.1	identical	na	https://ftp.ncbi.nlm.nih.gov/genomes/all/GCA/015/722/105/GCA_015722105.1_ASM1572210v1
GCA_015722115.1	PRJNA475751	SAMN12220755	JADRXT000000000.1	584	584	Proteus mirabilis	Contig	Major	Full	44167	ASM1572211v1	University of Pittsburgh	GCF_015722115.1	identical	na	https://ftp.ncbi.nlm.nih.gov/genomes/all/GCA/015/722/115/GCA_015722115.1_ASM1572211v1
GCA_015722145.1	PRJNA475751	SAMN12220756	JADRXS000000000.1	584	584	Proteus mirabilis	Contig	Major	Full	44167	ASM1572214v1	University of Pittsburgh	GCF_015722145.1	identical	na	https://ftp.ncbi.nlm.nih.gov/genomes/all/GCA/015/722/145/GCA_015722145.1_ASM1572214v1
GCA_015722165.1	PRJNA475751	SAMN12220754	JADRXU000000000.1	584	584	Proteus mirabilis	Contig	Major	Full	44167	ASM1572216v1	University of Pittsburgh	GCF_015722165.1	identical	na	https://ftp.ncbi.nlm.nih.gov/genomes/all/GCA/015/722/165/GCA_015722165.1_ASM1572216v1
GCA_015722185.1	PRJNA475751	SAMN12220753	JADRXV000000000.1	584	584	Proteus mirabilis	Contig	Major	Full	44167	ASM1572218v1	University of Pittsburgh	GCF_015722185.1	identical	na	https://ftp.ncbi.nlm.nih.gov/genomes/all/GCA/015/722/185/GCA_015722185.1_ASM1572218v1
GCA_015722205.1	PRJNA475751	SAMN12220752	JADRXW000000000.1	584	584	Proteus mirabilis	Contig	Major	Full	44167	ASM1572220v1	University of Pittsburgh	GCF_015722205.1	identical	na	https://ftp.ncbi.nlm.nih.gov/genomes/all/GCA/015/722/205/GCA_015722205.1_ASM1572220v1
GCA_015722215.1	PRJNA475751	SAMN12220751	JADRXX000000000.1	584	584	Proteus mirabilis	Contig	Major	Full	44167	ASM1572221v1	University of Pittsburgh	GCF_015722215.1	identical	na	https://ftp.ncbi.nlm.nih.gov/genomes/all/GCA/015/722/215/GCA_015722215.1_ASM1572221v1
GCA_015722235.1	PRJNA475751	SAMN12220750	JADRXY000000000.1	584	584	Proteus mirabilis	Contig	Major	Full	44167	ASM1572223v1	University of Pittsburgh	GCF_015722235.1	identical	na	https://ftp.ncbi.nlm.nih.gov/genomes/all/GCA/015/722/235/GCA_015722235.1_ASM1572223v1
GCA_015722265.1	PRJNA475751	SAMN12220749	JADRXZ000000000.1	584	584	Proteus mirabilis	Contig	Major	Full	44167	ASM1572226v1	University of Pittsburgh	GCF_015722265.1	identical	na	https://ftp.ncbi.nlm.nih.gov/genomes/all/GCA/015/722/265/GCA_015722265.1_ASM1572226v1
GCA_015722285.1	PRJNA475751	SAMN12220747	JADRYB000000000.1	584	584	Proteus mirabilis	Contig	Major	Full	44167	ASM1572228v1	University of Pittsburgh	GCF_015722285.1	identical	na	https://ftp.ncbi.nlm.nih.gov/genomes/all/GCA/015/722/285/GCA_015722285.1_ASM1572228v1
GCA_015722295.1	PRJNA475751	SAMN12220746	JADRYC000000000.1	584	584	Proteus mirabilis	Contig	Major	Full	44167	ASM1572229v1	University of Pittsburgh	GCF_015722295.1	identical	na	https://ftp.ncbi.nlm.nih.gov/genomes/all/GCA/015/722/295/GCA_015722295.1_ASM1572229v1
GCA_015722325.1	PRJNA475751	SAMN12220748	JADRYA000000000.1	584	584	Proteus mirabilis	Contig	Major	Full	44167	ASM1572232v1	University of Pittsburgh	GCF_015722325.1	identical	na	https://ftp.ncbi.nlm.nih.gov/genomes/all/GCA/015/722/325/GCA_015722325.1_ASM1572232v1
GCA_015722345.1	PRJNA475751	SAMN12220745	JADRYD000000000.1	584	584	Proteus mirabilis	Contig	Major	Full	44167	ASM1572234v1	University of Pittsburgh	GCF_015722345.1	identical	na	https://ftp.ncbi.nlm.nih.gov/genomes/all/GCA/015/722/345/GCA_015722345.1_ASM1572234v1
GCA_015722355.1	PRJNA475751	SAMN12220743	JADRYF000000000.1	584	584	Proteus mirabilis	Contig	Major	Full	44167	ASM1572235v1	University of Pittsburgh	GCF_015722355.1	identical	na	https://ftp.ncbi.nlm.nih.gov/genomes/all/GCA/015/722/355/GCA_015722355.1_ASM1572235v1
GCA_015722375.1	PRJNA475751	SAMN12220742	JADRYG000000000.1	584	584	Proteus mirabilis	Contig	Major	Full	44167	ASM1572237v1	University of Pittsburgh	GCF_015722375.1	identical	na	https://ftp.ncbi.nlm.nih.gov/genomes/all/GCA/015/722/375/GCA_015722375.1_ASM1572237v1
GCA_015722405.1	PRJNA475751	SAMN12220744	JADRYE000000000.1	584	584	Proteus mirabilis	Contig	Major	Full	44167	ASM1572240v1	University of Pittsburgh	GCF_015722405.1	identical	na	https://ftp.ncbi.nlm.nih.gov/genomes/all/GCA/015/722/405/GCA_015722405.1_ASM1572240v1
GCA_015722415.1	PRJNA475751	SAMN12220740	JADRYI000000000.1	584	584	Proteus mirabilis	Contig	Major	Full	44167	ASM1572241v1	University of Pittsburgh	GCF_015722415.1	identical	na	https://ftp.ncbi.nlm.nih.gov/genomes/all/GCA/015/722/415/GCA_015722415.1_ASM1572241v1
GCA_015722445.1	PRJNA475751	SAMN12220741	JADRYH000000000.1	584	584	Proteus mirabilis	Contig	Major	Full	44167	ASM1572244v1	University of Pittsburgh	GCF_015722445.1	identical	na	https://ftp.ncbi.nlm.nih.gov/genomes/all/GCA/015/722/445/GCA_015722445.1_ASM1572244v1
GCA_015722465.1	PRJNA475751	SAMN12220738	JADRYK000000000.1	584	584	Proteus mirabilis	Contig	Major	Full	44167	ASM1572246v1	University of Pittsburgh	GCF_015722465.1	identical	na	https://ftp.ncbi.nlm.nih.gov/genomes/all/GCA/015/722/465/GCA_015722465.1_ASM1572246v1
GCA_015722475.1	PRJNA475751	SAMN12220739	JADRYJ000000000.1	584	584	Proteus mirabilis	Contig	Major	Full	44167	ASM1572247v1	University of Pittsburgh	GCF_015722475.1	identical	na	https://ftp.ncbi.nlm.nih.gov/genomes/all/GCA/015/722/475/GCA_015722475.1_ASM1572247v1
GCA_015722505.1	PRJNA475751	SAMN12220736	JADRYM000000000.1	584	584	Proteus mirabilis	Contig	Major	Full	44167	ASM1572250v1	University of Pittsburgh	GCF_015722505.1	identical	na	https://ftp.ncbi.nlm.nih.gov/genomes/all/GCA/015/722/505/GCA_015722505.1_ASM1572250v1
GCA_015722515.1	PRJNA475751	SAMN12220737	JADRYL000000000.1	584	584	Proteus mirabilis	Contig	Major	Full	44167	ASM1572251v1	University of Pittsburgh	GCF_015722515.1	identical	na	https://ftp.ncbi.nlm.nih.gov/genomes/all/GCA/015/722/515/GCA_015722515.1_ASM1572251v1
GCA_015722575.1	PRJNA475751	SAMN12220733	JADRYO000000000.1	584	584	Proteus mirabilis	Contig	Major	Full	44167	ASM1572257v1	University of Pittsburgh	GCF_015722575.1	identical	na	https://ftp.ncbi.nlm.nih.gov/genomes/all/GCA/015/722/575/GCA_015722575.1_ASM1572257v1
GCA_015722585.1	PRJNA475751	SAMN12220732	JADRYP000000000.1	584	584	Proteus mirabilis	Contig	Major	Full	44167	ASM1572258v1	University of Pittsburgh	GCF_015722585.1	identical	na	https://ftp.ncbi.nlm.nih.gov/genomes/all/GCA/015/722/585/GCA_015722585.1_ASM1572258v1
GCA_015722625.1	PRJNA475751	SAMN12220731	JADRYQ000000000.1	584	584	Proteus mirabilis	Contig	Major	Full	44167	ASM1572262v1	University of Pittsburgh	GCF_015722625.1	identical	na	https://ftp.ncbi.nlm.nih.gov/genomes/all/GCA/015/722/625/GCA_015722625.1_ASM1572262v1
GCA_015722645.1	PRJNA475751	SAMN12220730	JADRYR000000000.1	584	584	Proteus mirabilis	Contig	Major	Full	44167	ASM1572264v1	University of Pittsburgh	GCF_015722645.1	identical	na	https://ftp.ncbi.nlm.nih.gov/genomes/all/GCA/015/722/645/GCA_015722645.1_ASM1572264v1
GCA_015722665.1	PRJNA475751	SAMN12220729	JADRYS000000000.1	584	584	Proteus mirabilis	Contig	Major	Full	44167	ASM1572266v1	University of Pittsburgh	GCF_015722665.1	identical	na	https://ftp.ncbi.nlm.nih.gov/genomes/all/GCA/015/722/665/GCA_015722665.1_ASM1572266v1
GCA_015722685.1	PRJNA475751	SAMN12220728	JADRYT000000000.1	584	584	Proteus mirabilis	Contig	Major	Full	44167	ASM1572268v1	University of Pittsburgh	GCF_015722685.1	identical	na	https://ftp.ncbi.nlm.nih.gov/genomes/all/GCA/015/722/685/GCA_015722685.1_ASM1572268v1
GCA_015722695.1	PRJNA475751	SAMN12220727	JADRYU000000000.1	584	584	Proteus mirabilis	Contig	Major	Full	44167	ASM1572269v1	University of Pittsburgh	GCF_015722695.1	identical	na	https://ftp.ncbi.nlm.nih.gov/genomes/all/GCA/015/722/695/GCA_015722695.1_ASM1572269v1
GCA_015722725.1	PRJNA475751	SAMN12220726	JADRYV000000000.1	584	584	Proteus mirabilis	Contig	Major	Full	44167	ASM1572272v1	University of Pittsburgh	GCF_015722725.1	identical	na	https://ftp.ncbi.nlm.nih.gov/genomes/all/GCA/015/722/725/GCA_015722725.1_ASM1572272v1
GCA_015722735.1	PRJNA475751	SAMN12220725	JADRYW000000000.1	584	584	Proteus mirabilis	Contig	Major	Full	44167	ASM1572273v1	University of Pittsburgh	GCF_015722735.1	identical	na	https://ftp.ncbi.nlm.nih.gov/genomes/all/GCA/015/722/735/GCA_015722735.1_ASM1572273v1
GCA_015722785.1	PRJNA475751	SAMN12220723	JADRYX000000000.1	584	584	Proteus mirabilis	Contig	Major	Full	44167	ASM1572278v1	University of Pittsburgh	GCF_015722785.1	identical	na	https://ftp.ncbi.nlm.nih.gov/genomes/all/GCA/015/722/785/GCA_015722785.1_ASM1572278v1
GCA_015722825.1	PRJNA475751	SAMN11285140	JADRYZ000000000.1	584	584	Proteus mirabilis	Contig	Major	Full	44167	ASM1572282v1	University of Pittsburgh	GCF_015722825.1	identical	na	https://ftp.ncbi.nlm.nih.gov/genomes/all/GCA/015/722/825/GCA_015722825.1_ASM1572282v1
GCA_015722835.1	PRJNA475751	SAMN11285139	JADSJQ000000000.1	584	584	Proteus mirabilis	Contig	Major	Full	44167	ASM1572283v1	University of Pittsburgh	GCF_015722835.1	identical	na	https://ftp.ncbi.nlm.nih.gov/genomes/all/GCA/015/722/835/GCA_015722835.1_ASM1572283v1
GCA_015722885.1	PRJNA475751	SAMN11285137	JADRZA000000000.1	584	584	Proteus mirabilis	Contig	Major	Full	44167	ASM1572288v1	University of Pittsburgh	GCF_015722885.1	identical	na	https://ftp.ncbi.nlm.nih.gov/genomes/all/GCA/015/722/885/GCA_015722885.1_ASM1572288v1
GCA_015722895.1	PRJNA475751	SAMN11285136	JADSJS000000000.1	584	584	Proteus mirabilis	Contig	Major	Full	44167	ASM1572289v1	University of Pittsburgh	GCF_015722895.1	identical	na	https://ftp.ncbi.nlm.nih.gov/genomes/all/GCA/015/722/895/GCA_015722895.1_ASM1572289v1
GCA_015722915.1	PRJNA475751	SAMN11285135	JADRZB000000000.1	584	584	Proteus mirabilis	Contig	Major	Full	44167	ASM1572291v1	University of Pittsburgh	GCF_015722915.1	identical	na	https://ftp.ncbi.nlm.nih.gov/genomes/all/GCA/015/722/915/GCA_015722915.1_ASM1572291v1
GCA_015722935.1	PRJNA475751	SAMN11285134	JADSJT000000000.1	584	584	Proteus mirabilis	Contig	Major	Full	44167	ASM1572293v1	University of Pittsburgh	GCF_015722935.1	identical	na	https://ftp.ncbi.nlm.nih.gov/genomes/all/GCA/015/722/935/GCA_015722935.1_ASM1572293v1
GCA_015722965.1	PRJNA475751	SAMN11285133	JADRZC000000000.1	584	584	Proteus mirabilis	Contig	Major	Full	44167	ASM1572296v1	University of Pittsburgh	GCF_015722965.1	identical	na	https://ftp.ncbi.nlm.nih.gov/genomes/all/GCA/015/722/965/GCA_015722965.1_ASM1572296v1
GCA_015722985.1	PRJNA475751	SAMN11285132	JADSJU000000000.1	584	584	Proteus mirabilis	Contig	Major	Full	44167	ASM1572298v1	University of Pittsburgh	GCF_015722985.1	identical	na	https://ftp.ncbi.nlm.nih.gov/genomes/all/GCA/015/722/985/GCA_015722985.1_ASM1572298v1
GCA_015723005.1	PRJNA475751	SAMN11285131	JADSJV000000000.1	584	584	Proteus mirabilis	Contig	Major	Full	44167	ASM1572300v1	University of Pittsburgh	GCF_015723005.1	identical	na	https://ftp.ncbi.nlm.nih.gov/genomes/all/GCA/015/723/005/GCA_015723005.1_ASM1572300v1
GCA_015723015.1	PRJNA475751	SAMN11285130	JADSJW000000000.1	584	584	Proteus mirabilis	Contig	Major	Full	44167	ASM1572301v1	University of Pittsburgh	GCF_015723015.1	identical	na	https://ftp.ncbi.nlm.nih.gov/genomes/all/GCA/015/723/015/GCA_015723015.1_ASM1572301v1
GCA_015723045.1	PRJNA475751	SAMN11285129	JADSJX000000000.1	584	584	Proteus mirabilis	Contig	Major	Full	44167	ASM1572304v1	University of Pittsburgh	GCF_015723045.1	identical	na	https://ftp.ncbi.nlm.nih.gov/genomes/all/GCA/015/723/045/GCA_015723045.1_ASM1572304v1
GCA_015723065.1	PRJNA475751	SAMN11285128	JADSJY000000000.1	584	584	Proteus mirabilis	Contig	Major	Full	44167	ASM1572306v1	University of Pittsburgh	GCF_015723065.1	identical	na	https://ftp.ncbi.nlm.nih.gov/genomes/all/GCA/015/723/065/GCA_015723065.1_ASM1572306v1
GCA_015723085.1	PRJNA475751	SAMN11285127	JADSJZ000000000.1	584	584	Proteus mirabilis	Contig	Major	Full	44167	ASM1572308v1	University of Pittsburgh	GCF_015723085.1	identical	na	https://ftp.ncbi.nlm.nih.gov/genomes/all/GCA/015/723/085/GCA_015723085.1_ASM1572308v1
GCA_015723105.1	PRJNA475751	SAMN11285125	JADRZD000000000.1	584	584	Proteus mirabilis	Contig	Major	Full	44167	ASM1572310v1	University of Pittsburgh	GCF_015723105.1	identical	na	https://ftp.ncbi.nlm.nih.gov/genomes/all/GCA/015/723/105/GCA_015723105.1_ASM1572310v1
GCA_015723115.1	PRJNA475751	SAMN11285126	JADSKA000000000.1	584	584	Proteus mirabilis	Contig	Major	Full	44167	ASM1572311v1	University of Pittsburgh	GCF_015723115.1	identical	na	https://ftp.ncbi.nlm.nih.gov/genomes/all/GCA/015/723/115/GCA_015723115.1_ASM1572311v1
GCA_015723135.1	PRJNA475751	SAMN11285124	JADRZE000000000.1	584	584	Proteus mirabilis	Contig	Major	Full	44167	ASM1572313v1	University of Pittsburgh	GCF_015723135.1	identical	na	https://ftp.ncbi.nlm.nih.gov/genomes/all/GCA/015/723/135/GCA_015723135.1_ASM1572313v1
GCA_015723165.1	PRJNA475751	SAMN11285123	JADRZF000000000.1	584	584	Proteus mirabilis	Contig	Major	Full	44167	ASM1572316v1	University of Pittsburgh	GCF_015723165.1	identical	na	https://ftp.ncbi.nlm.nih.gov/genomes/all/GCA/015/723/165/GCA_015723165.1_ASM1572316v1
GCA_015723175.1	PRJNA475751	SAMN11285122	JADRZG000000000.1	584	584	Proteus mirabilis	Contig	Major	Full	44167	ASM1572317v1	University of Pittsburgh	GCF_015723175.1	identical	na	https://ftp.ncbi.nlm.nih.gov/genomes/all/GCA/015/723/175/GCA_015723175.1_ASM1572317v1
GCA_015723205.1	PRJNA475751	SAMN11285121	JADRZH000000000.1	584	584	Proteus mirabilis	Contig	Major	Full	44167	ASM1572320v1	University of Pittsburgh	GCF_015723205.1	identical	na	https://ftp.ncbi.nlm.nih.gov/genomes/all/GCA/015/723/205/GCA_015723205.1_ASM1572320v1
GCA_015723215.1	PRJNA475751	SAMN11285119	JADSKC000000000.1	584	584	Proteus mirabilis	Contig	Major	Full	44167	ASM1572321v1	University of Pittsburgh	GCF_015723215.1	identical	na	https://ftp.ncbi.nlm.nih.gov/genomes/all/GCA/015/723/215/GCA_015723215.1_ASM1572321v1
GCA_015723245.1	PRJNA475751	SAMN11285120	JADSKB000000000.1	584	584	Proteus mirabilis	Contig	Major	Full	44167	ASM1572324v1	University of Pittsburgh	GCF_015723245.1	identical	na	https://ftp.ncbi.nlm.nih.gov/genomes/all/GCA/015/723/245/GCA_015723245.1_ASM1572324v1
GCA_015723265.1	PRJNA475751	SAMN11285118	JADRZI000000000.1	584	584	Proteus mirabilis	Contig	Major	Full	44167	ASM1572326v1	University of Pittsburgh	GCF_015723265.1	identical	na	https://ftp.ncbi.nlm.nih.gov/genomes/all/GCA/015/723/265/GCA_015723265.1_ASM1572326v1
GCA_015723275.1	PRJNA475751	SAMN11285117	JADRZJ000000000.1	584	584	Proteus mirabilis	Contig	Major	Full	44167	ASM1572327v1	University of Pittsburgh	GCF_015723275.1	identical	na	https://ftp.ncbi.nlm.nih.gov/genomes/all/GCA/015/723/275/GCA_015723275.1_ASM1572327v1
GCA_015723305.1	PRJNA475751	SAMN11285115	JADSKD000000000.1	584	584	Proteus mirabilis	Contig	Major	Full	44167	ASM1572330v1	University of Pittsburgh	GCF_015723305.1	identical	na	https://ftp.ncbi.nlm.nih.gov/genomes/all/GCA/015/723/305/GCA_015723305.1_ASM1572330v1
GCA_015723315.1	PRJNA475751	SAMN11285116	JADRZK000000000.1	584	584	Proteus mirabilis	Contig	Major	Full	44167	ASM1572331v1	University of Pittsburgh	GCF_015723315.1	identical	na	https://ftp.ncbi.nlm.nih.gov/genomes/all/GCA/015/723/315/GCA_015723315.1_ASM1572331v1
GCA_015723335.1	PRJNA475751	SAMN11285114	JADRZL000000000.1	584	584	Proteus mirabilis	Contig	Major	Full	44167	ASM1572333v1	University of Pittsburgh	GCF_015723335.1	identical	na	https://ftp.ncbi.nlm.nih.gov/genomes/all/GCA/015/723/335/GCA_015723335.1_ASM1572333v1
GCA_015723365.1	PRJNA475751	SAMN11285113	JADSKE000000000.1	584	584	Proteus mirabilis	Contig	Major	Full	44167	ASM1572336v1	University of Pittsburgh	GCF_015723365.1	identical	na	https://ftp.ncbi.nlm.nih.gov/genomes/all/GCA/015/723/365/GCA_015723365.1_ASM1572336v1
GCA_015723385.1	PRJNA475751	SAMN10435849	JADRZM000000000.1	584	584	Proteus mirabilis	Scaffold	Major	Full	44167	ASM1572338v1	University of Pittsburgh	GCF_015723385.1	identical	na	https://ftp.ncbi.nlm.nih.gov/genomes/all/GCA/015/723/385/GCA_015723385.1_ASM1572338v1
GCA_015723405.1	PRJNA475751	SAMN10435848	JADRZN000000000.1	584	584	Proteus mirabilis	Scaffold	Major	Full	44167	ASM1572340v1	University of Pittsburgh	GCF_015723405.1	identical	na	https://ftp.ncbi.nlm.nih.gov/genomes/all/GCA/015/723/405/GCA_015723405.1_ASM1572340v1
GCA_015723415.1	PRJNA475751	SAMN10435847	JADRZO000000000.1	584	584	Proteus mirabilis	Scaffold	Major	Full	44167	ASM1572341v1	University of Pittsburgh	GCF_015723415.1	identical	na	https://ftp.ncbi.nlm.nih.gov/genomes/all/GCA/015/723/415/GCA_015723415.1_ASM1572341v1
GCA_015723425.1	PRJNA475751	SAMN10435846	JADRZP000000000.1	584	584	Proteus mirabilis	Scaffold	Major	Full	44167	ASM1572342v1	University of Pittsburgh	GCF_015723425.1	identical	na	https://ftp.ncbi.nlm.nih.gov/genomes/all/GCA/015/723/425/GCA_015723425.1_ASM1572342v1
GCA_015723465.1	PRJNA475751	SAMN10435845	JADRZQ000000000.1	584	584	Proteus mirabilis	Scaffold	Major	Full	44167	ASM1572346v1	University of Pittsburgh	GCF_015723465.1	identical	na	https://ftp.ncbi.nlm.nih.gov/genomes/all/GCA/015/723/465/GCA_015723465.1_ASM1572346v1
GCA_015723485.1	PRJNA475751	SAMN10435844	JADRZR000000000.1	584	584	Proteus mirabilis	Scaffold	Major	Full	44167	ASM1572348v1	University of Pittsburgh	GCF_015723485.1	identical	na	https://ftp.ncbi.nlm.nih.gov/genomes/all/GCA/015/723/485/GCA_015723485.1_ASM1572348v1
GCA_015723495.1	PRJNA475751	SAMN10435842	JADRZT000000000.1	584	584	Proteus mirabilis	Scaffold	Major	Full	44167	ASM1572349v1	University of Pittsburgh	GCF_015723495.1	identical	na	https://ftp.ncbi.nlm.nih.gov/genomes/all/GCA/015/723/495/GCA_015723495.1_ASM1572349v1
GCA_015723505.1	PRJNA475751	SAMN10435843	JADRZS000000000.1	584	584	Proteus mirabilis	Scaffold	Major	Full	44167	ASM1572350v1	University of Pittsburgh	GCF_015723505.1	identical	na	https://ftp.ncbi.nlm.nih.gov/genomes/all/GCA/015/723/505/GCA_015723505.1_ASM1572350v1
GCA_015723525.1	PRJNA475751	SAMN10435841	JADRZU000000000.1	584	584	Proteus mirabilis	Scaffold	Major	Full	44167	ASM1572352v1	University of Pittsburgh	GCF_015723525.1	identical	na	https://ftp.ncbi.nlm.nih.gov/genomes/all/GCA/015/723/525/GCA_015723525.1_ASM1572352v1
GCA_015723565.1	PRJNA475751	SAMN10435840	JADRZV000000000.1	584	584	Proteus mirabilis	Scaffold	Major	Full	44167	ASM1572356v1	University of Pittsburgh	GCF_015723565.1	identical	na	https://ftp.ncbi.nlm.nih.gov/genomes/all/GCA/015/723/565/GCA_015723565.1_ASM1572356v1
GCA_015723575.1	PRJNA475751	SAMN10435839	JADRZW000000000.1	584	584	Proteus mirabilis	Scaffold	Major	Full	44167	ASM1572357v1	University of Pittsburgh	GCF_015723575.1	identical	na	https://ftp.ncbi.nlm.nih.gov/genomes/all/GCA/015/723/575/GCA_015723575.1_ASM1572357v1
GCA_015723605.1	PRJNA475751	SAMN10435837	JADSKF000000000.1	584	584	Proteus mirabilis	Scaffold	Major	Full	44167	ASM1572360v1	University of Pittsburgh	GCF_015723605.1	identical	na	https://ftp.ncbi.nlm.nih.gov/genomes/all/GCA/015/723/605/GCA_015723605.1_ASM1572360v1
GCA_015723615.1	PRJNA475751	SAMN10435836	JADRZY000000000.1	584	584	Proteus mirabilis	Scaffold	Major	Full	44167	ASM1572361v1	University of Pittsburgh	GCF_015723615.1	identical	na	https://ftp.ncbi.nlm.nih.gov/genomes/all/GCA/015/723/615/GCA_015723615.1_ASM1572361v1
GCA_015723635.1	PRJNA475751	SAMN10435838	JADRZX000000000.1	584	584	Proteus mirabilis	Scaffold	Major	Full	44167	ASM1572363v1	University of Pittsburgh	GCF_015723635.1	identical	na	https://ftp.ncbi.nlm.nih.gov/genomes/all/GCA/015/723/635/GCA_015723635.1_ASM1572363v1
GCA_015723665.1	PRJNA475751	SAMN10435835	JADRZZ000000000.1	584	584	Proteus mirabilis	Scaffold	Major	Full	44167	ASM1572366v1	University of Pittsburgh	GCF_015723665.1	identical	na	https://ftp.ncbi.nlm.nih.gov/genomes/all/GCA/015/723/665/GCA_015723665.1_ASM1572366v1
GCA_015723685.1	PRJNA475751	SAMN10435833	JADSAB000000000.1	584	584	Proteus mirabilis	Scaffold	Major	Full	44167	ASM1572368v1	University of Pittsburgh	GCF_015723685.1	identical	na	https://ftp.ncbi.nlm.nih.gov/genomes/all/GCA/015/723/685/GCA_015723685.1_ASM1572368v1
GCA_015723695.1	PRJNA475751	SAMN10435834	JADSAA000000000.1	584	584	Proteus mirabilis	Scaffold	Major	Full	44167	ASM1572369v1	University of Pittsburgh	GCF_015723695.1	identical	na	https://ftp.ncbi.nlm.nih.gov/genomes/all/GCA/015/723/695/GCA_015723695.1_ASM1572369v1
GCA_015723705.1	PRJNA475751	SAMN10435832	JADSAC000000000.1	584	584	Proteus mirabilis	Scaffold	Major	Full	44167	ASM1572370v1	University of Pittsburgh	GCF_015723705.1	identical	na	https://ftp.ncbi.nlm.nih.gov/genomes/all/GCA/015/723/705/GCA_015723705.1_ASM1572370v1
GCA_015723715.1	PRJNA475751	SAMN10435831	JADSAD000000000.1	584	584	Proteus mirabilis	Scaffold	Major	Full	44167	ASM1572371v1	University of Pittsburgh	GCF_015723715.1	identical	na	https://ftp.ncbi.nlm.nih.gov/genomes/all/GCA/015/723/715/GCA_015723715.1_ASM1572371v1
GCA_015723765.1	PRJNA475751	SAMN10435830	JADSAE000000000.1	584	584	Proteus mirabilis	Contig	Major	Full	44167	ASM1572376v1	University of Pittsburgh	GCF_015723765.1	identical	na	https://ftp.ncbi.nlm.nih.gov/genomes/all/GCA/015/723/765/GCA_015723765.1_ASM1572376v1
GCA_015723785.1	PRJNA475751	SAMN10435829	JADSKG000000000.1	584	584	Proteus mirabilis	Contig	Major	Full	44167	ASM1572378v1	University of Pittsburgh	GCF_015723785.1	identical	na	https://ftp.ncbi.nlm.nih.gov/genomes/all/GCA/015/723/785/GCA_015723785.1_ASM1572378v1
GCA_015723825.1	PRJNA475751	SAMN10435827	JADSAG000000000.1	584	584	Proteus mirabilis	Scaffold	Major	Full	44167	ASM1572382v1	University of Pittsburgh	GCF_015723825.1	identical	na	https://ftp.ncbi.nlm.nih.gov/genomes/all/GCA/015/723/825/GCA_015723825.1_ASM1572382v1
GCA_015723845.1	PRJNA475751	SAMN10435828	JADSAF000000000.1	584	584	Proteus mirabilis	Scaffold	Major	Full	44167	ASM1572384v1	University of Pittsburgh	GCF_015723845.1	identical	na	https://ftp.ncbi.nlm.nih.gov/genomes/all/GCA/015/723/845/GCA_015723845.1_ASM1572384v1
GCA_015723855.1	PRJNA475751	SAMN10435824	JADSAJ000000000.1	584	584	Proteus mirabilis	Scaffold	Major	Full	44167	ASM1572385v1	University of Pittsburgh	GCF_015723855.1	identical	na	https://ftp.ncbi.nlm.nih.gov/genomes/all/GCA/015/723/855/GCA_015723855.1_ASM1572385v1
GCA_015723885.1	PRJNA475751	SAMN10435825	JADSAI000000000.1	584	584	Proteus mirabilis	Contig	Major	Full	44167	ASM1572388v1	University of Pittsburgh	GCF_015723885.1	identical	na	https://ftp.ncbi.nlm.nih.gov/genomes/all/GCA/015/723/885/GCA_015723885.1_ASM1572388v1
GCA_015723895.1	PRJNA475751	SAMN10435823	JADSAK000000000.1	584	584	Proteus mirabilis	Scaffold	Major	Full	44167	ASM1572389v1	University of Pittsburgh	GCF_015723895.1	identical	na	https://ftp.ncbi.nlm.nih.gov/genomes/all/GCA/015/723/895/GCA_015723895.1_ASM1572389v1
GCA_015723905.1	PRJNA475751	SAMN10435822	JADSKH000000000.1	584	584	Proteus mirabilis	Contig	Major	Full	44167	ASM1572390v1	University of Pittsburgh	GCF_015723905.1	identical	na	https://ftp.ncbi.nlm.nih.gov/genomes/all/GCA/015/723/905/GCA_015723905.1_ASM1572390v1
GCA_015723945.1	PRJNA475751	SAMN10435821	JADSKI000000000.1	584	584	Proteus mirabilis	Contig	Major	Full	44167	ASM1572394v1	University of Pittsburgh	GCF_015723945.1	identical	na	https://ftp.ncbi.nlm.nih.gov/genomes/all/GCA/015/723/945/GCA_015723945.1_ASM1572394v1
GCA_015723965.1	PRJNA475751	SAMN10435820	JADSAL000000000.1	584	584	Proteus mirabilis	Contig	Major	Full	44167	ASM1572396v1	University of Pittsburgh	GCF_015723965.1	identical	na	https://ftp.ncbi.nlm.nih.gov/genomes/all/GCA/015/723/965/GCA_015723965.1_ASM1572396v1
GCA_015723975.1	PRJNA475751	SAMN10435819	JADSAM000000000.1	584	584	Proteus mirabilis	Scaffold	Major	Full	44167	ASM1572397v1	University of Pittsburgh	GCF_015723975.1	identical	na	https://ftp.ncbi.nlm.nih.gov/genomes/all/GCA/015/723/975/GCA_015723975.1_ASM1572397v1
GCA_015723985.1	PRJNA475751	SAMN10435817	JADSAO000000000.1	584	584	Proteus mirabilis	Contig	Major	Full	44167	ASM1572398v1	University of Pittsburgh	GCF_015723985.1	identical	na	https://ftp.ncbi.nlm.nih.gov/genomes/all/GCA/015/723/985/GCA_015723985.1_ASM1572398v1
GCA_015724025.1	PRJNA475751	SAMN10435818	JADSAN000000000.1	584	584	Proteus mirabilis	Contig	Major	Full	44167	ASM1572402v1	University of Pittsburgh	GCF_015724025.1	identical	na	https://ftp.ncbi.nlm.nih.gov/genomes/all/GCA/015/724/025/GCA_015724025.1_ASM1572402v1
GCA_015724035.1	PRJNA475751	SAMN10435816	JADSAP000000000.1	584	584	Proteus mirabilis	Contig	Major	Full	44167	ASM1572403v1	University of Pittsburgh	GCF_015724035.1	identical	na	https://ftp.ncbi.nlm.nih.gov/genomes/all/GCA/015/724/035/GCA_015724035.1_ASM1572403v1
GCA_015724065.1	PRJNA475751	SAMN10435814	JADSAR000000000.1	584	584	Proteus mirabilis	Scaffold	Major	Full	44167	ASM1572406v1	University of Pittsburgh	GCF_015724065.1	identical	na	https://ftp.ncbi.nlm.nih.gov/genomes/all/GCA/015/724/065/GCA_015724065.1_ASM1572406v1
GCA_015724075.1	PRJNA475751	SAMN10435815	JADSAQ000000000.1	584	584	Proteus mirabilis	Scaffold	Major	Full	44167	ASM1572407v1	University of Pittsburgh	GCF_015724075.1	identical	na	https://ftp.ncbi.nlm.nih.gov/genomes/all/GCA/015/724/075/GCA_015724075.1_ASM1572407v1
GCA_015724095.1	PRJNA475751	SAMN10435812	JADSAT000000000.1	584	584	Proteus mirabilis	Scaffold	Major	Full	44167	ASM1572409v1	University of Pittsburgh	GCF_015724095.1	identical	na	https://ftp.ncbi.nlm.nih.gov/genomes/all/GCA/015/724/095/GCA_015724095.1_ASM1572409v1
GCA_015724105.1	PRJNA475751	SAMN10435813	JADSAS000000000.1	584	584	Proteus mirabilis	Scaffold	Major	Full	44167	ASM1572410v1	University of Pittsburgh	GCF_015724105.1	identical	na	https://ftp.ncbi.nlm.nih.gov/genomes/all/GCA/015/724/105/GCA_015724105.1_ASM1572410v1
GCA_015724145.1	PRJNA475751	SAMN10435810	JADSAV000000000.1	584	584	Proteus mirabilis	Scaffold	Major	Full	44167	ASM1572414v1	University of Pittsburgh	GCF_015724145.1	identical	na	https://ftp.ncbi.nlm.nih.gov/genomes/all/GCA/015/724/145/GCA_015724145.1_ASM1572414v1
GCA_015724155.1	PRJNA475751	SAMN10435811	JADSAU000000000.1	584	584	Proteus mirabilis	Scaffold	Major	Full	44167	ASM1572415v1	University of Pittsburgh	GCF_015724155.1	identical	na	https://ftp.ncbi.nlm.nih.gov/genomes/all/GCA/015/724/155/GCA_015724155.1_ASM1572415v1
GCA_015739615.1	PRJNA475751	SAMN13622145	JADSTL000000000.1	584	584	Proteus mirabilis	Contig	Major	Full	44168	ASM1573961v1	University of Pittsburgh	GCF_015739615.1	identical	na	https://ftp.ncbi.nlm.nih.gov/genomes/all/GCA/015/739/615/GCA_015739615.1_ASM1573961v1
GCA_015739665.1	PRJNA475751	SAMN13622144	JADSTM000000000.1	584	584	Proteus mirabilis	Contig	Major	Full	44168	ASM1573966v1	University of Pittsburgh	GCF_015739665.1	identical	na	https://ftp.ncbi.nlm.nih.gov/genomes/all/GCA/015/739/665/GCA_015739665.1_ASM1573966v1
GCA_015739675.1	PRJNA475751	SAMN13622142	JADSTO000000000.1	584	584	Proteus mirabilis	Contig	Major	Full	44168	ASM1573967v1	University of Pittsburgh	GCF_015739675.1	identical	na	https://ftp.ncbi.nlm.nih.gov/genomes/all/GCA/015/739/675/GCA_015739675.1_ASM1573967v1
GCA_015739695.1	PRJNA475751	SAMN13622143	JADSTN000000000.1	584	584	Proteus mirabilis	Contig	Major	Full	44168	ASM1573969v1	University of Pittsburgh	GCF_015739695.1	identical	na	https://ftp.ncbi.nlm.nih.gov/genomes/all/GCA/015/739/695/GCA_015739695.1_ASM1573969v1
GCA_015739725.1	PRJNA475751	SAMN13622140	JADSTQ000000000.1	584	584	Proteus mirabilis	Contig	Major	Full	44168	ASM1573972v1	University of Pittsburgh	GCF_015739725.1	identical	na	https://ftp.ncbi.nlm.nih.gov/genomes/all/GCA/015/739/725/GCA_015739725.1_ASM1573972v1
GCA_015739735.1	PRJNA475751	SAMN13622141	JADSTP000000000.1	584	584	Proteus mirabilis	Contig	Major	Full	44168	ASM1573973v1	University of Pittsburgh	GCF_015739735.1	identical	na	https://ftp.ncbi.nlm.nih.gov/genomes/all/GCA/015/739/735/GCA_015739735.1_ASM1573973v1
GCA_015739775.1	PRJNA475751	SAMN13622137	JADSTT000000000.1	584	584	Proteus mirabilis	Contig	Major	Full	44168	ASM1573977v1	University of Pittsburgh	GCF_015739775.1	identical	na	https://ftp.ncbi.nlm.nih.gov/genomes/all/GCA/015/739/775/GCA_015739775.1_ASM1573977v1
GCA_015739805.1	PRJNA475751	SAMN13622139	JADSTR000000000.1	584	584	Proteus mirabilis	Contig	Major	Full	44168	ASM1573980v1	University of Pittsburgh	GCF_015739805.1	identical	na	https://ftp.ncbi.nlm.nih.gov/genomes/all/GCA/015/739/805/GCA_015739805.1_ASM1573980v1
GCA_015739815.1	PRJNA475751	SAMN13622135	JADSTV000000000.1	584	584	Proteus mirabilis	Contig	Major	Full	44168	ASM1573981v1	University of Pittsburgh	GCF_015739815.1	identical	na	https://ftp.ncbi.nlm.nih.gov/genomes/all/GCA/015/739/815/GCA_015739815.1_ASM1573981v1
GCA_015739845.1	PRJNA475751	SAMN13622133	JADSTX000000000.1	584	584	Proteus mirabilis	Contig	Major	Full	44168	ASM1573984v1	University of Pittsburgh	GCF_015739845.1	identical	na	https://ftp.ncbi.nlm.nih.gov/genomes/all/GCA/015/739/845/GCA_015739845.1_ASM1573984v1
GCA_015739855.1	PRJNA475751	SAMN13622136	JADSTU000000000.1	584	584	Proteus mirabilis	Contig	Major	Full	44168	ASM1573985v1	University of Pittsburgh	GCF_015739855.1	identical	na	https://ftp.ncbi.nlm.nih.gov/genomes/all/GCA/015/739/855/GCA_015739855.1_ASM1573985v1
GCA_015739885.1	PRJNA475751	SAMN13622132	JADSTY000000000.1	584	584	Proteus mirabilis	Contig	Major	Full	44168	ASM1573988v1	University of Pittsburgh	GCF_015739885.1	identical	na	https://ftp.ncbi.nlm.nih.gov/genomes/all/GCA/015/739/885/GCA_015739885.1_ASM1573988v1
GCA_015739895.1	PRJNA475751	SAMN13622134	JADSTW000000000.1	584	584	Proteus mirabilis	Contig	Major	Full	44168	ASM1573989v1	University of Pittsburgh	GCF_015739895.1	identical	na	https://ftp.ncbi.nlm.nih.gov/genomes/all/GCA/015/739/895/GCA_015739895.1_ASM1573989v1
GCA_015739935.1	PRJNA475751	SAMN13622130	JADSUA000000000.1	584	584	Proteus mirabilis	Contig	Major	Full	44168	ASM1573993v1	University of Pittsburgh	GCF_015739935.1	identical	na	https://ftp.ncbi.nlm.nih.gov/genomes/all/GCA/015/739/935/GCA_015739935.1_ASM1573993v1
GCA_015739965.1	PRJNA475751	SAMN13622129	JADSZV000000000.1	584	584	Proteus mirabilis	Contig	Major	Full	44168	ASM1573996v1	University of Pittsburgh	GCF_015739965.1	identical	na	https://ftp.ncbi.nlm.nih.gov/genomes/all/GCA/015/739/965/GCA_015739965.1_ASM1573996v1
GCA_015739975.1	PRJNA475751	SAMN13622128	JADSUB000000000.1	584	584	Proteus mirabilis	Contig	Major	Full	44168	ASM1573997v1	University of Pittsburgh	GCF_015739975.1	identical	na	https://ftp.ncbi.nlm.nih.gov/genomes/all/GCA/015/739/975/GCA_015739975.1_ASM1573997v1
GCA_015739985.1	PRJNA475751	SAMN13622126	JADSZW000000000.1	584	584	Proteus mirabilis	Contig	Major	Full	44168	ASM1573998v1	University of Pittsburgh	GCF_015739985.1	identical	na	https://ftp.ncbi.nlm.nih.gov/genomes/all/GCA/015/739/985/GCA_015739985.1_ASM1573998v1
GCA_015740015.1	PRJNA475751	SAMN13622125	JADSZX000000000.1	584	584	Proteus mirabilis	Contig	Major	Full	44168	ASM1574001v1	University of Pittsburgh	GCF_015740015.1	identical	na	https://ftp.ncbi.nlm.nih.gov/genomes/all/GCA/015/740/015/GCA_015740015.1_ASM1574001v1
GCA_015740035.1	PRJNA475751	SAMN13622127	JADSUC000000000.1	584	584	Proteus mirabilis	Contig	Major	Full	44168	ASM1574003v1	University of Pittsburgh	GCF_015740035.1	identical	na	https://ftp.ncbi.nlm.nih.gov/genomes/all/GCA/015/740/035/GCA_015740035.1_ASM1574003v1
GCA_015740065.1	PRJNA475751	SAMN13622124	JADSUD000000000.1	584	584	Proteus mirabilis	Contig	Major	Full	44168	ASM1574006v1	University of Pittsburgh	GCF_015740065.1	identical	na	https://ftp.ncbi.nlm.nih.gov/genomes/all/GCA/015/740/065/GCA_015740065.1_ASM1574006v1
GCA_015740075.1	PRJNA475751	SAMN13622123	JADSUE000000000.1	584	584	Proteus mirabilis	Contig	Major	Full	44168	ASM1574007v1	University of Pittsburgh	GCF_015740075.1	identical	na	https://ftp.ncbi.nlm.nih.gov/genomes/all/GCA/015/740/075/GCA_015740075.1_ASM1574007v1
GCA_015740115.1	PRJNA475751	SAMN13622121	JADSUG000000000.1	584	584	Proteus mirabilis	Contig	Major	Full	44168	ASM1574011v1	University of Pittsburgh	GCF_015740115.1	identical	na	https://ftp.ncbi.nlm.nih.gov/genomes/all/GCA/015/740/115/GCA_015740115.1_ASM1574011v1
GCA_015740125.1	PRJNA475751	SAMN13622120	JADSUH000000000.1	584	584	Proteus mirabilis	Contig	Major	Full	44168	ASM1574012v1	University of Pittsburgh	GCF_015740125.1	identical	na	https://ftp.ncbi.nlm.nih.gov/genomes/all/GCA/015/740/125/GCA_015740125.1_ASM1574012v1
GCA_015740165.1	PRJNA475751	SAMN13622117	JADSZY000000000.1	584	584	Proteus mirabilis	Contig	Major	Full	44168	ASM1574016v1	University of Pittsburgh	GCF_015740165.1	identical	na	https://ftp.ncbi.nlm.nih.gov/genomes/all/GCA/015/740/165/GCA_015740165.1_ASM1574016v1
GCA_015740185.1	PRJNA475751	SAMN13622118	JADSUJ000000000.1	584	584	Proteus mirabilis	Contig	Major	Full	44168	ASM1574018v1	University of Pittsburgh	GCF_015740185.1	identical	na	https://ftp.ncbi.nlm.nih.gov/genomes/all/GCA/015/740/185/GCA_015740185.1_ASM1574018v1
GCA_015740195.1	PRJNA475751	SAMN13622119	JADSUI000000000.1	584	584	Proteus mirabilis	Contig	Major	Full	44168	ASM1574019v1	University of Pittsburgh	GCF_015740195.1	identical	na	https://ftp.ncbi.nlm.nih.gov/genomes/all/GCA/015/740/195/GCA_015740195.1_ASM1574019v1
GCA_015740235.1	PRJNA475751	SAMN13622116	JADSUK000000000.1	584	584	Proteus mirabilis	Contig	Major	Full	44168	ASM1574023v1	University of Pittsburgh	GCF_015740235.1	identical	na	https://ftp.ncbi.nlm.nih.gov/genomes/all/GCA/015/740/235/GCA_015740235.1_ASM1574023v1
GCA_015740265.1	PRJNA475751	SAMN12220771	JADSUL000000000.1	584	584	Proteus mirabilis	Contig	Major	Full	44168	ASM1574026v1	University of Pittsburgh	GCF_015740265.1	identical	na	https://ftp.ncbi.nlm.nih.gov/genomes/all/GCA/015/740/265/GCA_015740265.1_ASM1574026v1
GCA_016237245.1	PRJNA475751	SAMN16982524	JAEHSH000000000.1	584	584	Proteus mirabilis	Contig	Major	Full	44186	ASM1623724v1	University of Pittsburgh	na	na	na	https://ftp.ncbi.nlm.nih.gov/genomes/all/GCA/016/237/245/GCA_016237245.1_ASM1623724v1
GCA_016237315.1	PRJNA475751	SAMN16982523	JAEHSG000000000.1	584	584	Proteus mirabilis	Contig	Major	Full	44186	ASM1623731v1	University of Pittsburgh	na	na	na	https://ftp.ncbi.nlm.nih.gov/genomes/all/GCA/016/237/315/GCA_016237315.1_ASM1623731v1
GCA_016237355.1	PRJNA475751	SAMN16982521	JAEHSD000000000.1	584	584	Proteus mirabilis	Contig	Major	Full	44186	ASM1623735v1	University of Pittsburgh	na	na	na	https://ftp.ncbi.nlm.nih.gov/genomes/all/GCA/016/237/355/GCA_016237355.1_ASM1623735v1
GCA_016237385.1	PRJNA475751	SAMN16982522	JAEHSE000000000.1	584	584	Proteus mirabilis	Contig	Major	Full	44186	ASM1623738v1	University of Pittsburgh	na	na	na	https://ftp.ncbi.nlm.nih.gov/genomes/all/GCA/016/237/385/GCA_016237385.1_ASM1623738v1
GCA_016237405.1	PRJNA475751	SAMN16982518	JAEHSA000000000.1	584	584	Proteus mirabilis	Contig	Major	Full	44186	ASM1623740v1	University of Pittsburgh	na	na	na	https://ftp.ncbi.nlm.nih.gov/genomes/all/GCA/016/237/405/GCA_016237405.1_ASM1623740v1
GCA_016237435.1	PRJNA475751	SAMN16982520	JAEHSC000000000.1	584	584	Proteus mirabilis	Contig	Major	Full	44186	ASM1623743v1	University of Pittsburgh	na	na	na	https://ftp.ncbi.nlm.nih.gov/genomes/all/GCA/016/237/435/GCA_016237435.1_ASM1623743v1
GCA_016237455.1	PRJNA475751	SAMN16982519	JAEHSB000000000.1	584	584	Proteus mirabilis	Contig	Major	Full	44186	ASM1623745v1	University of Pittsburgh	na	na	na	https://ftp.ncbi.nlm.nih.gov/genomes/all/GCA/016/237/455/GCA_016237455.1_ASM1623745v1
GCA_016237475.1	PRJNA475751	SAMN16982516	JAEHRY000000000.1	584	584	Proteus mirabilis	Contig	Major	Full	44186	ASM1623747v1	University of Pittsburgh	na	na	na	https://ftp.ncbi.nlm.nih.gov/genomes/all/GCA/016/237/475/GCA_016237475.1_ASM1623747v1
GCA_016237505.1	PRJNA475751	SAMN16982517	JAEHRZ000000000.1	584	584	Proteus mirabilis	Contig	Major	Full	44186	ASM1623750v1	University of Pittsburgh	na	na	na	https://ftp.ncbi.nlm.nih.gov/genomes/all/GCA/016/237/505/GCA_016237505.1_ASM1623750v1
GCA_016237525.1	PRJNA475751	SAMN16982514	JAEHRV000000000.1	584	584	Proteus mirabilis	Contig	Major	Full	44186	ASM1623752v1	University of Pittsburgh	na	na	na	https://ftp.ncbi.nlm.nih.gov/genomes/all/GCA/016/237/525/GCA_016237525.1_ASM1623752v1
GCA_016237545.1	PRJNA475751	SAMN16982511	JAEHRS000000000.1	584	584	Proteus mirabilis	Contig	Major	Full	44186	ASM1623754v1	University of Pittsburgh	na	na	na	https://ftp.ncbi.nlm.nih.gov/genomes/all/GCA/016/237/545/GCA_016237545.1_ASM1623754v1
GCA_016237565.1	PRJNA475751	SAMN16982515	JAEHRX000000000.1	584	584	Proteus mirabilis	Contig	Major	Full	44186	ASM1623756v1	University of Pittsburgh	na	na	na	https://ftp.ncbi.nlm.nih.gov/genomes/all/GCA/016/237/565/GCA_016237565.1_ASM1623756v1
GCA_016237585.1	PRJNA475751	SAMN16982874	JAEHRW000000000.1	584	584	Proteus mirabilis	Contig	Major	Full	44186	ASM1623758v1	University of Pittsburgh	na	na	na	https://ftp.ncbi.nlm.nih.gov/genomes/all/GCA/016/237/585/GCA_016237585.1_ASM1623758v1
GCA_016237605.1	PRJNA475751	SAMN16982513	JAEHRU000000000.1	584	584	Proteus mirabilis	Contig	Major	Full	44186	ASM1623760v1	University of Pittsburgh	na	na	na	https://ftp.ncbi.nlm.nih.gov/genomes/all/GCA/016/237/605/GCA_016237605.1_ASM1623760v1
GCA_016237625.1	PRJNA475751	SAMN16982512	JAEHRT000000000.1	584	584	Proteus mirabilis	Contig	Major	Full	44186	ASM1623762v1	University of Pittsburgh	na	na	na	https://ftp.ncbi.nlm.nih.gov/genomes/all/GCA/016/237/625/GCA_016237625.1_ASM1623762v1
GCA_016237645.1	PRJNA475751	SAMN16982510	JAEHRR000000000.1	584	584	Proteus mirabilis	Contig	Major	Full	44186	ASM1623764v1	University of Pittsburgh	na	na	na	https://ftp.ncbi.nlm.nih.gov/genomes/all/GCA/016/237/645/GCA_016237645.1_ASM1623764v1
GCA_016237665.1	PRJNA475751	SAMN16982509	JAEHRQ000000000.1	584	584	Proteus mirabilis	Contig	Major	Full	44186	ASM1623766v1	University of Pittsburgh	na	na	na	https://ftp.ncbi.nlm.nih.gov/genomes/all/GCA/016/237/665/GCA_016237665.1_ASM1623766v1
GCA_016237685.1	PRJNA475751	SAMN16982507	JAEHRO000000000.1	584	584	Proteus mirabilis	Contig	Major	Full	44186	ASM1623768v1	University of Pittsburgh	na	na	na	https://ftp.ncbi.nlm.nih.gov/genomes/all/GCA/016/237/685/GCA_016237685.1_ASM1623768v1
GCA_016237715.1	PRJNA475751	SAMN16982508	JAEHRP000000000.1	584	584	Proteus mirabilis	Contig	Major	Full	44186	ASM1623771v1	University of Pittsburgh	na	na	na	https://ftp.ncbi.nlm.nih.gov/genomes/all/GCA/016/237/715/GCA_016237715.1_ASM1623771v1
GCA_016237745.1	PRJNA475751	SAMN16982506	JAEHRN000000000.1	584	584	Proteus mirabilis	Contig	Major	Full	44186	ASM1623774v1	University of Pittsburgh	na	na	na	https://ftp.ncbi.nlm.nih.gov/genomes/all/GCA/016/237/745/GCA_016237745.1_ASM1623774v1
GCA_016237765.1	PRJNA475751	SAMN16982505	JAEHRM000000000.1	584	584	Proteus mirabilis	Contig	Major	Full	44186	ASM1623776v1	University of Pittsburgh	na	na	na	https://ftp.ncbi.nlm.nih.gov/genomes/all/GCA/016/237/765/GCA_016237765.1_ASM1623776v1
GCA_016237785.1	PRJNA475751	SAMN16982501	JAEHRI000000000.1	584	584	Proteus mirabilis	Contig	Major	Full	44186	ASM1623778v1	University of Pittsburgh	na	na	na	https://ftp.ncbi.nlm.nih.gov/genomes/all/GCA/016/237/785/GCA_016237785.1_ASM1623778v1
GCA_016237805.1	PRJNA475751	SAMN16982500	JAEHRH000000000.1	584	584	Proteus mirabilis	Contig	Major	Full	44186	ASM1623780v1	University of Pittsburgh	na	na	na	https://ftp.ncbi.nlm.nih.gov/genomes/all/GCA/016/237/805/GCA_016237805.1_ASM1623780v1
GCA_016237825.1	PRJNA475751	SAMN16982504	JAEHRL000000000.1	584	584	Proteus mirabilis	Contig	Major	Full	44186	ASM1623782v1	University of Pittsburgh	na	na	na	https://ftp.ncbi.nlm.nih.gov/genomes/all/GCA/016/237/825/GCA_016237825.1_ASM1623782v1
GCA_016237845.1	PRJNA475751	SAMN16982503	JAEHRK000000000.1	584	584	Proteus mirabilis	Contig	Major	Full	44186	ASM1623784v1	University of Pittsburgh	na	na	na	https://ftp.ncbi.nlm.nih.gov/genomes/all/GCA/016/237/845/GCA_016237845.1_ASM1623784v1
GCA_016237865.1	PRJNA475751	SAMN16982502	JAEHRJ000000000.1	584	584	Proteus mirabilis	Contig	Major	Full	44186	ASM1623786v1	University of Pittsburgh	na	na	na	https://ftp.ncbi.nlm.nih.gov/genomes/all/GCA/016/237/865/GCA_016237865.1_ASM1623786v1
GCA_016237885.1	PRJNA475751	SAMN16982497	JAEHRE000000000.1	584	584	Proteus mirabilis	Contig	Major	Full	44186	ASM1623788v1	University of Pittsburgh	na	na	na	https://ftp.ncbi.nlm.nih.gov/genomes/all/GCA/016/237/885/GCA_016237885.1_ASM1623788v1
GCA_016237905.1	PRJNA475751	SAMN16982499	JAEHRG000000000.1	584	584	Proteus mirabilis	Contig	Major	Full	44186	ASM1623790v1	University of Pittsburgh	na	na	na	https://ftp.ncbi.nlm.nih.gov/genomes/all/GCA/016/237/905/GCA_016237905.1_ASM1623790v1
GCA_016237925.1	PRJNA475751	SAMN16982498	JAEHRF000000000.1	584	584	Proteus mirabilis	Contig	Major	Full	44186	ASM1623792v1	University of Pittsburgh	na	na	na	https://ftp.ncbi.nlm.nih.gov/genomes/all/GCA/016/237/925/GCA_016237925.1_ASM1623792v1
GCA_016237945.1	PRJNA475751	SAMN16982496	JAEHRD000000000.1	584	584	Proteus mirabilis	Contig	Major	Full	44186	ASM1623794v1	University of Pittsburgh	na	na	na	https://ftp.ncbi.nlm.nih.gov/genomes/all/GCA/016/237/945/GCA_016237945.1_ASM1623794v1
GCA_016237965.1	PRJNA475751	SAMN16982495	JAEHRC000000000.1	584	584	Proteus mirabilis	Contig	Major	Full	44186	ASM1623796v1	University of Pittsburgh	na	na	na	https://ftp.ncbi.nlm.nih.gov/genomes/all/GCA/016/237/965/GCA_016237965.1_ASM1623796v1
GCA_016238005.1	PRJNA475751	SAMN16982493	JAEHRA000000000.1	584	584	Proteus mirabilis	Contig	Major	Full	44186	ASM1623800v1	University of Pittsburgh	na	na	na	https://ftp.ncbi.nlm.nih.gov/genomes/all/GCA/016/238/005/GCA_016238005.1_ASM1623800v1
GCA_016238025.1	PRJNA475751	SAMN16982490	JAEHQX000000000.1	584	584	Proteus mirabilis	Contig	Major	Full	44186	ASM1623802v1	University of Pittsburgh	na	na	na	https://ftp.ncbi.nlm.nih.gov/genomes/all/GCA/016/238/025/GCA_016238025.1_ASM1623802v1
GCA_016238045.1	PRJNA475751	SAMN16982491	JAEHQY000000000.1	584	584	Proteus mirabilis	Contig	Major	Full	44186	ASM1623804v1	University of Pittsburgh	na	na	na	https://ftp.ncbi.nlm.nih.gov/genomes/all/GCA/016/238/045/GCA_016238045.1_ASM1623804v1
GCA_016238065.1	PRJNA475751	SAMN16982494	JAEHRB000000000.1	584	584	Proteus mirabilis	Contig	Major	Full	44186	ASM1623806v1	University of Pittsburgh	na	na	na	https://ftp.ncbi.nlm.nih.gov/genomes/all/GCA/016/238/065/GCA_016238065.1_ASM1623806v1
GCA_016238085.1	PRJNA475751	SAMN16982492	JAEHQZ000000000.1	584	584	Proteus mirabilis	Contig	Major	Full	44186	ASM1623808v1	University of Pittsburgh	na	na	na	https://ftp.ncbi.nlm.nih.gov/genomes/all/GCA/016/238/085/GCA_016238085.1_ASM1623808v1
GCA_016238115.1	PRJNA475751	SAMN16982489	JAEHQW000000000.1	584	584	Proteus mirabilis	Contig	Major	Full	44186	ASM1623811v1	University of Pittsburgh	na	na	na	https://ftp.ncbi.nlm.nih.gov/genomes/all/GCA/016/238/115/GCA_016238115.1_ASM1623811v1
GCA_016238145.1	PRJNA475751	SAMN16982488	JAEHQV000000000.1	584	584	Proteus mirabilis	Contig	Major	Full	44186	ASM1623814v1	University of Pittsburgh	na	na	na	https://ftp.ncbi.nlm.nih.gov/genomes/all/GCA/016/238/145/GCA_016238145.1_ASM1623814v1
GCA_016238165.1	PRJNA475751	SAMN16982487	JAEHQT000000000.1	584	584	Proteus mirabilis	Contig	Major	Full	44186	ASM1623816v1	University of Pittsburgh	na	na	na	https://ftp.ncbi.nlm.nih.gov/genomes/all/GCA/016/238/165/GCA_016238165.1_ASM1623816v1
GCA_016238185.1	PRJNA475751	SAMN16982486	JAEHQS000000000.1	584	584	Proteus mirabilis	Contig	Major	Full	44186	ASM1623818v1	University of Pittsburgh	na	na	na	https://ftp.ncbi.nlm.nih.gov/genomes/all/GCA/016/238/185/GCA_016238185.1_ASM1623818v1
GCA_016238205.1	PRJNA475751	SAMN16982483	JAEHQP000000000.1	584	584	Proteus mirabilis	Contig	Major	Full	44186	ASM1623820v1	University of Pittsburgh	na	na	na	https://ftp.ncbi.nlm.nih.gov/genomes/all/GCA/016/238/205/GCA_016238205.1_ASM1623820v1
GCA_016238225.1	PRJNA475751	SAMN16982482	JAEHQO000000000.1	584	584	Proteus mirabilis	Contig	Major	Full	44186	ASM1623822v1	University of Pittsburgh	na	na	na	https://ftp.ncbi.nlm.nih.gov/genomes/all/GCA/016/238/225/GCA_016238225.1_ASM1623822v1
GCA_016238235.1	PRJNA475751	SAMN16982485	JAEHQR000000000.1	584	584	Proteus mirabilis	Contig	Major	Full	44186	ASM1623823v1	University of Pittsburgh	na	na	na	https://ftp.ncbi.nlm.nih.gov/genomes/all/GCA/016/238/235/GCA_016238235.1_ASM1623823v1
GCA_016238255.1	PRJNA475751	SAMN16982484	JAEHQQ000000000.1	584	584	Proteus mirabilis	Contig	Major	Full	44186	ASM1623825v1	University of Pittsburgh	na	na	na	https://ftp.ncbi.nlm.nih.gov/genomes/all/GCA/016/238/255/GCA_016238255.1_ASM1623825v1
GCA_016238285.1	PRJNA475751	SAMN16982481	JAEHQN000000000.1	584	584	Proteus mirabilis	Contig	Major	Full	44186	ASM1623828v1	University of Pittsburgh	na	na	na	https://ftp.ncbi.nlm.nih.gov/genomes/all/GCA/016/238/285/GCA_016238285.1_ASM1623828v1
GCA_016238305.1	PRJNA475751	SAMN16982480	JAEHQM000000000.1	584	584	Proteus mirabilis	Contig	Major	Full	44186	ASM1623830v1	University of Pittsburgh	na	na	na	https://ftp.ncbi.nlm.nih.gov/genomes/all/GCA/016/238/305/GCA_016238305.1_ASM1623830v1
GCA_016238325.1	PRJNA475751	SAMN16982478	JAEHQK000000000.1	584	584	Proteus mirabilis	Contig	Major	Full	44186	ASM1623832v1	University of Pittsburgh	na	na	na	https://ftp.ncbi.nlm.nih.gov/genomes/all/GCA/016/238/325/GCA_016238325.1_ASM1623832v1
GCA_016238345.1	PRJNA475751	SAMN16982476	JAEHQI000000000.1	584	584	Proteus mirabilis	Contig	Major	Full	44186	ASM1623834v1	University of Pittsburgh	na	na	na	https://ftp.ncbi.nlm.nih.gov/genomes/all/GCA/016/238/345/GCA_016238345.1_ASM1623834v1
GCA_016238365.1	PRJNA475751	SAMN16982477	JAEHQJ000000000.1	584	584	Proteus mirabilis	Contig	Major	Full	44186	ASM1623836v1	University of Pittsburgh	na	na	na	https://ftp.ncbi.nlm.nih.gov/genomes/all/GCA/016/238/365/GCA_016238365.1_ASM1623836v1
GCA_016238385.1	PRJNA475751	SAMN16982479	JAEHQL000000000.1	584	584	Proteus mirabilis	Contig	Major	Full	44186	ASM1623838v1	University of Pittsburgh	na	na	na	https://ftp.ncbi.nlm.nih.gov/genomes/all/GCA/016/238/385/GCA_016238385.1_ASM1623838v1
GCA_016238405.1	PRJNA475751	SAMN16982867	JAEHQH000000000.1	584	584	Proteus mirabilis	Contig	Major	Full	44186	ASM1623840v1	University of Pittsburgh	na	na	na	https://ftp.ncbi.nlm.nih.gov/genomes/all/GCA/016/238/405/GCA_016238405.1_ASM1623840v1
GCA_016238425.1	PRJNA475751	SAMN16982473	JAEHQD000000000.1	584	584	Proteus mirabilis	Contig	Major	Full	44186	ASM1623842v1	University of Pittsburgh	na	na	na	https://ftp.ncbi.nlm.nih.gov/genomes/all/GCA/016/238/425/GCA_016238425.1_ASM1623842v1
GCA_016238475.1	PRJNA475751	SAMN16982475	JAEHQG000000000.1	584	584	Proteus mirabilis	Contig	Major	Full	44186	ASM1623847v1	University of Pittsburgh	na	na	na	https://ftp.ncbi.nlm.nih.gov/genomes/all/GCA/016/238/475/GCA_016238475.1_ASM1623847v1
GCA_016238505.1	PRJNA475751	SAMN16982474	JAEHQF000000000.1	584	584	Proteus mirabilis	Contig	Major	Full	44186	ASM1623850v1	University of Pittsburgh	na	na	na	https://ftp.ncbi.nlm.nih.gov/genomes/all/GCA/016/238/505/GCA_016238505.1_ASM1623850v1
GCA_016238525.1	PRJNA475751	SAMN16982472	JAEHQC000000000.1	584	584	Proteus mirabilis	Contig	Major	Full	44186	ASM1623852v1	University of Pittsburgh	na	na	na	https://ftp.ncbi.nlm.nih.gov/genomes/all/GCA/016/238/525/GCA_016238525.1_ASM1623852v1
GCA_016238565.1	PRJNA475751	SAMN16982865	JAEHQB000000000.1	584	584	Proteus mirabilis	Contig	Major	Full	44186	ASM1623856v1	University of Pittsburgh	na	na	na	https://ftp.ncbi.nlm.nih.gov/genomes/all/GCA/016/238/565/GCA_016238565.1_ASM1623856v1
GCA_016238585.1	PRJNA475751	SAMN16982471	JAEHQA000000000.1	584	584	Proteus mirabilis	Contig	Major	Full	44186	ASM1623858v1	University of Pittsburgh	na	na	na	https://ftp.ncbi.nlm.nih.gov/genomes/all/GCA/016/238/585/GCA_016238585.1_ASM1623858v1
GCA_016238605.1	PRJNA475751	SAMN16982470	JAEHPZ000000000.1	584	584	Proteus mirabilis	Contig	Major	Full	44186	ASM1623860v1	University of Pittsburgh	na	na	na	https://ftp.ncbi.nlm.nih.gov/genomes/all/GCA/016/238/605/GCA_016238605.1_ASM1623860v1
GCA_016238625.1	PRJNA475751	SAMN16982469	JAEHPY000000000.1	584	584	Proteus mirabilis	Contig	Major	Full	44186	ASM1623862v1	University of Pittsburgh	na	na	na	https://ftp.ncbi.nlm.nih.gov/genomes/all/GCA/016/238/625/GCA_016238625.1_ASM1623862v1
GCA_016238645.1	PRJNA475751	SAMN16982468	JAEHPX000000000.1	584	584	Proteus mirabilis	Contig	Major	Full	44186	ASM1623864v1	University of Pittsburgh	na	na	na	https://ftp.ncbi.nlm.nih.gov/genomes/all/GCA/016/238/645/GCA_016238645.1_ASM1623864v1
GCA_016238665.1	PRJNA475751	SAMN16982465	JAEHPU000000000.1	584	584	Proteus mirabilis	Contig	Major	Full	44186	ASM1623866v1	University of Pittsburgh	na	na	na	https://ftp.ncbi.nlm.nih.gov/genomes/all/GCA/016/238/665/GCA_016238665.1_ASM1623866v1
GCA_016238675.1	PRJNA475751	SAMN16982467	JAEHPW000000000.1	584	584	Proteus mirabilis	Contig	Major	Full	44186	ASM1623867v1	University of Pittsburgh	na	na	na	https://ftp.ncbi.nlm.nih.gov/genomes/all/GCA/016/238/675/GCA_016238675.1_ASM1623867v1
GCA_016238705.1	PRJNA475751	SAMN16982466	JAEHPV000000000.1	584	584	Proteus mirabilis	Contig	Major	Full	44186	ASM1623870v1	University of Pittsburgh	na	na	na	https://ftp.ncbi.nlm.nih.gov/genomes/all/GCA/016/238/705/GCA_016238705.1_ASM1623870v1
GCA_016238725.1	PRJNA475751	SAMN16982464	JAEHPT000000000.1	584	584	Proteus mirabilis	Contig	Major	Full	44186	ASM1623872v1	University of Pittsburgh	na	na	na	https://ftp.ncbi.nlm.nih.gov/genomes/all/GCA/016/238/725/GCA_016238725.1_ASM1623872v1
GCA_016238745.1	PRJNA475751	SAMN16982460	JAEHPP000000000.1	584	584	Proteus mirabilis	Contig	Major	Full	44186	ASM1623874v1	University of Pittsburgh	na	na	na	https://ftp.ncbi.nlm.nih.gov/genomes/all/GCA/016/238/745/GCA_016238745.1_ASM1623874v1
GCA_016238755.1	PRJNA475751	SAMN16982463	JAEHPS000000000.1	584	584	Proteus mirabilis	Contig	Major	Full	44186	ASM1623875v1	University of Pittsburgh	na	na	na	https://ftp.ncbi.nlm.nih.gov/genomes/all/GCA/016/238/755/GCA_016238755.1_ASM1623875v1
GCA_016238785.1	PRJNA475751	SAMN16982461	JAEHPQ000000000.1	584	584	Proteus mirabilis	Contig	Major	Full	44186	ASM1623878v1	University of Pittsburgh	na	na	na	https://ftp.ncbi.nlm.nih.gov/genomes/all/GCA/016/238/785/GCA_016238785.1_ASM1623878v1
GCA_016238805.1	PRJNA475751	SAMN16982462	JAEHPR000000000.1	584	584	Proteus mirabilis	Contig	Major	Full	44186	ASM1623880v1	University of Pittsburgh	na	na	na	https://ftp.ncbi.nlm.nih.gov/genomes/all/GCA/016/238/805/GCA_016238805.1_ASM1623880v1
GCA_016238825.1	PRJNA475751	SAMN16982459	JAEHPO000000000.1	584	584	Proteus mirabilis	Contig	Major	Full	44186	ASM1623882v1	University of Pittsburgh	na	na	na	https://ftp.ncbi.nlm.nih.gov/genomes/all/GCA/016/238/825/GCA_016238825.1_ASM1623882v1
GCA_016238845.1	PRJNA475751	SAMN16982458	JAEHPN000000000.1	584	584	Proteus mirabilis	Contig	Major	Full	44186	ASM1623884v1	University of Pittsburgh	na	na	na	https://ftp.ncbi.nlm.nih.gov/genomes/all/GCA/016/238/845/GCA_016238845.1_ASM1623884v1
GCA_016238865.1	PRJNA475751	SAMN16982457	JAEHPM000000000.1	584	584	Proteus mirabilis	Contig	Major	Full	44186	ASM1623886v1	University of Pittsburgh	na	na	na	https://ftp.ncbi.nlm.nih.gov/genomes/all/GCA/016/238/865/GCA_016238865.1_ASM1623886v1
GCA_016238885.1	PRJNA475751	SAMN16982456	JAEHPL000000000.1	584	584	Proteus mirabilis	Contig	Major	Full	44186	ASM1623888v1	University of Pittsburgh	na	na	na	https://ftp.ncbi.nlm.nih.gov/genomes/all/GCA/016/238/885/GCA_016238885.1_ASM1623888v1
GCA_016238905.1	PRJNA475751	SAMN16982453	JAEHPI000000000.1	584	584	Proteus mirabilis	Contig	Major	Full	44186	ASM1623890v1	University of Pittsburgh	na	na	na	https://ftp.ncbi.nlm.nih.gov/genomes/all/GCA/016/238/905/GCA_016238905.1_ASM1623890v1
GCA_016238925.1	PRJNA475751	SAMN16982455	JAEHPK000000000.1	584	584	Proteus mirabilis	Contig	Major	Full	44186	ASM1623892v1	University of Pittsburgh	na	na	na	https://ftp.ncbi.nlm.nih.gov/genomes/all/GCA/016/238/925/GCA_016238925.1_ASM1623892v1
GCA_016238945.1	PRJNA475751	SAMN16982454	JAEHPJ000000000.1	584	584	Proteus mirabilis	Contig	Major	Full	44186	ASM1623894v1	University of Pittsburgh	na	na	na	https://ftp.ncbi.nlm.nih.gov/genomes/all/GCA/016/238/945/GCA_016238945.1_ASM1623894v1
GCA_016238965.1	PRJNA475751	SAMN16982451	JAEHPG000000000.1	584	584	Proteus mirabilis	Contig	Major	Full	44186	ASM1623896v1	University of Pittsburgh	na	na	na	https://ftp.ncbi.nlm.nih.gov/genomes/all/GCA/016/238/965/GCA_016238965.1_ASM1623896v1
GCA_016238985.1	PRJNA475751	SAMN16982452	JAEHPH000000000.1	584	584	Proteus mirabilis	Contig	Major	Full	44186	ASM1623898v1	University of Pittsburgh	na	na	na	https://ftp.ncbi.nlm.nih.gov/genomes/all/GCA/016/238/985/GCA_016238985.1_ASM1623898v1
GCA_016239005.1	PRJNA475751	SAMN16982450	JAEHPF000000000.1	584	584	Proteus mirabilis	Contig	Major	Full	44186	ASM1623900v1	University of Pittsburgh	na	na	na	https://ftp.ncbi.nlm.nih.gov/genomes/all/GCA/016/239/005/GCA_016239005.1_ASM1623900v1
GCA_016239025.1	PRJNA475751	SAMN16982449	JAEHPE000000000.1	584	584	Proteus mirabilis	Contig	Major	Full	44186	ASM1623902v1	University of Pittsburgh	na	na	na	https://ftp.ncbi.nlm.nih.gov/genomes/all/GCA/016/239/025/GCA_016239025.1_ASM1623902v1
GCA_016239045.1	PRJNA475751	SAMN16982448	JAEHPD000000000.1	584	584	Proteus mirabilis	Contig	Major	Full	44186	ASM1623904v1	University of Pittsburgh	na	na	na	https://ftp.ncbi.nlm.nih.gov/genomes/all/GCA/016/239/045/GCA_016239045.1_ASM1623904v1
GCA_016239065.1	PRJNA475751	SAMN16982447	JAEHPC000000000.1	584	584	Proteus mirabilis	Contig	Major	Full	44186	ASM1623906v1	University of Pittsburgh	na	na	na	https://ftp.ncbi.nlm.nih.gov/genomes/all/GCA/016/239/065/GCA_016239065.1_ASM1623906v1
GCA_016239085.1	PRJNA475751	SAMN16982445	JAEHPA000000000.1	584	584	Proteus mirabilis	Contig	Major	Full	44186	ASM1623908v1	University of Pittsburgh	na	na	na	https://ftp.ncbi.nlm.nih.gov/genomes/all/GCA/016/239/085/GCA_016239085.1_ASM1623908v1
GCA_016239105.1	PRJNA475751	SAMN16982446	JAEHPB000000000.1	584	584	Proteus mirabilis	Contig	Major	Full	44186	ASM1623910v1	University of Pittsburgh	na	na	na	https://ftp.ncbi.nlm.nih.gov/genomes/all/GCA/016/239/105/GCA_016239105.1_ASM1623910v1
GCA_016239125.1	PRJNA475751	SAMN16982443	JAEHOX000000000.1	584	584	Proteus mirabilis	Contig	Major	Full	44186	ASM1623912v1	University of Pittsburgh	na	na	na	https://ftp.ncbi.nlm.nih.gov/genomes/all/GCA/016/239/125/GCA_016239125.1_ASM1623912v1
GCA_016239145.1	PRJNA475751	SAMN16982441	JAEHOV000000000.1	584	584	Proteus mirabilis	Contig	Major	Full	44186	ASM1623914v1	University of Pittsburgh	na	na	na	https://ftp.ncbi.nlm.nih.gov/genomes/all/GCA/016/239/145/GCA_016239145.1_ASM1623914v1
GCA_016239175.1	PRJNA475751	SAMN16982444	JAEHOZ000000000.1	584	584	Proteus mirabilis	Contig	Major	Full	44186	ASM1623917v1	University of Pittsburgh	na	na	na	https://ftp.ncbi.nlm.nih.gov/genomes/all/GCA/016/239/175/GCA_016239175.1_ASM1623917v1
GCA_016239195.1	PRJNA475751	SAMN16982442	JAEHOW000000000.1	584	584	Proteus mirabilis	Contig	Major	Full	44186	ASM1623919v1	University of Pittsburgh	na	na	na	https://ftp.ncbi.nlm.nih.gov/genomes/all/GCA/016/239/195/GCA_016239195.1_ASM1623919v1
GCA_016239225.1	PRJNA475751	SAMN16982440	JAEHOU000000000.1	584	584	Proteus mirabilis	Contig	Major	Full	44186	ASM1623922v1	University of Pittsburgh	na	na	na	https://ftp.ncbi.nlm.nih.gov/genomes/all/GCA/016/239/225/GCA_016239225.1_ASM1623922v1
GCA_016239245.1	PRJNA475751	SAMN16982437	JAEHOR000000000.1	584	584	Proteus mirabilis	Contig	Major	Full	44186	ASM1623924v1	University of Pittsburgh	na	na	na	https://ftp.ncbi.nlm.nih.gov/genomes/all/GCA/016/239/245/GCA_016239245.1_ASM1623924v1
GCA_016239265.1	PRJNA475751	SAMN16982438	JAEHOS000000000.1	584	584	Proteus mirabilis	Contig	Major	Full	44186	ASM1623926v1	University of Pittsburgh	na	na	na	https://ftp.ncbi.nlm.nih.gov/genomes/all/GCA/016/239/265/GCA_016239265.1_ASM1623926v1
GCA_016239285.1	PRJNA475751	SAMN16982439	JAEHOT000000000.1	584	584	Proteus mirabilis	Contig	Major	Full	44186	ASM1623928v1	University of Pittsburgh	na	na	na	https://ftp.ncbi.nlm.nih.gov/genomes/all/GCA/016/239/285/GCA_016239285.1_ASM1623928v1
GCA_016239355.1	PRJNA475751	SAMN16982436	JAEHOO000000000.1	584	584	Proteus mirabilis	Contig	Major	Full	44186	ASM1623935v1	University of Pittsburgh	na	na	na	https://ftp.ncbi.nlm.nih.gov/genomes/all/GCA/016/239/355/GCA_016239355.1_ASM1623935v1
GCA_002364645.1	PRJNA348753	SAMN06451193	DEYS00000000.1	584	584	Proteus mirabilis	Scaffold	Major	Full	43004	ASM236464v1	University of Queensland	na	na	na	https://ftp.ncbi.nlm.nih.gov/genomes/all/GCA/002/364/645/GCA_002364645.1_ASM236464v1
GCA_017169595.1	PRJNA516144	SAMN10755218	SDFN00000000.1	584	584	Proteus mirabilis	Contig	Major	Full	44260	ASM1716959v1	University of Queensland	GCF_017169595.1	identical	na	https://ftp.ncbi.nlm.nih.gov/genomes/all/GCA/017/169/595/GCA_017169595.1_ASM1716959v1
GCA_017169615.1	PRJNA516144	SAMN10755217	SDFM00000000.1	584	584	Proteus mirabilis	Contig	Major	Full	44260	ASM1716961v1	University of Queensland	GCF_017169615.1	identical	na	https://ftp.ncbi.nlm.nih.gov/genomes/all/GCA/017/169/615/GCA_017169615.1_ASM1716961v1
GCA_017169635.1	PRJNA516144	SAMN10755215	SDFK00000000.1	584	584	Proteus mirabilis	Contig	Major	Full	44260	ASM1716963v1	University of Queensland	GCF_017169635.1	identical	na	https://ftp.ncbi.nlm.nih.gov/genomes/all/GCA/017/169/635/GCA_017169635.1_ASM1716963v1
GCA_017169655.1	PRJNA516144	SAMN10755216	SDFL00000000.1	584	584	Proteus mirabilis	Contig	Major	Full	44260	ASM1716965v1	University of Queensland	GCF_017169655.1	identical	na	https://ftp.ncbi.nlm.nih.gov/genomes/all/GCA/017/169/655/GCA_017169655.1_ASM1716965v1
GCA_017169675.1	PRJNA516144	SAMN10755214	SDFJ00000000.1	584	584	Proteus mirabilis	Contig	Major	Full	44260	ASM1716967v1	University of Queensland	GCF_017169675.1	identical	na	https://ftp.ncbi.nlm.nih.gov/genomes/all/GCA/017/169/675/GCA_017169675.1_ASM1716967v1
GCA_017169695.1	PRJNA516144	SAMN10755213	SDFI00000000.1	584	584	Proteus mirabilis	Contig	Major	Full	44260	ASM1716969v1	University of Queensland	GCF_017169695.1	identical	na	https://ftp.ncbi.nlm.nih.gov/genomes/all/GCA/017/169/695/GCA_017169695.1_ASM1716969v1
GCA_017169715.1	PRJNA516144	SAMN10755210	SDFF00000000.1	584	584	Proteus mirabilis	Contig	Major	Full	44260	ASM1716971v1	University of Queensland	GCF_017169715.1	identical	na	https://ftp.ncbi.nlm.nih.gov/genomes/all/GCA/017/169/715/GCA_017169715.1_ASM1716971v1
GCA_017169735.1	PRJNA516144	SAMN10755211	SDFG00000000.1	584	584	Proteus mirabilis	Contig	Major	Full	44260	ASM1716973v1	University of Queensland	GCF_017169735.1	identical	na	https://ftp.ncbi.nlm.nih.gov/genomes/all/GCA/017/169/735/GCA_017169735.1_ASM1716973v1
GCA_017169745.1	PRJNA516144	SAMN10755209	SDFE00000000.1	584	584	Proteus mirabilis	Contig	Major	Full	44260	ASM1716974v1	University of Queensland	GCF_017169745.1	identical	na	https://ftp.ncbi.nlm.nih.gov/genomes/all/GCA/017/169/745/GCA_017169745.1_ASM1716974v1
GCA_017169755.1	PRJNA516144	SAMN10755212	SDFH00000000.1	584	584	Proteus mirabilis	Contig	Major	Full	44260	ASM1716975v1	University of Queensland	GCF_017169755.1	identical	na	https://ftp.ncbi.nlm.nih.gov/genomes/all/GCA/017/169/755/GCA_017169755.1_ASM1716975v1
GCA_017169795.1	PRJNA516144	SAMN10755208	SDFD00000000.1	584	584	Proteus mirabilis	Contig	Major	Full	44260	ASM1716979v1	University of Queensland	GCF_017169795.1	identical	na	https://ftp.ncbi.nlm.nih.gov/genomes/all/GCA/017/169/795/GCA_017169795.1_ASM1716979v1
GCA_017169815.1	PRJNA516144	SAMN10755207	SDFC00000000.1	584	584	Proteus mirabilis	Contig	Major	Full	44260	ASM1716981v1	University of Queensland	GCF_017169815.1	identical	na	https://ftp.ncbi.nlm.nih.gov/genomes/all/GCA/017/169/815/GCA_017169815.1_ASM1716981v1
GCA_017169835.1	PRJNA516144	SAMN10755205	SDFA00000000.1	584	584	Proteus mirabilis	Contig	Major	Full	44260	ASM1716983v1	University of Queensland	GCF_017169835.1	identical	na	https://ftp.ncbi.nlm.nih.gov/genomes/all/GCA/017/169/835/GCA_017169835.1_ASM1716983v1
GCA_017169855.1	PRJNA516144	SAMN10755204	SDEZ00000000.1	584	584	Proteus mirabilis	Contig	Major	Full	44260	ASM1716985v1	University of Queensland	GCF_017169855.1	identical	na	https://ftp.ncbi.nlm.nih.gov/genomes/all/GCA/017/169/855/GCA_017169855.1_ASM1716985v1
GCA_017169865.1	PRJNA516144	SAMN10755206	SDFB00000000.1	584	584	Proteus mirabilis	Contig	Major	Full	44260	ASM1716986v1	University of Queensland	GCF_017169865.1	identical	na	https://ftp.ncbi.nlm.nih.gov/genomes/all/GCA/017/169/865/GCA_017169865.1_ASM1716986v1
GCA_017169895.1	PRJNA516144	SAMN10755203	SDEY00000000.1	584	584	Proteus mirabilis	Contig	Major	Full	44260	ASM1716989v1	University of Queensland	GCF_017169895.1	identical	na	https://ftp.ncbi.nlm.nih.gov/genomes/all/GCA/017/169/895/GCA_017169895.1_ASM1716989v1
GCA_017169915.1	PRJNA516144	SAMN10755202	SDEX00000000.1	584	584	Proteus mirabilis	Contig	Major	Full	44260	ASM1716991v1	University of Queensland	GCF_017169915.1	identical	na	https://ftp.ncbi.nlm.nih.gov/genomes/all/GCA/017/169/915/GCA_017169915.1_ASM1716991v1
GCA_017169925.1	PRJNA516144	SAMN10755201	SDEW00000000.1	584	584	Proteus mirabilis	Contig	Major	Full	44260	ASM1716992v1	University of Queensland	GCF_017169925.1	identical	na	https://ftp.ncbi.nlm.nih.gov/genomes/all/GCA/017/169/925/GCA_017169925.1_ASM1716992v1
GCA_017169955.1	PRJNA516144	SAMN10755200	SDEV00000000.1	584	584	Proteus mirabilis	Contig	Major	Full	44260	ASM1716995v1	University of Queensland	GCF_017169955.1	identical	na	https://ftp.ncbi.nlm.nih.gov/genomes/all/GCA/017/169/955/GCA_017169955.1_ASM1716995v1
GCA_017169975.1	PRJNA516144	SAMN10755199	SDEU00000000.1	584	584	Proteus mirabilis	Contig	Major	Full	44260	ASM1716997v1	University of Queensland	GCF_017169975.1	identical	na	https://ftp.ncbi.nlm.nih.gov/genomes/all/GCA/017/169/975/GCA_017169975.1_ASM1716997v1
GCA_017169995.1	PRJNA516144	SAMN10755198	SDET00000000.1	584	584	Proteus mirabilis	Contig	Major	Full	44260	ASM1716999v1	University of Queensland	GCF_017169995.1	identical	na	https://ftp.ncbi.nlm.nih.gov/genomes/all/GCA/017/169/995/GCA_017169995.1_ASM1716999v1
GCA_017170015.1	PRJNA516144	SAMN10755196	SDER00000000.1	584	584	Proteus mirabilis	Contig	Major	Full	44260	ASM1717001v1	University of Queensland	GCF_017170015.1	identical	na	https://ftp.ncbi.nlm.nih.gov/genomes/all/GCA/017/170/015/GCA_017170015.1_ASM1717001v1
GCA_017170035.1	PRJNA516144	SAMN10755197	SDES00000000.1	584	584	Proteus mirabilis	Contig	Major	Full	44260	ASM1717003v1	University of Queensland	GCF_017170035.1	identical	na	https://ftp.ncbi.nlm.nih.gov/genomes/all/GCA/017/170/035/GCA_017170035.1_ASM1717003v1
GCA_017170055.1	PRJNA516144	SAMN10755195	SDEQ00000000.1	584	584	Proteus mirabilis	Contig	Major	Full	44260	ASM1717005v1	University of Queensland	GCF_017170055.1	identical	na	https://ftp.ncbi.nlm.nih.gov/genomes/all/GCA/017/170/055/GCA_017170055.1_ASM1717005v1
GCA_006517685.1	PRJNA473355	SAMN09272520	VHOK00000000.1	584	584	Proteus mirabilis	Contig	Major	Full	43646	ASM651768v1	University of Sao Paulo	GCF_006517685.1	identical	na	https://ftp.ncbi.nlm.nih.gov/genomes/all/GCA/006/517/685/GCA_006517685.1_ASM651768v1
GCA_027274405.1	PRJNA912639	SAMN32247495	JAPXDZ000000000.1	584	584	Proteus mirabilis	Contig	Major	Full	44920	ASM2727440v1	University of Saskatchewan	GCF_027274405.1	identical	na	https://ftp.ncbi.nlm.nih.gov/genomes/all/GCA/027/274/405/GCA_027274405.1_ASM2727440v1
GCA_001448445.1	PRJNA289042	SAMN03840807	LGAY00000000.1	584	584	Proteus mirabilis	Contig	Major	Full	42335	ASM144844v1	University of Siena	GCF_001448445.1	identical	na	https://ftp.ncbi.nlm.nih.gov/genomes/all/GCA/001/448/445/GCA_001448445.1_ASM144844v1
GCA_001640985.1	PRJNA318385	SAMN04849770		584	584	Proteus mirabilis	Complete Genome	Major	Full	42499	ASM164098v1	University of Siena	GCF_001640985.1	identical	na	https://ftp.ncbi.nlm.nih.gov/genomes/all/GCA/001/640/985/GCA_001640985.1_ASM164098v1
GCA_001060285.1	PRJNA267549	SAMN03197068	JWCS00000000.1	584	584	Proteus mirabilis	Scaffold	Major	Full	42195	ASM106028v1	University of Washington	GCF_001060285.1	identical	na	https://ftp.ncbi.nlm.nih.gov/genomes/all/GCA/001/060/285/GCA_001060285.1_ASM106028v1
GCA_001060325.1	PRJNA267549	SAMN03197088	JWBY00000000.1	584	584	Proteus mirabilis	Scaffold	Major	Full	42195	ASM106032v1	University of Washington	GCF_001060325.1	identical	na	https://ftp.ncbi.nlm.nih.gov/genomes/all/GCA/001/060/325/GCA_001060325.1_ASM106032v1
GCA_001060355.1	PRJNA267549	SAMN03197106	JWBG00000000.1	584	584	Proteus mirabilis	Scaffold	Major	Full	42195	ASM106035v1	University of Washington	GCF_001060355.1	identical	na	https://ftp.ncbi.nlm.nih.gov/genomes/all/GCA/001/060/355/GCA_001060355.1_ASM106035v1
GCA_001060765.1	PRJNA267549	SAMN03197238	JVWE00000000.1	584	584	Proteus mirabilis	Scaffold	Major	Full	42195	ASM106076v1	University of Washington	GCF_001060765.1	identical	na	https://ftp.ncbi.nlm.nih.gov/genomes/all/GCA/001/060/765/GCA_001060765.1_ASM106076v1
GCA_001060835.1	PRJNA267549	SAMN03197265	JVVD00000000.1	584	584	Proteus mirabilis	Scaffold	Major	Full	42195	ASM106083v1	University of Washington	GCF_001060835.1	identical	na	https://ftp.ncbi.nlm.nih.gov/genomes/all/GCA/001/060/835/GCA_001060835.1_ASM106083v1
GCA_001061515.1	PRJNA267549	SAMN03197287	JVUH00000000.1	584	584	Proteus mirabilis	Contig	Major	Full	42195	ASM106151v1	University of Washington	na	na	na	https://ftp.ncbi.nlm.nih.gov/genomes/all/GCA/001/061/515/GCA_001061515.1_ASM106151v1
GCA_001061595.1	PRJNA267549	SAMN03197306	JVTO00000000.1	584	584	Proteus mirabilis	Scaffold	Major	Full	42195	ASM106159v1	University of Washington	GCF_001061595.1	identical	na	https://ftp.ncbi.nlm.nih.gov/genomes/all/GCA/001/061/595/GCA_001061595.1_ASM106159v1
GCA_001062135.1	PRJNA267549	SAMN03197123	JWAP00000000.1	584	584	Proteus mirabilis	Scaffold	Major	Full	42195	ASM106213v1	University of Washington	GCF_001062135.1	identical	na	https://ftp.ncbi.nlm.nih.gov/genomes/all/GCA/001/062/135/GCA_001062135.1_ASM106213v1
GCA_001062385.1	PRJNA267549	SAMN03197195	JVXV00000000.1	584	584	Proteus mirabilis	Contig	Major	Full	42195	ASM106238v1	University of Washington	GCF_001062385.1	identical	na	https://ftp.ncbi.nlm.nih.gov/genomes/all/GCA/001/062/385/GCA_001062385.1_ASM106238v1
GCA_001062655.1	PRJNA267549	SAMN03197290	JVUE00000000.1	584	584	Proteus mirabilis	Scaffold	Major	Full	42195	ASM106265v1	University of Washington	GCF_001062655.1	identical	na	https://ftp.ncbi.nlm.nih.gov/genomes/all/GCA/001/062/655/GCA_001062655.1_ASM106265v1
GCA_001062745.1	PRJNA267549	SAMN03197311	JVTJ00000000.1	584	584	Proteus mirabilis	Scaffold	Major	Full	42195	ASM106274v1	University of Washington	GCF_001062745.1	identical	na	https://ftp.ncbi.nlm.nih.gov/genomes/all/GCA/001/062/745/GCA_001062745.1_ASM106274v1
GCA_001063035.1	PRJNA267549	SAMN03197423	JVPB00000000.1	584	584	Proteus mirabilis	Scaffold	Major	Full	42195	ASM106303v1	University of Washington	GCF_001063035.1	identical	na	https://ftp.ncbi.nlm.nih.gov/genomes/all/GCA/001/063/035/GCA_001063035.1_ASM106303v1
GCA_001063205.1	PRJNA267549	SAMN03197551	JVKD00000000.1	584	584	Proteus mirabilis	Scaffold	Major	Full	42195	ASM106320v1	University of Washington	GCF_001063205.1	identical	na	https://ftp.ncbi.nlm.nih.gov/genomes/all/GCA/001/063/205/GCA_001063205.1_ASM106320v1
GCA_001063575.1	PRJNA267549	SAMN03197703	JVEH00000000.1	584	584	Proteus mirabilis	Scaffold	Major	Full	42195	ASM106357v1	University of Washington	GCF_001063575.1	identical	na	https://ftp.ncbi.nlm.nih.gov/genomes/all/GCA/001/063/575/GCA_001063575.1_ASM106357v1
GCA_001064105.1	PRJNA267549	SAMN03197440	JVOK00000000.1	584	584	Proteus mirabilis	Scaffold	Major	Full	42195	ASM106410v1	University of Washington	GCF_001064105.1	identical	na	https://ftp.ncbi.nlm.nih.gov/genomes/all/GCA/001/064/105/GCA_001064105.1_ASM106410v1
GCA_001064375.1	PRJNA267549	SAMN03197486	JVMQ00000000.1	584	584	Proteus mirabilis	Scaffold	Major	Full	42195	ASM106437v1	University of Washington	GCF_001064375.1	identical	na	https://ftp.ncbi.nlm.nih.gov/genomes/all/GCA/001/064/375/GCA_001064375.1_ASM106437v1
GCA_001065085.1	PRJNA267549	SAMN03197664	JVFU00000000.1	584	584	Proteus mirabilis	Scaffold	Major	Full	42195	ASM106508v1	University of Washington	GCF_001065085.1	identical	na	https://ftp.ncbi.nlm.nih.gov/genomes/all/GCA/001/065/085/GCA_001065085.1_ASM106508v1
GCA_001065915.1	PRJNA267549	SAMN03197882	JUXK00000000.1	584	584	Proteus mirabilis	Scaffold	Major	Full	42195	ASM106591v1	University of Washington	GCF_001065915.1	identical	na	https://ftp.ncbi.nlm.nih.gov/genomes/all/GCA/001/065/915/GCA_001065915.1_ASM106591v1
GCA_001066855.1	PRJNA267549	SAMN03197875	JUXR00000000.1	584	584	Proteus mirabilis	Contig	Major	Full	42195	ASM106685v1	University of Washington	GCF_001066855.1	identical	na	https://ftp.ncbi.nlm.nih.gov/genomes/all/GCA/001/066/855/GCA_001066855.1_ASM106685v1
GCA_001076695.1	PRJNA267549	SAMN03197564	JVJQ00000000.1	584	584	Proteus mirabilis	Scaffold	Major	Full	42195	ASM107669v1	University of Washington	GCF_001076695.1	identical	na	https://ftp.ncbi.nlm.nih.gov/genomes/all/GCA/001/076/695/GCA_001076695.1_ASM107669v1
GCA_001076705.1	PRJNA267549	SAMN03197609	JVHX00000000.1	584	584	Proteus mirabilis	Scaffold	Major	Full	42195	ASM107670v1	University of Washington	GCF_001076705.1	identical	na	https://ftp.ncbi.nlm.nih.gov/genomes/all/GCA/001/076/705/GCA_001076705.1_ASM107670v1
GCA_001076715.1	PRJNA267549	SAMN03197622	JVHK00000000.1	584	584	Proteus mirabilis	Scaffold	Major	Full	42195	ASM107671v1	University of Washington	GCF_001076715.1	identical	na	https://ftp.ncbi.nlm.nih.gov/genomes/all/GCA/001/076/715/GCA_001076715.1_ASM107671v1
GCA_001076755.1	PRJNA267549	SAMN03197624	JVHI00000000.1	584	584	Proteus mirabilis	Scaffold	Major	Full	42195	ASM107675v1	University of Washington	GCF_001076755.1	identical	na	https://ftp.ncbi.nlm.nih.gov/genomes/all/GCA/001/076/755/GCA_001076755.1_ASM107675v1
GCA_001077105.1	PRJNA267549	SAMN03197847	JUYT00000000.1	584	584	Proteus mirabilis	Scaffold	Major	Full	42195	ASM107710v1	University of Washington	GCF_001077105.1	identical	na	https://ftp.ncbi.nlm.nih.gov/genomes/all/GCA/001/077/105/GCA_001077105.1_ASM107710v1
GCA_029201285.1	PRJNA935533	SAMN33575657		584	584	Proteus mirabilis	Complete Genome	Major	Full	44999	ASM2920128v1	University of Zurich	GCF_029201285.1	identical	na	https://ftp.ncbi.nlm.nih.gov/genomes/all/GCA/029/201/285/GCA_029201285.1_ASM2920128v1
GCA_016725905.1	PRJNA231221	SAMN16357248		584	584	Proteus mirabilis	Complete Genome	Major	Full	44216	ASM1672590v1	US Food and Drug Administration	GCF_016725905.1	identical	na	https://ftp.ncbi.nlm.nih.gov/genomes/all/GCA/016/725/905/GCA_016725905.1_ASM1672590v1
GCA_009183685.1	PRJNA576511	SAMN12995605	WEKH00000000.1	584	584	Proteus mirabilis	Contig	Major	Full	43757	ASM918368v1	USP	GCF_009183685.1	identical	na	https://ftp.ncbi.nlm.nih.gov/genomes/all/GCA/009/183/685/GCA_009183685.1_ASM918368v1
GCA_009183705.1	PRJNA576511	SAMN12995604	WEKI00000000.1	584	584	Proteus mirabilis	Contig	Major	Full	43757	ASM918370v1	USP	GCF_009183705.1	identical	na	https://ftp.ncbi.nlm.nih.gov/genomes/all/GCA/009/183/705/GCA_009183705.1_ASM918370v1
GCA_009183735.1	PRJNA576511	SAMN12995603	WEKJ00000000.1	584	584	Proteus mirabilis	Contig	Major	Full	43757	ASM918373v1	USP	GCF_009183735.1	identical	na	https://ftp.ncbi.nlm.nih.gov/genomes/all/GCA/009/183/735/GCA_009183735.1_ASM918373v1
GCA_009184605.1	PRJNA576511	SAMN12995601	WEKK00000000.1	584	584	Proteus mirabilis	Contig	Major	Full	43757	ASM918460v1	USP	GCF_009184605.1	identical	na	https://ftp.ncbi.nlm.nih.gov/genomes/all/GCA/009/184/605/GCA_009184605.1_ASM918460v1
GCA_011149675.1	PRJNA576511	SAMN12995602		584	584	Proteus mirabilis	Complete Genome	Major	Full	43901	ASM1114967v1	USP	GCF_011149675.1	identical	na	https://ftp.ncbi.nlm.nih.gov/genomes/all/GCA/011/149/675/GCA_011149675.1_ASM1114967v1
GCA_017693175.1	PRJNA660265	SAMN15947202	JADKNB000000000.1	584	584	Proteus mirabilis	Scaffold	Major	Full	44288	ASM1769317v1	Vanderbilt University	GCF_017693175.1	identical	na	https://ftp.ncbi.nlm.nih.gov/genomes/all/GCA/017/693/175/GCA_017693175.1_ASM1769317v1
GCA_017693215.1	PRJNA660265	SAMN15947205	JADKNC000000000.1	584	584	Proteus mirabilis	Contig	Major	Full	44288	ASM1769321v1	Vanderbilt University	GCF_017693215.1	identical	na	https://ftp.ncbi.nlm.nih.gov/genomes/all/GCA/017/693/215/GCA_017693215.1_ASM1769321v1
GCA_017693275.1	PRJNA660265	SAMN15947872	JACYFQ000000000.1	584	584	Proteus mirabilis	Scaffold	Major	Full	44288	ASM1769327v1	Vanderbilt University	GCF_017693275.1	identical	na	https://ftp.ncbi.nlm.nih.gov/genomes/all/GCA/017/693/275/GCA_017693275.1_ASM1769327v1
GCA_017693315.1	PRJNA660265	SAMN15947724	JADKND000000000.1	584	584	Proteus mirabilis	Scaffold	Major	Full	44288	ASM1769331v1	Vanderbilt University	GCF_017693315.1	identical	na	https://ftp.ncbi.nlm.nih.gov/genomes/all/GCA/017/693/315/GCA_017693315.1_ASM1769331v1
GCA_017693355.1	PRJNA660265	SAMN15947597	JACYFP000000000.1	584	584	Proteus mirabilis	Scaffold	Major	Full	44288	ASM1769335v1	Vanderbilt University	GCF_017693355.1	identical	na	https://ftp.ncbi.nlm.nih.gov/genomes/all/GCA/017/693/355/GCA_017693355.1_ASM1769335v1
GCA_017693395.1	PRJNA660265	SAMN15947342	JACYFO000000000.1	584	584	Proteus mirabilis	Scaffold	Major	Full	44288	ASM1769339v1	Vanderbilt University	GCF_017693395.1	identical	na	https://ftp.ncbi.nlm.nih.gov/genomes/all/GCA/017/693/395/GCA_017693395.1_ASM1769339v1
GCA_017693405.1	PRJNA660265	SAMN15947955	JADKNE000000000.1	584	584	Proteus mirabilis	Scaffold	Major	Full	44288	ASM1769340v1	Vanderbilt University	GCF_017693405.1	identical	na	https://ftp.ncbi.nlm.nih.gov/genomes/all/GCA/017/693/405/GCA_017693405.1_ASM1769340v1
GCA_002265355.1	PRJNA395387	SAMN07376756	NOWA00000000.1	584	584	Proteus mirabilis	Scaffold	Major	Full	42969	ASM226535v1	Washington University	GCF_002265355.1	identical	na	https://ftp.ncbi.nlm.nih.gov/genomes/all/GCA/002/265/355/GCA_002265355.1_ASM226535v1
GCA_002265385.1	PRJNA395387	SAMN07376741	NOWB00000000.1	584	584	Proteus mirabilis	Contig	Major	Full	42969	ASM226538v1	Washington University	GCF_002265385.1	identical	na	https://ftp.ncbi.nlm.nih.gov/genomes/all/GCA/002/265/385/GCA_002265385.1_ASM226538v1
GCA_025660455.1	PRJNA885151	SAMN31078296	JAOSFL000000000.1	584	584	Proteus mirabilis	Scaffold	Major	Full	44845	ASM2566045v1	Weifang People's Hospital	GCF_025660455.1	identical	na	https://ftp.ncbi.nlm.nih.gov/genomes/all/GCA/025/660/455/GCA_025660455.1_ASM2566045v1
GCA_025660515.1	PRJNA885151	SAMN31078299	JAOSFI000000000.1	584	584	Proteus mirabilis	Scaffold	Major	Full	44845	ASM2566051v1	Weifang People's Hospital	GCF_025660515.1	identical	na	https://ftp.ncbi.nlm.nih.gov/genomes/all/GCA/025/660/515/GCA_025660515.1_ASM2566051v1
GCA_025660525.1	PRJNA885151	SAMN31078297	JAOSFK000000000.1	584	584	Proteus mirabilis	Scaffold	Major	Full	44845	ASM2566052v1	Weifang People's Hospital	GCF_025660525.1	identical	na	https://ftp.ncbi.nlm.nih.gov/genomes/all/GCA/025/660/525/GCA_025660525.1_ASM2566052v1
GCA_025660555.1	PRJNA885151	SAMN31078298	JAOSFJ000000000.1	584	584	Proteus mirabilis	Scaffold	Major	Full	44845	ASM2566055v1	Weifang People's Hospital	GCF_025660555.1	identical	na	https://ftp.ncbi.nlm.nih.gov/genomes/all/GCA/025/660/555/GCA_025660555.1_ASM2566055v1
GCA_025660575.1	PRJNA885151	SAMN31078300	JAOSFH000000000.1	584	584	Proteus mirabilis	Contig	Major	Full	44845	ASM2566057v1	Weifang People's Hospital	GCF_025660575.1	identical	na	https://ftp.ncbi.nlm.nih.gov/genomes/all/GCA/025/660/575/GCA_025660575.1_ASM2566057v1
GCA_025660585.1	PRJNA885151	SAMN31078294	JAOSFN000000000.1	584	584	Proteus mirabilis	Scaffold	Major	Full	44845	ASM2566058v1	Weifang People's Hospital	GCF_025660585.1	identical	na	https://ftp.ncbi.nlm.nih.gov/genomes/all/GCA/025/660/585/GCA_025660585.1_ASM2566058v1
GCA_025660635.1	PRJNA885151	SAMN31078295	JAOSFM000000000.1	584	584	Proteus mirabilis	Contig	Major	Full	44845	ASM2566063v1	Weifang People's Hospital	GCF_025660635.1	identical	na	https://ftp.ncbi.nlm.nih.gov/genomes/all/GCA/025/660/635/GCA_025660635.1_ASM2566063v1
GCA_014843115.1	PRJNA656064	SAMN15770595		584	584	Proteus mirabilis	Complete Genome	Major	Full	44109	ASM1484311v1	Wuhan Polytechnic University	GCF_014843115.1	identical	na	https://ftp.ncbi.nlm.nih.gov/genomes/all/GCA/014/843/115/GCA_014843115.1_ASM1484311v1
GCA_026016045.1	PRJNA895692	SAMN31527003		584	584	Proteus mirabilis	Complete Genome	Major	Full	44872	ASM2601604v1	Yangzhou	GCF_026016045.1	identical	na	https://ftp.ncbi.nlm.nih.gov/genomes/all/GCA/026/016/045/GCA_026016045.1_ASM2601604v1
GCA_026016065.1	PRJNA895692	SAMN31527195		584	584	Proteus mirabilis	Complete Genome	Major	Full	44872	ASM2601606v1	Yangzhou	GCF_026016065.1	identical	na	https://ftp.ncbi.nlm.nih.gov/genomes/all/GCA/026/016/065/GCA_026016065.1_ASM2601606v1
GCA_026016085.1	PRJNA895692	SAMN31527216		584	584	Proteus mirabilis	Complete Genome	Major	Full	44872	ASM2601608v1	Yangzhou	GCF_026016085.1	identical	na	https://ftp.ncbi.nlm.nih.gov/genomes/all/GCA/026/016/085/GCA_026016085.1_ASM2601608v1
GCA_026016105.1	PRJNA895692	SAMN31527276		584	584	Proteus mirabilis	Complete Genome	Major	Full	44872	ASM2601610v1	Yangzhou	GCF_026016105.1	identical	na	https://ftp.ncbi.nlm.nih.gov/genomes/all/GCA/026/016/105/GCA_026016105.1_ASM2601610v1
GCA_026016125.1	PRJNA895692	SAMN31527305		584	584	Proteus mirabilis	Complete Genome	Major	Full	44872	ASM2601612v1	Yangzhou	GCF_026016125.1	identical	na	https://ftp.ncbi.nlm.nih.gov/genomes/all/GCA/026/016/125/GCA_026016125.1_ASM2601612v1
GCA_026016145.1	PRJNA895692	SAMN31527278		584	584	Proteus mirabilis	Complete Genome	Major	Full	44872	ASM2601614v1	Yangzhou	GCF_026016145.1	identical	na	https://ftp.ncbi.nlm.nih.gov/genomes/all/GCA/026/016/145/GCA_026016145.1_ASM2601614v1
GCA_026108035.1	PRJNA895692	SAMN31527359	JAPDOJ000000000.1	584	584	Proteus mirabilis	Contig	Major	Full	44874	ASM2610803v1	Yangzhou	GCF_026108035.1	identical	na	https://ftp.ncbi.nlm.nih.gov/genomes/all/GCA/026/108/035/GCA_026108035.1_ASM2610803v1
GCA_011045855.1	PRJNA599042	SAMN13738061		584	584	Proteus mirabilis	Complete Genome	Major	Full	43892	ASM1104585v1	Yangzhou University	GCF_011045855.1	identical	na	https://ftp.ncbi.nlm.nih.gov/genomes/all/GCA/011/045/855/GCA_011045855.1_ASM1104585v1
GCA_017808555.1	PRJNA685919	SAMN17100626		584	584	Proteus mirabilis	Complete Genome	Major	Full	44292	ASM1780855v1	Yangzhou university	GCF_017808555.1	identical	na	https://ftp.ncbi.nlm.nih.gov/genomes/all/GCA/017/808/555/GCA_017808555.1_ASM1780855v1
GCA_019660825.1	PRJNA752009	SAMN20568155	JAIFRA000000000.1	584	584	Proteus mirabilis	Contig	Major	Full	44425	ASM1966082v1	Yangzhou University	GCF_019660825.1	identical	na	https://ftp.ncbi.nlm.nih.gov/genomes/all/GCA/019/660/825/GCA_019660825.1_ASM1966082v1
GCA_023604285.1	PRJNA841796	SAMN28617692	JAMKNU000000000.1	584	584	Proteus mirabilis	Scaffold	Major	Full	44711	ASM2360428v1	Zhejiang Academy of Agricultural Sciences	GCF_023604285.1	identical	na	https://ftp.ncbi.nlm.nih.gov/genomes/all/GCA/023/604/285/GCA_023604285.1_ASM2360428v1
GCA_023604305.1	PRJNA841796	SAMN28617709	JAMKNE000000000.1	584	584	Proteus mirabilis	Scaffold	Major	Full	44711	ASM2360430v1	Zhejiang Academy of Agricultural Sciences	GCF_023604305.1	identical	na	https://ftp.ncbi.nlm.nih.gov/genomes/all/GCA/023/604/305/GCA_023604305.1_ASM2360430v1
GCA_023604315.1	PRJNA841796	SAMN28617708	JAMKNF000000000.1	584	584	Proteus mirabilis	Scaffold	Major	Full	44711	ASM2360431v1	Zhejiang Academy of Agricultural Sciences	GCF_023604315.1	identical	na	https://ftp.ncbi.nlm.nih.gov/genomes/all/GCA/023/604/315/GCA_023604315.1_ASM2360431v1
GCA_023604335.1	PRJNA841796	SAMN28617698	JAMKNO000000000.1	584	584	Proteus mirabilis	Scaffold	Major	Full	44711	ASM2360433v1	Zhejiang Academy of Agricultural Sciences	GCF_023604335.1	identical	na	https://ftp.ncbi.nlm.nih.gov/genomes/all/GCA/023/604/335/GCA_023604335.1_ASM2360433v1
GCA_023604365.1	PRJNA841796	SAMN28617710	JAMKND000000000.1	584	584	Proteus mirabilis	Scaffold	Major	Full	44711	ASM2360436v1	Zhejiang Academy of Agricultural Sciences	GCF_023604365.1	identical	na	https://ftp.ncbi.nlm.nih.gov/genomes/all/GCA/023/604/365/GCA_023604365.1_ASM2360436v1
GCA_023604385.1	PRJNA841796	SAMN28617707	JAMKNG000000000.1	584	584	Proteus mirabilis	Scaffold	Major	Full	44711	ASM2360438v1	Zhejiang Academy of Agricultural Sciences	GCF_023604385.1	identical	na	https://ftp.ncbi.nlm.nih.gov/genomes/all/GCA/023/604/385/GCA_023604385.1_ASM2360438v1
GCA_023604395.1	PRJNA841796	SAMN28617686	JAMKOA000000000.1	584	584	Proteus mirabilis	Scaffold	Major	Full	44711	ASM2360439v1	Zhejiang Academy of Agricultural Sciences	GCF_023604395.1	identical	na	https://ftp.ncbi.nlm.nih.gov/genomes/all/GCA/023/604/395/GCA_023604395.1_ASM2360439v1
GCA_023604425.1	PRJNA841796	SAMN28617687	JAMKNZ000000000.1	584	584	Proteus mirabilis	Scaffold	Major	Full	44711	ASM2360442v1	Zhejiang Academy of Agricultural Sciences	GCF_023604425.1	identical	na	https://ftp.ncbi.nlm.nih.gov/genomes/all/GCA/023/604/425/GCA_023604425.1_ASM2360442v1
GCA_023604445.1	PRJNA841796	SAMN28617685	JAMKOB000000000.1	584	584	Proteus mirabilis	Scaffold	Major	Full	44711	ASM2360444v1	Zhejiang Academy of Agricultural Sciences	GCF_023604445.1	identical	na	https://ftp.ncbi.nlm.nih.gov/genomes/all/GCA/023/604/445/GCA_023604445.1_ASM2360444v1
GCA_023604465.1	PRJNA841796	SAMN28617683	JAMKOD000000000.1	584	584	Proteus mirabilis	Scaffold	Major	Full	44711	ASM2360446v1	Zhejiang Academy of Agricultural Sciences	GCF_023604465.1	identical	na	https://ftp.ncbi.nlm.nih.gov/genomes/all/GCA/023/604/465/GCA_023604465.1_ASM2360446v1
GCA_023604475.1	PRJNA841796	SAMN28617682	JAMKOE000000000.1	584	584	Proteus mirabilis	Scaffold	Major	Full	44711	ASM2360447v1	Zhejiang Academy of Agricultural Sciences	GCF_023604475.1	identical	na	https://ftp.ncbi.nlm.nih.gov/genomes/all/GCA/023/604/475/GCA_023604475.1_ASM2360447v1
GCA_023604485.1	PRJNA841796	SAMN28617684	JAMKOC000000000.1	584	584	Proteus mirabilis	Scaffold	Major	Full	44711	ASM2360448v1	Zhejiang Academy of Agricultural Sciences	GCF_023604485.1	identical	na	https://ftp.ncbi.nlm.nih.gov/genomes/all/GCA/023/604/485/GCA_023604485.1_ASM2360448v1
GCA_023604525.1	PRJNA841796	SAMN28617697	JAMKNP000000000.1	584	584	Proteus mirabilis	Scaffold	Major	Full	44711	ASM2360452v1	Zhejiang Academy of Agricultural Sciences	GCF_023604525.1	identical	na	https://ftp.ncbi.nlm.nih.gov/genomes/all/GCA/023/604/525/GCA_023604525.1_ASM2360452v1
GCA_023604545.1	PRJNA841796	SAMN28617704	JAMKNJ000000000.1	584	584	Proteus mirabilis	Scaffold	Major	Full	44711	ASM2360454v1	Zhejiang Academy of Agricultural Sciences	GCF_023604545.1	identical	na	https://ftp.ncbi.nlm.nih.gov/genomes/all/GCA/023/604/545/GCA_023604545.1_ASM2360454v1
GCA_023604555.1	PRJNA841796	SAMN28617689	JAMKNX000000000.1	584	584	Proteus mirabilis	Scaffold	Major	Full	44711	ASM2360455v1	Zhejiang Academy of Agricultural Sciences	GCF_023604555.1	identical	na	https://ftp.ncbi.nlm.nih.gov/genomes/all/GCA/023/604/555/GCA_023604555.1_ASM2360455v1
GCA_023604565.1	PRJNA841796	SAMN28617706	JAMKNH000000000.1	584	584	Proteus mirabilis	Scaffold	Major	Full	44711	ASM2360456v1	Zhejiang Academy of Agricultural Sciences	GCF_023604565.1	identical	na	https://ftp.ncbi.nlm.nih.gov/genomes/all/GCA/023/604/565/GCA_023604565.1_ASM2360456v1
GCA_023604605.1	PRJNA841796	SAMN28617705	JAMKNI000000000.1	584	584	Proteus mirabilis	Scaffold	Major	Full	44711	ASM2360460v1	Zhejiang Academy of Agricultural Sciences	GCF_023604605.1	identical	na	https://ftp.ncbi.nlm.nih.gov/genomes/all/GCA/023/604/605/GCA_023604605.1_ASM2360460v1
GCA_023604625.1	PRJNA841796	SAMN28617703	JAMKNK000000000.1	584	584	Proteus mirabilis	Scaffold	Major	Full	44711	ASM2360462v1	Zhejiang Academy of Agricultural Sciences	GCF_023604625.1	identical	na	https://ftp.ncbi.nlm.nih.gov/genomes/all/GCA/023/604/625/GCA_023604625.1_ASM2360462v1
GCA_023604645.1	PRJNA841796	SAMN28617702	JAMKNL000000000.1	584	584	Proteus mirabilis	Scaffold	Major	Full	44711	ASM2360464v1	Zhejiang Academy of Agricultural Sciences	GCF_023604645.1	identical	na	https://ftp.ncbi.nlm.nih.gov/genomes/all/GCA/023/604/645/GCA_023604645.1_ASM2360464v1
GCA_023604655.1	PRJNA841796	SAMN28617701	JAMKNM000000000.1	584	584	Proteus mirabilis	Scaffold	Major	Full	44711	ASM2360465v1	Zhejiang Academy of Agricultural Sciences	GCF_023604655.1	identical	na	https://ftp.ncbi.nlm.nih.gov/genomes/all/GCA/023/604/655/GCA_023604655.1_ASM2360465v1
GCA_023604675.1	PRJNA841796	SAMN28617691	JAMKNV000000000.1	584	584	Proteus mirabilis	Scaffold	Major	Full	44711	ASM2360467v1	Zhejiang Academy of Agricultural Sciences	GCF_023604675.1	identical	na	https://ftp.ncbi.nlm.nih.gov/genomes/all/GCA/023/604/675/GCA_023604675.1_ASM2360467v1
GCA_023604705.1	PRJNA841796	SAMN28617690	JAMKNW000000000.1	584	584	Proteus mirabilis	Scaffold	Major	Full	44711	ASM2360470v1	Zhejiang Academy of Agricultural Sciences	GCF_023604705.1	identical	na	https://ftp.ncbi.nlm.nih.gov/genomes/all/GCA/023/604/705/GCA_023604705.1_ASM2360470v1
GCA_023604725.1	PRJNA841796	SAMN28617700	JAMKNN000000000.1	584	584	Proteus mirabilis	Scaffold	Major	Full	44711	ASM2360472v1	Zhejiang Academy of Agricultural Sciences	GCF_023604725.1	identical	na	https://ftp.ncbi.nlm.nih.gov/genomes/all/GCA/023/604/725/GCA_023604725.1_ASM2360472v1
GCA_023604745.1	PRJNA841796	SAMN28617696	JAMKNQ000000000.1	584	584	Proteus mirabilis	Scaffold	Major	Full	44711	ASM2360474v1	Zhejiang Academy of Agricultural Sciences	GCF_023604745.1	identical	na	https://ftp.ncbi.nlm.nih.gov/genomes/all/GCA/023/604/745/GCA_023604745.1_ASM2360474v1
GCA_023604755.1	PRJNA841796	SAMN28617695	JAMKNR000000000.1	584	584	Proteus mirabilis	Scaffold	Major	Full	44711	ASM2360475v1	Zhejiang Academy of Agricultural Sciences	GCF_023604755.1	identical	na	https://ftp.ncbi.nlm.nih.gov/genomes/all/GCA/023/604/755/GCA_023604755.1_ASM2360475v1
GCA_023604785.1	PRJNA841796	SAMN28617693	JAMKNT000000000.1	584	584	Proteus mirabilis	Scaffold	Major	Full	44711	ASM2360478v1	Zhejiang Academy of Agricultural Sciences	GCF_023604785.1	identical	na	https://ftp.ncbi.nlm.nih.gov/genomes/all/GCA/023/604/785/GCA_023604785.1_ASM2360478v1
GCA_023604805.1	PRJNA841796	SAMN28617694	JAMKNS000000000.1	584	584	Proteus mirabilis	Scaffold	Major	Full	44711	ASM2360480v1	Zhejiang Academy of Agricultural Sciences	GCF_023604805.1	identical	na	https://ftp.ncbi.nlm.nih.gov/genomes/all/GCA/023/604/805/GCA_023604805.1_ASM2360480v1
GCA_023604825.1	PRJNA841796	SAMN28617688	JAMKNY000000000.1	584	584	Proteus mirabilis	Scaffold	Major	Full	44711	ASM2360482v1	Zhejiang Academy of Agricultural Sciences	GCF_023604825.1	identical	na	https://ftp.ncbi.nlm.nih.gov/genomes/all/GCA/023/604/825/GCA_023604825.1_ASM2360482v1
GCA_023604855.1	PRJNA841796	SAMN28617681	JAMKOF000000000.1	584	584	Proteus mirabilis	Scaffold	Major	Full	44711	ASM2360485v1	Zhejiang Academy of Agricultural Sciences	GCF_023604855.1	identical	na	https://ftp.ncbi.nlm.nih.gov/genomes/all/GCA/023/604/855/GCA_023604855.1_ASM2360485v1
GCA_003583505.1	PRJNA489384	SAMN09976767	QXIN00000000.1	584	584	Proteus mirabilis	Scaffold	Major	Full	43363	ASM358350v1	Zhejiang Provincial People's Hospital	GCF_003583505.1	identical	na	https://ftp.ncbi.nlm.nih.gov/genomes/all/GCA/003/583/505/GCA_003583505.1_ASM358350v1
GCA_007197625.1	PRJNA554227	SAMN12259022	VKHV00000000.1	584	584	Proteus mirabilis	Scaffold	Major	Full	43666	ASM719762v1	Zhejiang Provincial People's Hospital	GCF_007197625.1	identical	na	https://ftp.ncbi.nlm.nih.gov/genomes/all/GCA/007/197/625/GCA_007197625.1_ASM719762v1
GCA_007197655.1	PRJNA554225	SAMN12258067	VKHU00000000.1	584	584	Proteus mirabilis	Scaffold	Major	Full	43666	ASM719765v1	Zhejiang Provincial People's Hospital	GCF_007197655.1	identical	na	https://ftp.ncbi.nlm.nih.gov/genomes/all/GCA/007/197/655/GCA_007197655.1_ASM719765v1
GCA_008195605.1	PRJNA562190	SAMN12636071		584	584	Proteus mirabilis	Complete Genome	Major	Full	43710	ASM819560v1	Zhejiang Provincial People's Hospital	GCF_008195605.1	identical	na	https://ftp.ncbi.nlm.nih.gov/genomes/all/GCA/008/195/605/GCA_008195605.1_ASM819560v1
GCA_002310875.1	PRJNA340922	SAMN05715221		584	584	Proteus mirabilis	Complete Genome	Major	Full	42996	ASM231087v1	Zhejiang University	GCF_002310875.1	identical	na	https://ftp.ncbi.nlm.nih.gov/genomes/all/GCA/002/310/875/GCA_002310875.1_ASM231087v1
GCA_002310895.1	PRJNA340922	SAMN05715220		584	584	Proteus mirabilis	Complete Genome	Major	Full	42996	ASM231089v1	Zhejiang University	GCF_002310895.1	identical	na	https://ftp.ncbi.nlm.nih.gov/genomes/all/GCA/002/310/895/GCA_002310895.1_ASM231089v1
GCA_011383025.1	PRJNA611096	SAMN14331295		584	584	Proteus mirabilis	Complete Genome	Major	Full	43907	ASM1138302v1	Zhejiang University	GCF_011383025.1	identical	na	https://ftp.ncbi.nlm.nih.gov/genomes/all/GCA/011/383/025/GCA_011383025.1_ASM1138302v1
GCA_011383045.1	PRJNA611104	SAMN14331403		584	584	Proteus mirabilis	Complete Genome	Major	Full	43907	ASM1138304v1	Zhejiang University	GCF_011383045.1	identical	na	https://ftp.ncbi.nlm.nih.gov/genomes/all/GCA/011/383/045/GCA_011383045.1_ASM1138304v1
GCA_011602785.1	PRJNA612157	SAMN14363862	JAAOMX000000000.1	584	584	Proteus mirabilis	Contig	Major	Full	43911	ASM1160278v1	Zhejiang University	GCF_011602785.1	identical	na	https://ftp.ncbi.nlm.nih.gov/genomes/all/GCA/011/602/785/GCA_011602785.1_ASM1160278v1
GCA_011602825.1	PRJNA612157	SAMN14363860	JAAOMZ000000000.1	584	584	Proteus mirabilis	Contig	Major	Full	43911	ASM1160282v1	Zhejiang University	GCF_011602825.1	identical	na	https://ftp.ncbi.nlm.nih.gov/genomes/all/GCA/011/602/825/GCA_011602825.1_ASM1160282v1
GCA_011602865.1	PRJNA612157	SAMN14363845	JAAONO000000000.1	584	584	Proteus mirabilis	Contig	Major	Full	43911	ASM1160286v1	Zhejiang University	GCF_011602865.1	identical	na	https://ftp.ncbi.nlm.nih.gov/genomes/all/GCA/011/602/865/GCA_011602865.1_ASM1160286v1
GCA_011602885.1	PRJNA612157	SAMN14363861	JAAOMY000000000.1	584	584	Proteus mirabilis	Contig	Major	Full	43911	ASM1160288v1	Zhejiang University	GCF_011602885.1	identical	na	https://ftp.ncbi.nlm.nih.gov/genomes/all/GCA/011/602/885/GCA_011602885.1_ASM1160288v1
GCA_011602895.1	PRJNA612157	SAMN14363846	JAAONN000000000.1	584	584	Proteus mirabilis	Contig	Major	Full	43911	ASM1160289v1	Zhejiang University	GCF_011602895.1	identical	na	https://ftp.ncbi.nlm.nih.gov/genomes/all/GCA/011/602/895/GCA_011602895.1_ASM1160289v1
GCA_011602905.1	PRJNA612157	SAMN14363848	JAAONL000000000.1	584	584	Proteus mirabilis	Contig	Major	Full	43911	ASM1160290v1	Zhejiang University	GCF_011602905.1	identical	na	https://ftp.ncbi.nlm.nih.gov/genomes/all/GCA/011/602/905/GCA_011602905.1_ASM1160290v1
GCA_011602945.1	PRJNA612157	SAMN14363847	JAAONM000000000.1	584	584	Proteus mirabilis	Contig	Major	Full	43911	ASM1160294v1	Zhejiang University	GCF_011602945.1	identical	na	https://ftp.ncbi.nlm.nih.gov/genomes/all/GCA/011/602/945/GCA_011602945.1_ASM1160294v1
GCA_011602955.1	PRJNA612157	SAMN14363852	JAAONH000000000.1	584	584	Proteus mirabilis	Contig	Major	Full	43911	ASM1160295v1	Zhejiang University	GCF_011602955.1	identical	na	https://ftp.ncbi.nlm.nih.gov/genomes/all/GCA/011/602/955/GCA_011602955.1_ASM1160295v1
GCA_011602985.1	PRJNA612157	SAMN14363849	JAAONK000000000.1	584	584	Proteus mirabilis	Contig	Major	Full	43911	ASM1160298v1	Zhejiang University	GCF_011602985.1	identical	na	https://ftp.ncbi.nlm.nih.gov/genomes/all/GCA/011/602/985/GCA_011602985.1_ASM1160298v1
GCA_011602995.1	PRJNA612157	SAMN14363856	JAAOND000000000.1	584	584	Proteus mirabilis	Contig	Major	Full	43911	ASM1160299v1	Zhejiang University	GCF_011602995.1	identical	na	https://ftp.ncbi.nlm.nih.gov/genomes/all/GCA/011/602/995/GCA_011602995.1_ASM1160299v1
GCA_011603015.1	PRJNA612157	SAMN14363850	JAAONJ000000000.1	584	584	Proteus mirabilis	Contig	Major	Full	43911	ASM1160301v1	Zhejiang University	GCF_011603015.1	identical	na	https://ftp.ncbi.nlm.nih.gov/genomes/all/GCA/011/603/015/GCA_011603015.1_ASM1160301v1
GCA_011604025.1	PRJNA612157	SAMN14363855	JAAONE000000000.1	584	584	Proteus mirabilis	Contig	Major	Full	43911	ASM1160402v1	Zhejiang University	GCF_011604025.1	identical	na	https://ftp.ncbi.nlm.nih.gov/genomes/all/GCA/011/604/025/GCA_011604025.1_ASM1160402v1
GCA_011604045.1	PRJNA612157	SAMN14363858	JAAONB000000000.1	584	584	Proteus mirabilis	Contig	Major	Full	43911	ASM1160404v1	Zhejiang University	GCF_011604045.1	identical	na	https://ftp.ncbi.nlm.nih.gov/genomes/all/GCA/011/604/045/GCA_011604045.1_ASM1160404v1
GCA_011604055.1	PRJNA612157	SAMN14363853	JAAONG000000000.1	584	584	Proteus mirabilis	Contig	Major	Full	43911	ASM1160405v1	Zhejiang University	GCF_011604055.1	identical	na	https://ftp.ncbi.nlm.nih.gov/genomes/all/GCA/011/604/055/GCA_011604055.1_ASM1160405v1
GCA_011604085.1	PRJNA612157	SAMN14363859	JAAONA000000000.1	584	584	Proteus mirabilis	Contig	Major	Full	43911	ASM1160408v1	Zhejiang University	GCF_011604085.1	identical	na	https://ftp.ncbi.nlm.nih.gov/genomes/all/GCA/011/604/085/GCA_011604085.1_ASM1160408v1
GCA_011604105.1	PRJNA612157	SAMN14363857	JAAONC000000000.1	584	584	Proteus mirabilis	Contig	Major	Full	43911	ASM1160410v1	Zhejiang University	GCF_011604105.1	identical	na	https://ftp.ncbi.nlm.nih.gov/genomes/all/GCA/011/604/105/GCA_011604105.1_ASM1160410v1
GCA_011604125.1	PRJNA612157	SAMN14363864	JAAOMV000000000.1	584	584	Proteus mirabilis	Contig	Major	Full	43911	ASM1160412v1	Zhejiang University	GCF_011604125.1	identical	na	https://ftp.ncbi.nlm.nih.gov/genomes/all/GCA/011/604/125/GCA_011604125.1_ASM1160412v1
GCA_011604135.1	PRJNA612157	SAMN14363863	JAAOMW000000000.1	584	584	Proteus mirabilis	Contig	Major	Full	43911	ASM1160413v1	Zhejiang University	GCF_011604135.1	identical	na	https://ftp.ncbi.nlm.nih.gov/genomes/all/GCA/011/604/135/GCA_011604135.1_ASM1160413v1
GCA_011604145.1	PRJNA612157	SAMN14363854	JAAONF000000000.1	584	584	Proteus mirabilis	Contig	Major	Full	43911	ASM1160414v1	Zhejiang University	GCF_011604145.1	identical	na	https://ftp.ncbi.nlm.nih.gov/genomes/all/GCA/011/604/145/GCA_011604145.1_ASM1160414v1
GCA_011604155.1	PRJNA612157	SAMN14363865	JAAOMU000000000.1	584	584	Proteus mirabilis	Contig	Major	Full	43911	ASM1160415v1	Zhejiang University	GCF_011604155.1	identical	na	https://ftp.ncbi.nlm.nih.gov/genomes/all/GCA/011/604/155/GCA_011604155.1_ASM1160415v1
GCA_011604205.1	PRJNA612157	SAMN14363851	JAAONI000000000.1	584	584	Proteus mirabilis	Contig	Major	Full	43911	ASM1160420v1	Zhejiang University	GCF_011604205.1	identical	na	https://ftp.ncbi.nlm.nih.gov/genomes/all/GCA/011/604/205/GCA_011604205.1_ASM1160420v1
GCA_018972025.2	PRJNA679136	SAMN16824307		584	584	Proteus mirabilis	Complete Genome	Major	Full	44406	ASM1897202v2	Zhejiang University	GCF_018972025.2	identical	na	https://ftp.ncbi.nlm.nih.gov/genomes/all/GCA/018/972/025/GCA_018972025.2_ASM1897202v2
GCA_025264285.1	PRJNA487687	SAMN09908145		584	584	Proteus mirabilis	Complete Genome	Major	Full	44823	ASM2526428v1	Zhejiang University	GCF_025264285.1	identical	na	https://ftp.ncbi.nlm.nih.gov/genomes/all/GCA/025/264/285/GCA_025264285.1_ASM2526428v1
GCA_001617295.1	PRJNA308381	SAMN04395118	LQNN00000000.1	584	584	Proteus mirabilis	Contig	Major	Full	42468	ASM161729v1	Zhongshan School of Medicine, Sun Yat-sen University	GCF_001617295.1	identical	na	https://ftp.ncbi.nlm.nih.gov/genomes/all/GCA/001/617/295/GCA_001617295.1_ASM161729v1
GCA_001617305.1	PRJNA308382	SAMN04395120	LQNO00000000.1	584	584	Proteus mirabilis	Contig	Major	Full	42468	ASM161730v1	Zhongshan School of Medicine, Sun Yat-sen University	GCF_001617305.1	identical	na	https://ftp.ncbi.nlm.nih.gov/genomes/all/GCA/001/617/305/GCA_001617305.1_ASM161730v1

## Sheet: Sheet2
Table S2 (B) 2092 gene IDs of Proteus mirabilis strain GCA_000069965.1_ASM6996v1 as reference
Gene ID	Core Gene
KPDLDLLF_02674	group_10136
KPDLDLLF_00189	panB
KPDLDLLF_00414	nrdI
KPDLDLLF_01075	lolB
KPDLDLLF_01435	hit
KPDLDLLF_02381	dnaG
KPDLDLLF_02758	edd
KPDLDLLF_02772	purD
KPDLDLLF_03322	hdfR_2
KPDLDLLF_03414	tamA
KPDLDLLF_03572	fadB
KPDLDLLF_03623	tusA
KPDLDLLF_03651	yhdT
KPDLDLLF_00180	dsdA
KPDLDLLF_00015	ileS
KPDLDLLF_00039	hypE
KPDLDLLF_00082	thiL
KPDLDLLF_00093	xseB
KPDLDLLF_00141	group_11237
KPDLDLLF_00641	moeB
KPDLDLLF_00849	sbcB
KPDLDLLF_01096	cutC_2
KPDLDLLF_01103	nudB
KPDLDLLF_01379	cfa
KPDLDLLF_01543	ybaN
KPDLDLLF_01902	ung
KPDLDLLF_02091	leuD1
KPDLDLLF_02185	hemH
KPDLDLLF_02843	yhjJ
KPDLDLLF_03318	ilvM
KPDLDLLF_03437	folP
KPDLDLLF_03534	deoR_2
KPDLDLLF_03557	yabI
KPDLDLLF_03571	fadA
KPDLDLLF_02799	tusB
KPDLDLLF_02280	lpxB
KPDLDLLF_01897	rseA
KPDLDLLF_00140	yjiA
KPDLDLLF_01547	group_12309
KPDLDLLF_00008	mog
KPDLDLLF_00026	yghB
KPDLDLLF_00042	rdgC
KPDLDLLF_00066	ydhX
KPDLDLLF_00128	acrA
KPDLDLLF_00133	priC
KPDLDLLF_00146	ddh
KPDLDLLF_00238	hpaC
KPDLDLLF_00239	farR
KPDLDLLF_00602	modA
KPDLDLLF_00685	artP
KPDLDLLF_01099	cmoB
KPDLDLLF_01139	mdtJ_1
KPDLDLLF_01144	tsaB
KPDLDLLF_01151	ycgL
KPDLDLLF_01312	yciN
KPDLDLLF_01346	tpx
KPDLDLLF_01432	group_12716
KPDLDLLF_01632	flgL
KPDLDLLF_02041	group_12814
KPDLDLLF_02080	murE
KPDLDLLF_02166	group_12834
KPDLDLLF_02273	nlpE
KPDLDLLF_02289	dxr
KPDLDLLF_02828	def1
KPDLDLLF_02841	yhjD
KPDLDLLF_02931	glpE
KPDLDLLF_03022	hslR
KPDLDLLF_03341	wzxE
KPDLDLLF_03350	hemY
KPDLDLLF_03375	psd
KPDLDLLF_03487	group_13084
KPDLDLLF_03570	fre
KPDLDLLF_03616	glpQ
KPDLDLLF_00660	group_13253
KPDLDLLF_02806	slyD
KPDLDLLF_00442	lnt
KPDLDLLF_00047	group_13928
KPDLDLLF_00065	ydhU
KPDLDLLF_00068	ydhV
KPDLDLLF_00100	cyoE
KPDLDLLF_00194	sfsA
KPDLDLLF_00196	mrcB
KPDLDLLF_00372	group_13956
KPDLDLLF_00415	nrdH
KPDLDLLF_00628	group_14043
KPDLDLLF_00651	metG
KPDLDLLF_00666	hisB
KPDLDLLF_00874	group_14069
KPDLDLLF_00880	lolE
KPDLDLLF_00889	mnmA
KPDLDLLF_01033	pheT
KPDLDLLF_01037	arnB
KPDLDLLF_01079	group_14100
KPDLDLLF_01285	rsxD
KPDLDLLF_01287	rsxE
KPDLDLLF_01359	sapD
KPDLDLLF_01362	gstB_1
KPDLDLLF_01375	sodB
KPDLDLLF_01380	ribC
KPDLDLLF_01437	codB
KPDLDLLF_01460	dppB_1
KPDLDLLF_01485	yeaD
KPDLDLLF_01540	yffB
KPDLDLLF_01561	purM
KPDLDLLF_01628	fliP
KPDLDLLF_01747	nuoL
KPDLDLLF_01764	group_14204
KPDLDLLF_01770	ulaB
KPDLDLLF_01772	gntR_1
KPDLDLLF_01835	cysM
KPDLDLLF_01847	group_14212
KPDLDLLF_01963	group_14223
KPDLDLLF_02179	ybaK
KPDLDLLF_02288	ispU
KPDLDLLF_02759	eda_2
KPDLDLLF_02764	gldA
KPDLDLLF_02849	dppB_2
KPDLDLLF_02892	group_14320
KPDLDLLF_02901	phoU
KPDLDLLF_02938	cra_2
KPDLDLLF_03357	dapF
KPDLDLLF_03376	rsgA
KPDLDLLF_03397	rpsF
KPDLDLLF_03657	mreC
KPDLDLLF_03676	lptC
KPDLDLLF_03709	ureB
KPDLDLLF_03442	rimP
KPDLDLLF_01340	leuE_2
KPDLDLLF_03666	group_14759
KPDLDLLF_00123	tesB
KPDLDLLF_02829	polA
KPDLDLLF_00083	group_15482
KPDLDLLF_00088	rbsC
KPDLDLLF_00103	cyoA
KPDLDLLF_00425	mrdA
KPDLDLLF_00460	nagB
KPDLDLLF_00578	cydX
KPDLDLLF_00594	aroG
KPDLDLLF_00622	ybhS
KPDLDLLF_00669	hisG
KPDLDLLF_00826	yejK
KPDLDLLF_00836	yeiP
KPDLDLLF_00873	nagZ
KPDLDLLF_00887	purB
KPDLDLLF_01019	mntB_2
KPDLDLLF_01154	group_15646
KPDLDLLF_01353	pspB
KPDLDLLF_01428	uspG_2
KPDLDLLF_01429	group_15674
KPDLDLLF_01630	fliR
KPDLDLLF_01652	cheR
KPDLDLLF_01675	ttrB
KPDLDLLF_01749	nuoJ
KPDLDLLF_01776	ubiX
KPDLDLLF_01842	ypeA
KPDLDLLF_02015	prfB
KPDLDLLF_02026	gcvT_1
KPDLDLLF_02027	ubiI
KPDLDLLF_02157	folD
KPDLDLLF_02172	cnoX
KPDLDLLF_02254	queD
KPDLDLLF_02267	metN
KPDLDLLF_02723	betI_3
KPDLDLLF_02771	purH
KPDLDLLF_02827	engB
KPDLDLLF_02842	group_15921
KPDLDLLF_02847	dppD_2
KPDLDLLF_02870	recG
KPDLDLLF_02888	glnG
KPDLDLLF_03016	pitA
KPDLDLLF_03034	dam
KPDLDLLF_03137	dnaA
KPDLDLLF_03295	arfA
KPDLDLLF_03336	wecC
KPDLDLLF_03340	wecE
KPDLDLLF_03359	xerC_1
KPDLDLLF_03658	mreD
KPDLDLLF_03669	ptsO
KPDLDLLF_03677	kdsC
KPDLDLLF_03679	yrbG
KPDLDLLF_03703	arcB
KPDLDLLF_00376	rimM
KPDLDLLF_01783	truA
KPDLDLLF_03667	pmbA
KPDLDLLF_02876	rluF
KPDLDLLF_00699	lrp_1
KPDLDLLF_00046	yhcR
KPDLDLLF_00112	lon_1
KPDLDLLF_00130	ychN
KPDLDLLF_00424	mrdB
KPDLDLLF_00444	ybeY
KPDLDLLF_00568	sdhC
KPDLDLLF_00572	sucA
KPDLDLLF_00577	cydB
KPDLDLLF_00583	ybgC
KPDLDLLF_00588	pal
KPDLDLLF_00691	cspD
KPDLDLLF_00853	rluC
KPDLDLLF_00881	cobB
KPDLDLLF_01038	arnC_1
KPDLDLLF_01100	cmoA
KPDLDLLF_01153	ycgM
KPDLDLLF_01318	yciO
KPDLDLLF_01357	sapB_1
KPDLDLLF_01365	pdxH
KPDLDLLF_01378	ydhC_2
KPDLDLLF_01408	hmuU_2
KPDLDLLF_01461	ddpC
KPDLDLLF_01477	selD
KPDLDLLF_01636	flgH
KPDLDLLF_01670	pyrC
KPDLDLLF_01671	bssS
KPDLDLLF_01728	ubiG
KPDLDLLF_01730	nrdB
KPDLDLLF_01755	nuoC
KPDLDLLF_01763	group_17446
KPDLDLLF_01849	ispG
KPDLDLLF_01853	ndk
KPDLDLLF_01858	iscX
KPDLDLLF_01871	glyA
KPDLDLLF_01878	glrK
KPDLDLLF_01901	grcA
KPDLDLLF_02018	xerD
KPDLDLLF_02036	serA
KPDLDLLF_02044	group_17501
KPDLDLLF_02051	aceE
KPDLDLLF_02074	murC
KPDLDLLF_02076	ftsW
KPDLDLLF_02117	alsT_1
KPDLDLLF_02160	lacC
KPDLDLLF_02161	cysS
KPDLDLLF_02163	lpxH
KPDLDLLF_02170	tesA
KPDLDLLF_02187	htpG
KPDLDLLF_02256	proY
KPDLDLLF_02287	cdsA
KPDLDLLF_02290	frr
KPDLDLLF_02748	dgkA
KPDLDLLF_02750	ubiA
KPDLDLLF_02775	group_17658
KPDLDLLF_02839	rlmJ
KPDLDLLF_02960	chbB
KPDLDLLF_03032	aroB
KPDLDLLF_03113	fdhE
KPDLDLLF_03321	ilvA
KPDLDLLF_03332	rho
KPDLDLLF_03337	rffG
KPDLDLLF_03338	rffH
KPDLDLLF_03400	rplI
KPDLDLLF_03422	mpl
KPDLDLLF_03428	ispB
KPDLDLLF_03489	holC
KPDLDLLF_03491	lptF
KPDLDLLF_03569	ubiD
KPDLDLLF_03621	dhaD
KPDLDLLF_03648	dusB
KPDLDLLF_03650	panF
KPDLDLLF_03653	accB
KPDLDLLF_03668	rnk
KPDLDLLF_03692	yhcB
KPDLDLLF_03333	wecA
KPDLDLLF_01311	topA_1
KPDLDLLF_01363	pdxY
KPDLDLLF_00574	sucC
KPDLDLLF_02887	glnL
KPDLDLLF_03445	rbfA
KPDLDLLF_00033	hybC
KPDLDLLF_00076	secD
KPDLDLLF_00077	secF
KPDLDLLF_00078	nrdR
KPDLDLLF_00109	tig
KPDLDLLF_00147	group_19435
KPDLDLLF_00156	hpt
KPDLDLLF_00157	can
KPDLDLLF_00181	ugpC_2
KPDLDLLF_00183	group_19443
KPDLDLLF_00232	tktA
KPDLDLLF_00234	pgk
KPDLDLLF_00235	fbaA
KPDLDLLF_00240	group_19453
KPDLDLLF_00378	rplS
KPDLDLLF_00385	raiA
KPDLDLLF_00386	bamD
KPDLDLLF_00420	lipB
KPDLDLLF_00443	corC
KPDLDLLF_00567	gltA
KPDLDLLF_00573	sucB
KPDLDLLF_00584	tolQ_2
KPDLDLLF_00616	moaC
KPDLDLLF_00654	dcd
KPDLDLLF_00829	rsuA
KPDLDLLF_01073	prs
KPDLDLLF_01080	kdsA
KPDLDLLF_01104	yebC
KPDLDLLF_01107	ruvB
KPDLDLLF_01136	pykA_1
KPDLDLLF_01137	hexR
KPDLDLLF_01138	zwf
KPDLDLLF_01282	rsxA
KPDLDLLF_01322	trpGD
KPDLDLLF_01358	sapC
KPDLDLLF_01377	allS_1
KPDLDLLF_01454	oppA_2
KPDLDLLF_01472	purU
KPDLDLLF_01521	prtR_2
KPDLDLLF_01544	group_19599
KPDLDLLF_01551	gcvR
KPDLDLLF_01553	group_19601
KPDLDLLF_01563	speG
KPDLDLLF_01564	ppk
KPDLDLLF_01565	ppx
KPDLDLLF_01566	mgtE
KPDLDLLF_01622	fliJ
KPDLDLLF_01626	fliN
KPDLDLLF_01629	fliQ
KPDLDLLF_01641	flgC
KPDLDLLF_01650	cheY
KPDLDLLF_01736	katA
KPDLDLLF_01739	menB
KPDLDLLF_01757	ndhC
KPDLDLLF_01769	ulaA
KPDLDLLF_01777	purF
KPDLDLLF_01781	accD
KPDLDLLF_01795	aroC
KPDLDLLF_01852	rlmN
KPDLDLLF_01862	iscA
KPDLDLLF_01864	iscS
KPDLDLLF_01893	lepB
KPDLDLLF_01959	uspF_1
KPDLDLLF_02049	lpdA
KPDLDLLF_02066	secA
KPDLDLLF_02069	lpxC
KPDLDLLF_02072	ftsQ
KPDLDLLF_02085	cra_1
KPDLDLLF_02097	speB
KPDLDLLF_02279	rnhB
KPDLDLLF_02281	lpxA
KPDLDLLF_02294	map_1
KPDLDLLF_02664	group_19773
KPDLDLLF_02721	group_19777
KPDLDLLF_02733	ydcV
KPDLDLLF_02735	potA
KPDLDLLF_02790	rplJ
KPDLDLLF_02792	rplK
KPDLDLLF_02797	rpsG
KPDLDLLF_02826	ppiA
KPDLDLLF_02895	ompR
KPDLDLLF_02897	pstS
KPDLDLLF_02898	pstC
KPDLDLLF_02924	feoA
KPDLDLLF_02930	nfuA
KPDLDLLF_02958	chbA
KPDLDLLF_03035	rpe
KPDLDLLF_03138	dnaN
KPDLDLLF_03155	slmA
KPDLDLLF_03292	rpoA
KPDLDLLF_03294	zntR
KPDLDLLF_03319	ilvE
KPDLDLLF_03330	rhlB
KPDLDLLF_03331	trxA
KPDLDLLF_03335	wecB
KPDLDLLF_03343	wzyE
KPDLDLLF_03490	pepA
KPDLDLLF_03562	tatA
KPDLDLLF_03615	epmA
KPDLDLLF_03634	rpoH
KPDLDLLF_03654	aroQ
KPDLDLLF_03691	degQ
KPDLDLLF_03708	ureA
KPDLDLLF_03710	ureC
KPDLDLLF_03739	trpR
KPDLDLLF_03652	accC
KPDLDLLF_01746	nuoM
KPDLDLLF_01028	thrS
KPDLDLLF_01021	yfeA
KPDLDLLF_00445	ybeZ
KPDLDLLF_00032	hybB
KPDLDLLF_00158	yadG
KPDLDLLF_02014	lysS
KPDLDLLF_01830	cysZ
KPDLDLLF_00684	artI
KPDLDLLF_00374	ffh
KPDLDLLF_00031	fdoH_1
KPDLDLLF_00034	hybD
KPDLDLLF_00037	hybG
KPDLDLLF_00038	hypD
KPDLDLLF_00050	phoB
KPDLDLLF_00101	cyoC
KPDLDLLF_00113	hupB
KPDLDLLF_00134	apt
KPDLDLLF_00137	recR
KPDLDLLF_00138	btsT
KPDLDLLF_00187	panD
KPDLDLLF_00233	epd
KPDLDLLF_00377	trmD
KPDLDLLF_00419	lipA
KPDLDLLF_00421	group_21854
KPDLDLLF_00569	sdhD
KPDLDLLF_00571	sdhB
KPDLDLLF_00595	gpmA
KPDLDLLF_00603	modB
KPDLDLLF_00608	bioB
KPDLDLLF_00644	folE
KPDLDLLF_00652	apbC
KPDLDLLF_00653	udk_1
KPDLDLLF_00827	rplY
KPDLDLLF_00844	plaP
KPDLDLLF_00851	group_21922
KPDLDLLF_00857	rpmF
KPDLDLLF_01034	ihfA
KPDLDLLF_01071	pth
KPDLDLLF_01105	ruvC
KPDLDLLF_01106	ruvA
KPDLDLLF_01288	nth
KPDLDLLF_01295	ribA
KPDLDLLF_01300	cysB_1
KPDLDLLF_01354	pspA
KPDLDLLF_01361	fabI
KPDLDLLF_01484	gapA
KPDLDLLF_01531	guaB
KPDLDLLF_01546	group_21990
KPDLDLLF_01550	dapA_2
KPDLDLLF_01624	group_21995
KPDLDLLF_01637	flgG
KPDLDLLF_01642	flgB
KPDLDLLF_01649	cheZ
KPDLDLLF_01748	nuoK
KPDLDLLF_01754	nuoE
KPDLDLLF_01758	hdfR_1
KPDLDLLF_01765	ackA
KPDLDLLF_01766	pta
KPDLDLLF_01773	yfcD
KPDLDLLF_01778	cvpA
KPDLDLLF_01827	nupC
KPDLDLLF_01832	ptsH
KPDLDLLF_01859	fdx
KPDLDLLF_01892	rnc
KPDLDLLF_01894	lepA
KPDLDLLF_01898	rpoE
KPDLDLLF_02037	rpiA
KPDLDLLF_02038	argP
KPDLDLLF_02071	ftsA
KPDLDLLF_02078	mraY
KPDLDLLF_02183	gsk
KPDLDLLF_02186	adk
KPDLDLLF_02272	proS
KPDLDLLF_02283	lpxD_2
KPDLDLLF_02715	adhE_2
KPDLDLLF_02716	group_22150
KPDLDLLF_02757	iclR
KPDLDLLF_02777	hemE
KPDLDLLF_02789	rplL
KPDLDLLF_02791	rplA
KPDLDLLF_02794	secE
KPDLDLLF_02796	fusA
KPDLDLLF_02802	dauR_2
KPDLDLLF_02871	gltS
KPDLDLLF_02886	glnA
KPDLDLLF_03135	rnpA
KPDLDLLF_03153	rph
KPDLDLLF_03361	uvrD
KPDLDLLF_03439	secG
KPDLDLLF_03443	nusA
KPDLDLLF_03444	infB
KPDLDLLF_03492	lptG
KPDLDLLF_03559	ubiE
KPDLDLLF_03561	ubiB
KPDLDLLF_03620	glpC
KPDLDLLF_03671	ptsN
KPDLDLLF_03715	diaA
KPDLDLLF_03720	yhaJ_1
KPDLDLLF_03740	yjjX
KPDLDLLF_02162	ppiB
KPDLDLLF_02029	pepP
KPDLDLLF_02284	skp
KPDLDLLF_03695	rpsI
KPDLDLLF_03267	rpsJ
KPDLDLLF_03399	rpsR
KPDLDLLF_00193	dksA
KPDLDLLF_03423	argR
KPDLDLLF_03293	rplQ
KPDLDLLF_03670	rapZ
KPDLDLLF_03014	uspA
KPDLDLLF_02293	rpsB
KPDLDLLF_00110	clpP
[truncated: 1,607 more rows]
