# Supplementary material for: Genomic insights on cgMLST markers, drug resistance, and urease cluster of Proteus mirabilis strains
Source: Microbiol Spectr. 2024 Dec 6;13(1):e00992-24. doi: 10.1128/spectrum.00992-24 (PMC11705806; doi:10.1128/spectrum.00992-24)
Supplement: Table S3 — Beta-lactamase resistance statistics in 1267 strains of P. mirabilis. [file spectrum.00992-24-s0004.xlsx]

## Sheet: Sheet1
Table S3 Beta-lactamase resistance statistics in 1267 strains of Proteus mirabilis
Beta-lactamase	No. of strain	Detection Rate
OXA beta-lactamase(OXA-1,2,9,10,21,23,48,58,181,320)	312	0.2463
CTX-M beta-lactamase(CTX-M-1,2,3,12,14,15,25,27,36,55,65,89)	227	0.1792
TEM beta-lactamase	290	0.2289
NDM beta-lactamase（NDM-1,5,7)	121	0.0955
IMP beta-lactamase(IMP-4,6,27)	95	0.075
KPC beta-lactamase(KPC-2,3,6)	64	0.0505
CMY beta-lactamase(CFE-2,CMY-2,4,6,16,48,99)	62	0.0489
DHA beta-lactamase(DHA-1,7)	28	0.0221
CARB beta-lactamase(CARB-3,4)	24	0.0189
SHV beta-lactamase(SHV-1,6,7,11,66)	17	0.0134
VEB beta-lactamase(VEB-6)	9	0.0071
VIM beta-lactamase（VIM-1,4）	8	0.0063
PER beta-lactamase	8	0.0063
SCO beta-lactamase	4	0.0032
Total Count (De-duplicated)	728	0.574586
