# Supplementary material for: Genomic insights on cgMLST markers, drug resistance, and urease cluster of Proteus mirabilis strains
Source: Microbiol Spectr. 2024 Dec 6;13(1):e00992-24. doi: 10.1128/spectrum.00992-24 (PMC11705806; doi:10.1128/spectrum.00992-24)
Supplement: Table S4 — Analysis of quinolone resistant drugs. [file spectrum.00992-24-s0005.xlsx]

## Sheet: Sheet1
Table S4 (A) RND antibiotic efflux pump statistics in 1267 strains of Proteus mirabilis
Gene	No. of strain	Detection Rate
acrR	1263/1267	0.996843
acrA	1267/1267	1
acrB	1267/1267	1
tolC	1267/1267	1

## Sheet: Sheet2
Table S4 (B) Fluoroquinolone resistance statistics in 1267 strains of Proteus mirabilis
Gene	Location		No.of mutations/genes
	chromosome	plasmid	prokka	rgi	Mutations associated with quinolone resistance
gyrA	20	/	1267/1267	20/1267	18/20
gyrB	1267	/	1267/1267	1263/1267	309/1263
parC	/	/	1267/1267	/	/
qnrC	/	/		/	/
qnrA	/	6		3/1267	/
qnrD	/	156		136/1267	/
qnrS	/	57		30/1267	/
aac(6’)-Ib-cr	54	333		209/1267	/
