# Supplementary material for: Genomic insights on cgMLST markers, drug resistance, and urease cluster of Proteus mirabilis strains
Source: Microbiol Spectr. 2024 Dec 6;13(1):e00992-24. doi: 10.1128/spectrum.00992-24 (PMC11705806; doi:10.1128/spectrum.00992-24)
Supplement: Table S5 — Drug-resistance of plasmids in P. mirabilis. [file spectrum.00992-24-s0006.xlsx]

## Sheet: Sheet1
Table S5 Drug resistance of plasmids in Proteus mirabilis
GeneID	Drug resistance genes	Contig ID	Location
MJIEFIMP_03838	16S rRNA (guanine(1405)-N(7))-methyltransferase	CP021551.1	plasmid
POKNBBAB_04066	16S rRNA (guanine(1405)-N(7))-methyltransferase	CP017084.1	plasmid
OIBLOPBI_03956	16S rRNA (guanine(1405)-N(7))-methyltransferase	CP017086.1	plasmid
NKCBIBED_00068	16S rRNA (guanine(1405)-N(7))-methyltransferase	AP018566.2	plasmid
NKCBIBED_00183	16S rRNA (guanine(1405)-N(7))-methyltransferase	BFCK01000007.1	plasmid
OEBONELL_03731	16S rRNA (guanine(1405)-N(7))-methyltransferase	CP023274.1	plasmid
PNCBFHPA_02707	16S rRNA (guanine(1405)-N(7))-methyltransferase	VKHV01000032.1	plasmid
KHJKHOEO_01256	16S rRNA (guanine(1405)-N(7))-methyltransferase	VDJG01000071.1	plasmid
KNLEHHIJ_03838	16S rRNA (guanine(1405)-N(7))-methyltransferase	JAAONL010000039.1	plasmid
CODBLINI_03507	16S rRNA (guanine(1405)-N(7))-methyltransferase	JAFHHH010000072.1	plasmid
NMPECDEH_01798	16S rRNA (guanine(1405)-N(7))-methyltransferase	JAFHGO010000250.1	plasmid
OELCGOFJ_02254	16S rRNA (guanine(1405)-N(7))-methyltransferase	JAFHGA010000039.1	plasmid
CGPDPOFC_01990	16S rRNA (guanine(1405)-N(7))-methyltransferase	JAHKMC010000029.1	plasmid
EAJAHFFC_02126	16S rRNA (guanine(1405)-N(7))-methyltransferase	JAIFRA010000034.1	plasmid
FCPDFEKA_03622	16S rRNA (guanine(1405)-N(7))-methyltransferase	DAFNHK010000070.1	plasmid
FCPDFEKA_03990	16S rRNA (guanine(1405)-N(7))-methyltransferase	DAFNHK010000127.1	plasmid
CKAGIGFK_03614	16S rRNA (guanine(1405)-N(7))-methyltransferase	DAFNJW010000209.1	plasmid
CKAGIGFK_03866	16S rRNA (guanine(1405)-N(7))-methyltransferase	DAFNJW010000381.1	plasmid
EPHOILPI_03641	16S rRNA (guanine(1405)-N(7))-methyltransferase	ABFAUR010000034.1	plasmid
EPHOILPI_03818	16S rRNA (guanine(1405)-N(7))-methyltransferase	ABFAUR010000073.1	plasmid
PGBDMFAD_03237	16S rRNA (guanine(1405)-N(7))-methyltransferase	JAJPFN010000064.1	plasmid
LHMNAPID_03942	16S rRNA (guanine(1405)-N(7))-methyltransferase	ABFHFZ010000068.1	plasmid
PMPECMAK_03898	16S rRNA (guanine(1405)-N(7))-methyltransferase	ABFOGK010000068.1	plasmid
AOFDCDPE_02382	16S rRNA (guanine(1405)-N(7))-methyltransferase	JAMKNE010000027.1	plasmid
EJDMANFC_02071	16S rRNA (guanine(1405)-N(7))-methyltransferase	JAMKNF010000027.1	plasmid
IGHLNOOJ_02380	16S rRNA (guanine(1405)-N(7))-methyltransferase	JAMKNG010000027.1	plasmid
MPNPGNFO_02073	16S rRNA (guanine(1405)-N(7))-methyltransferase	JAMKNH010000027.1	plasmid
HHEGDOPP_04002	16S rRNA (guanine(1405)-N(7))-methyltransferase	CP098445.1	plasmid
CGICKPAA_03839	16S rRNA (guanine(1405)-N(7))-methyltransferase	ABGPSO010000034.1	plasmid
CGICKPAA_04133	16S rRNA (guanine(1405)-N(7))-methyltransferase	ABGPSO010000069.1	plasmid
KBGFAKJB_02861	16S rRNA (guanine(1405)-N(7))-methyltransferase	JAOCQA010000045.1	plasmid
KLGDIOAM_01939	16S rRNA (guanine(1405)-N(7))-methyltransferase	JAOSFI010000025.1	plasmid
EGOBCCHA_00087	16S rRNA (guanine(1405)-N(7))-methyltransferase	DAJQUG010000002.1	plasmid
EGOBCCHA_03824	16S rRNA (guanine(1405)-N(7))-methyltransferase	DAJQUG010000357.1	plasmid
EGOBCCHA_03836	16S rRNA (guanine(1405)-N(7))-methyltransferase	DAJQUG010000361.1	plasmid
NIEHAICP_04062	16S rRNA (guanine(1405)-N(7))-methyltransferase	DAJRBV010000038.1	plasmid
NIEHAICP_04328	16S rRNA (guanine(1405)-N(7))-methyltransferase	DAJRBV010000078.1	plasmid
DMPDEGII_02609	16S rRNA (guanine(1405)-N(7))-methyltransferase	DAJSMF010000136.1	plasmid
DMPDEGII_03668	16S rRNA (guanine(1405)-N(7))-methyltransferase	DAJSMF010000436.1	plasmid
PNHBPLGH_01078	16S rRNA (guanine(1405)-N(7))-methyltransferase	JANQAW010000014.1	plasmid
DFOHHHCA_03534	16S rRNA (guanine(1405)-N(7))-methyltransferase	DAKAEP010000093.1	plasmid
DFOHHHCA_03796	16S rRNA (guanine(1405)-N(7))-methyltransferase	DAKAEP010000145.1	plasmid
OJPNDGLJ_03853	16S rRNA (guanine(1405)-N(7))-methyltransferase	ABJNGN010000050.1	plasmid
OJPNDGLJ_04046	16S rRNA (guanine(1405)-N(7))-methyltransferase	ABJNGN010000072.1	plasmid
GEHGDHGK_03795	16S rRNA (guanine(1405)-N(7))-methyltransferase	DALHWZ010000040.1	plasmid
GEHGDHGK_04202	16S rRNA (guanine(1405)-N(7))-methyltransferase	DALHWZ010000080.1	plasmid
EHDJNJKM_04054	16S rRNA (guanine(1405)-N(7))-methyltransferase	DALICG010000043.1	plasmid
EHDJNJKM_04388	16S rRNA (guanine(1405)-N(7))-methyltransferase	DALICG010000095.1	plasmid
LDFNDING_04075	16S rRNA (guanine(1405)-N(7))-methyltransferase	ABKGGZ010000097.1	plasmid
LGOAPHAA_03731	16S rRNA (guanine(1405)-N(7))-methyltransferase	CABMNS010000002.1	plasmid
OCOFPEMJ_03593	2,3,4,5-tetrahydropyridine-2,6-dicarboxylate N-acetyltransferase	ABFWPL010000029.1	plasmid
OCOFPEMJ_03665	2,3,4,5-tetrahydropyridine-2,6-dicarboxylate N-acetyltransferase	ABFWPL010000046.1	plasmid
JCOCGBDD_03568	2,3,4,5-tetrahydropyridine-2,6-dicarboxylate N-acetyltransferase	ABGJZN010000032.1	plasmid
JCOCGBDD_03736	2,3,4,5-tetrahydropyridine-2,6-dicarboxylate N-acetyltransferase	ABGJZN010000058.1	plasmid
HPKHPMAH_04166	2,3,4,5-tetrahydropyridine-2,6-dicarboxylate N-acetyltransferase	ABKKZF010000042.1	plasmid
HPKHPMAH_04290	2,3,4,5-tetrahydropyridine-2,6-dicarboxylate N-acetyltransferase	ABKKZF010000067.1	plasmid
HPKHPMAH_04293	2,3,4,5-tetrahydropyridine-2,6-dicarboxylate N-acetyltransferase	ABKKZF010000068.1	plasmid
HPKHPMAH_04297	2,3,4,5-tetrahydropyridine-2,6-dicarboxylate N-acetyltransferase	ABKKZF010000069.1	plasmid
BIAFPPEB_02641	2''-aminoglycoside nucleotidyltransferase	NOWA01000040.1	plasmid
EGNOBBPD_02477	2''-aminoglycoside nucleotidyltransferase	BGKS01000042.1	plasmid
DFKHJBED_02440	2''-aminoglycoside nucleotidyltransferase	BGKV01000024.1	plasmid
IBKPAIPJ_03780	2''-aminoglycoside nucleotidyltransferase	BGKW01000041.1	plasmid
GKBMAIKG_03899	2''-aminoglycoside nucleotidyltransferase	JADRYF010000049.1	plasmid
GLBLEMPD_03823	2''-aminoglycoside nucleotidyltransferase	DACSKN010000140.1	plasmid
GLBLEMPD_03931	2''-aminoglycoside nucleotidyltransferase	DACSKN010000180.1	plasmid
ECFNCCON_04061	2''-aminoglycoside nucleotidyltransferase	DACTDY010000058.1	plasmid
JHIGKGBG_04121	2''-aminoglycoside nucleotidyltransferase	DACTDX010000055.1	plasmid
MJBJMNJA_03941	2''-aminoglycoside nucleotidyltransferase	DACTNJ010000084.1	plasmid
LHMOCEGB_03598	2''-aminoglycoside nucleotidyltransferase	DACXUF010000059.1	plasmid
LHMOCEGB_03702	2''-aminoglycoside nucleotidyltransferase	DACXUF010000092.1	plasmid
JDNAFLLD_03879	2''-aminoglycoside nucleotidyltransferase	AAXWGH020000092.1	plasmid
JDNAFLLD_03948	2''-aminoglycoside nucleotidyltransferase	AAXWGH020000108.1	plasmid
HFLCMFGE_03935	2''-aminoglycoside nucleotidyltransferase	JAEHQY010000186.1	plasmid
IODJAAAG_03907	2''-aminoglycoside nucleotidyltransferase	JAEHQZ010000258.1	plasmid
BNPCMBBH_03559	2''-aminoglycoside nucleotidyltransferase	JAEHPY010000029.1	plasmid
OGMHEJBD_03651	2''-aminoglycoside nucleotidyltransferase	JAEHOR010000032.1	plasmid
GPOAMDGG_03884	2''-aminoglycoside nucleotidyltransferase	JAEHOS010000046.1	plasmid
PGCFEGLB_03764	2''-aminoglycoside nucleotidyltransferase	DADZIN010000056.1	plasmid
PGCFEGLB_03904	2''-aminoglycoside nucleotidyltransferase	DADZIN010000083.1	plasmid
CGPDPOFC_02690	2''-aminoglycoside nucleotidyltransferase	JAHKMC010000041.1	plasmid
AMHIEGAM_03562	2''-aminoglycoside nucleotidyltransferase	DAETWZ010000263.1	plasmid
AMHIEGAM_03621	2''-aminoglycoside nucleotidyltransferase	DAETWZ010000334.1	plasmid
MPDMJAFF_03640	2''-aminoglycoside nucleotidyltransferase	ABDSKX010000031.1	plasmid
MPDMJAFF_03848	2''-aminoglycoside nucleotidyltransferase	ABDSKX010000051.1	plasmid
CKAGIGFK_03753	2''-aminoglycoside nucleotidyltransferase	DAFNJW010000274.1	plasmid
CKAGIGFK_03893	2''-aminoglycoside nucleotidyltransferase	DAFNJW010000395.1	plasmid
LIGCKJCA_03531	2''-aminoglycoside nucleotidyltransferase	JAJPTI010000055.1	plasmid
FECGDBPM_02245	2''-aminoglycoside nucleotidyltransferase	JAEUFR010000033.1	plasmid
GNJHKMIA_00816	2''-aminoglycoside nucleotidyltransferase	JAEUFS010000014.1	plasmid
EKBFHMDP_02242	2''-aminoglycoside nucleotidyltransferase	JAEUFU010000033.1	plasmid
BLKNDGNP_02237	2''-aminoglycoside nucleotidyltransferase	JAEUFT010000033.1	plasmid
CGICKPAA_03890	2''-aminoglycoside nucleotidyltransferase	ABGPSO010000046.1	plasmid
CGICKPAA_04154	2''-aminoglycoside nucleotidyltransferase	ABGPSO010000074.1	plasmid
FCNIJBFL_03309	2''-aminoglycoside nucleotidyltransferase	ABGZHE010000020.1	plasmid
FCNIJBFL_04131	2''-aminoglycoside nucleotidyltransferase	ABGZHE010000064.1	plasmid
DPLDMFDA_00443	2''-aminoglycoside nucleotidyltransferase	DAIXNT010000006.1	plasmid
DPLDMFDA_03935	2''-aminoglycoside nucleotidyltransferase	DAIXNT010000314.1	plasmid
MLPCCDPD_00552	2''-aminoglycoside nucleotidyltransferase	DAIXNS010000007.1	plasmid
MLPCCDPD_03935	2''-aminoglycoside nucleotidyltransferase	DAIXNS010000295.1	plasmid
CPIHFLFK_00672	2''-aminoglycoside nucleotidyltransferase	DAIXNX010000010.1	plasmid
CPIHFLFK_03965	2''-aminoglycoside nucleotidyltransferase	DAIXNX010000340.1	plasmid
NJDBFNMP_00792	2''-aminoglycoside nucleotidyltransferase	DAIXOD010000017.1	plasmid
NJDBFNMP_03863	2''-aminoglycoside nucleotidyltransferase	DAIXOD010000448.1	plasmid
OCHFKDDE_00609	2''-aminoglycoside nucleotidyltransferase	DAIXOP010000008.1	plasmid
OCHFKDDE_03912	2''-aminoglycoside nucleotidyltransferase	DAIXOP010000312.1	plasmid
HKFPDPEP_01156	2''-aminoglycoside nucleotidyltransferase	DAIXOQ010000015.1	plasmid
HKFPDPEP_03942	2''-aminoglycoside nucleotidyltransferase	DAIXOQ010000194.1	plasmid
FHHJAFPF_01016	2''-aminoglycoside nucleotidyltransferase	DAIXOU010000013.1	plasmid
FHHJAFPF_03958	2''-aminoglycoside nucleotidyltransferase	DAIXOU010000223.1	plasmid
DFHLEDFI_03643	2''-aminoglycoside nucleotidyltransferase	ABIEDE010000362.1	plasmid
DFHLEDFI_03679	2''-aminoglycoside nucleotidyltransferase	ABIEDE010000396.1	plasmid
KBGFAKJB_03779	2''-aminoglycoside nucleotidyltransferase	JAOCQA010000090.1	plasmid
JMOENADD_02066	2''-aminoglycoside nucleotidyltransferase	JAMOJO010000034.1	plasmid
ABJMMAKD_00805	2''-aminoglycoside nucleotidyltransferase	JAODOZ010000012.1	plasmid
BKEGDEJG_03345	2''-aminoglycoside nucleotidyltransferase	ABJBCY010000022.1	plasmid
BKEGDEJG_04033	2''-aminoglycoside nucleotidyltransferase	ABJBCY010000067.1	plasmid
IFEPHPML_03690	2''-aminoglycoside nucleotidyltransferase	BRVF01000050.1	plasmid
APGEILBF_03705	2''-aminoglycoside nucleotidyltransferase	DAKANK010000058.1	plasmid
APGEILBF_03839	2''-aminoglycoside nucleotidyltransferase	DAKANK010000083.1	plasmid
NEADNDKE_03586	2''-aminoglycoside nucleotidyltransferase	DAKCGK010000094.1	plasmid
NEADNDKE_03779	2''-aminoglycoside nucleotidyltransferase	DAKCGK010000134.1	plasmid
OJPNDGLJ_03866	2''-aminoglycoside nucleotidyltransferase	ABJNGN010000056.1	plasmid
OJPNDGLJ_04052	2''-aminoglycoside nucleotidyltransferase	ABJNGN010000074.1	plasmid
LDFNDING_03931	2''-aminoglycoside nucleotidyltransferase	ABKGGZ010000071.1	plasmid
LDFNDING_04083	2''-aminoglycoside nucleotidyltransferase	ABKGGZ010000100.1	plasmid
MJIEFIMP_03835	ABC-F type ribosomal protection protein Msr(E)	CP021551.1	plasmid
OEBONELL_03728	ABC-F type ribosomal protection protein Msr(E)	CP023274.1	plasmid
PNCBFHPA_02710	ABC-F type ribosomal protection protein Msr(E)	VKHV01000032.1	plasmid
PNAJANDE_04016	ABC-F type ribosomal protection protein Msr(E)	CP047114.1	plasmid
CNANKFMC_03714	ABC-F type ribosomal protection protein Msr(E)	CP053895.1	plasmid
ELGNCPNC_03972	ABC-F type ribosomal protection protein Msr(E)	CP053899.1	plasmid
KDMOBDJD_01956	ABC-F type ribosomal protection protein Msr(E)	JAERTR010000038.1	plasmid
GAACJOBO_03846	ABC-F type ribosomal protection protein Msr(E)	CP046050.1	plasmid
AIHKADIM_02403	ABC-F type ribosomal protection protein Msr(E)	JAGXNL010000043.1	plasmid
PGGEPKBC_02165	ABC-F type ribosomal protection protein Msr(E)	JAGXNM010000039.1	plasmid
FEHILLCK_03694	ABC-F type ribosomal protection protein Msr(E)	CP047590.1	plasmid
CODBLINI_03504	ABC-F type ribosomal protection protein Msr(E)	JAFHHH010000072.1	plasmid
NMPECDEH_01801	ABC-F type ribosomal protection protein Msr(E)	JAFHGO010000250.1	plasmid
OELCGOFJ_02251	ABC-F type ribosomal protection protein Msr(E)	JAFHGA010000039.1	plasmid
CGPDPOFC_01987	ABC-F type ribosomal protection protein Msr(E)	JAHKMC010000029.1	plasmid
IKEFJONL_03685	ABC-F type ribosomal protection protein Msr(E)	JAHLPC010000035.1	plasmid
FCPDFEKA_03619	ABC-F type ribosomal protection protein Msr(E)	DAFNHK010000070.1	plasmid
FCPDFEKA_03993	ABC-F type ribosomal protection protein Msr(E)	DAFNHK010000127.1	plasmid
CKAGIGFK_03466	ABC-F type ribosomal protection protein Msr(E)	DAFNJW010000181.1	plasmid
CKAGIGFK_03884	ABC-F type ribosomal protection protein Msr(E)	DAFNJW010000388.1	plasmid
CKAGIGFK_03885	ABC-F type ribosomal protection protein Msr(E)	DAFNJW010000389.1	plasmid
PJNNJONM_03644	ABC-F type ribosomal protection protein Msr(E)	ABEXCL020000201.1	plasmid
PJNNJONM_03789	ABC-F type ribosomal protection protein Msr(E)	ABEXCL020000272.1	plasmid
EPHOILPI_03638	ABC-F type ribosomal protection protein Msr(E)	ABFAUR010000034.1	plasmid
EPHOILPI_03821	ABC-F type ribosomal protection protein Msr(E)	ABFAUR010000073.1	plasmid
PGBDMFAD_03234	ABC-F type ribosomal protection protein Msr(E)	JAJPFN010000064.1	plasmid
LHMNAPID_03780	ABC-F type ribosomal protection protein Msr(E)	ABFHFZ010000049.1	plasmid
LHMNAPID_03948	ABC-F type ribosomal protection protein Msr(E)	ABFHFZ010000070.1	plasmid
FCCPCGFF_01606	ABC-F type ribosomal protection protein Msr(E)	JAEUFN010000029.1	plasmid
FECGDBPM_02280	ABC-F type ribosomal protection protein Msr(E)	JAEUFR010000037.1	plasmid
EKBFHMDP_02277	ABC-F type ribosomal protection protein Msr(E)	JAEUFU010000037.1	plasmid
BLKNDGNP_02272	ABC-F type ribosomal protection protein Msr(E)	JAEUFT010000037.1	plasmid
HIKIJCIE_01493	ABC-F type ribosomal protection protein Msr(E)	JAEUGB010000025.1	plasmid
AGLKNMKM_01609	ABC-F type ribosomal protection protein Msr(E)	JAEUGA010000029.1	plasmid
PMPECMAK_03792	ABC-F type ribosomal protection protein Msr(E)	ABFOGK010000048.1	plasmid
PMPECMAK_03902	ABC-F type ribosomal protection protein Msr(E)	ABFOGK010000069.1	plasmid
OCOFPEMJ_03608	ABC-F type ribosomal protection protein Msr(E)	ABFWPL010000032.1	plasmid
OCOFPEMJ_03669	ABC-F type ribosomal protection protein Msr(E)	ABFWPL010000047.1	plasmid
JCOCGBDD_03598	ABC-F type ribosomal protection protein Msr(E)	ABGJZN010000037.1	plasmid
JCOCGBDD_03740	ABC-F type ribosomal protection protein Msr(E)	ABGJZN010000059.1	plasmid
ACCCFOGE_03712	ABC-F type ribosomal protection protein Msr(E)	JAMKNO010000085.1	plasmid
GNEHHPEK_03218	ABC-F type ribosomal protection protein Msr(E)	JAMKOD010000053.1	plasmid
MJJJBMHK_03404	ABC-F type ribosomal protection protein Msr(E)	JAMKOC010000061.1	plasmid
FDONGECL_03517	ABC-F type ribosomal protection protein Msr(E)	JAMKNP010000073.1	plasmid
OBNAOPBG_02411	ABC-F type ribosomal protection protein Msr(E)	JAMKNJ010000038.1	plasmid
PLLNGNPG_02844	ABC-F type ribosomal protection protein Msr(E)	JAMKNX010000046.1	plasmid
LPCMFHKM_02113	ABC-F type ribosomal protection protein Msr(E)	JAMKNL010000038.1	plasmid
INGJGCMO_02490	ABC-F type ribosomal protection protein Msr(E)	JAMKNM010000040.1	plasmid
NMFFKGIL_02801	ABC-F type ribosomal protection protein Msr(E)	JAMKNY010000047.1	plasmid
HHEGDOPP_04005	ABC-F type ribosomal protection protein Msr(E)	CP098445.1	plasmid
CGICKPAA_03836	ABC-F type ribosomal protection protein Msr(E)	ABGPSO010000034.1	plasmid
CGICKPAA_04136	ABC-F type ribosomal protection protein Msr(E)	ABGPSO010000069.1	plasmid
FCNIJBFL_03915	ABC-F type ribosomal protection protein Msr(E)	ABGZHE010000041.1	plasmid
FCNIJBFL_04142	ABC-F type ribosomal protection protein Msr(E)	ABGZHE010000066.1	plasmid
MKPODCMJ_03716	ABC-F type ribosomal protection protein Msr(E)	ABGZXS010000029.1	plasmid
MKPODCMJ_03859	ABC-F type ribosomal protection protein Msr(E)	ABGZXS010000050.1	plasmid
PMOBMDAE_02404	ABC-F type ribosomal protection protein Msr(E)	JAHRDO010000043.1	plasmid
LIOCECHH_01303	ABC-F type ribosomal protection protein Msr(E)	JAHRDM010000025.1	plasmid
DFHLEDFI_03509	ABC-F type ribosomal protection protein Msr(E)	ABIEDE010000258.1	plasmid
DFHLEDFI_03662	ABC-F type ribosomal protection protein Msr(E)	ABIEDE010000385.1	plasmid
KKFAGIAJ_02636	ABC-F type ribosomal protection protein Msr(E)	JALMER010000044.1	plasmid
KBGFAKJB_02858	ABC-F type ribosomal protection protein Msr(E)	JAOCQA010000045.1	plasmid
OPPEKEMD_01304	ABC-F type ribosomal protection protein Msr(E)	JAMOJL010000029.1	plasmid
JMOENADD_01545	ABC-F type ribosomal protection protein Msr(E)	JAMOJO010000027.1	plasmid
JCJDEBGM_02072	ABC-F type ribosomal protection protein Msr(E)	JAMOJT010000025.1	plasmid
ABJMMAKD_02994	ABC-F type ribosomal protection protein Msr(E)	JAODOZ010000040.1	plasmid
MNGOLGKB_02467	ABC-F type ribosomal protection protein Msr(E)	JAOSFL010000035.1	plasmid
EONEHLAO_02091	ABC-F type ribosomal protection protein Msr(E)	JAOSFJ010000041.1	plasmid
EMLDHFOH_02241	ABC-F type ribosomal protection protein Msr(E)	JAOSFH010000036.1	plasmid
EGOBCCHA_00090	ABC-F type ribosomal protection protein Msr(E)	DAJQUG010000002.1	plasmid
EGOBCCHA_03827	ABC-F type ribosomal protection protein Msr(E)	DAJQUG010000358.1	plasmid
BKEGDEJG_03829	ABC-F type ribosomal protection protein Msr(E)	ABJBCY010000041.1	plasmid
BKEGDEJG_04046	ABC-F type ribosomal protection protein Msr(E)	ABJBCY010000070.1	plasmid
NIEHAICP_04059	ABC-F type ribosomal protection protein Msr(E)	DAJRBV010000038.1	plasmid
NIEHAICP_04331	ABC-F type ribosomal protection protein Msr(E)	DAJRBV010000078.1	plasmid
PNHBPLGH_01081	ABC-F type ribosomal protection protein Msr(E)	JANQAW010000014.1	plasmid
DOGDJEMM_03739	ABC-F type ribosomal protection protein Msr(E)	AP026828.1	plasmid
CGLBEIOO_02500	ABC-F type ribosomal protection protein Msr(E)	JAPDOJ010000044.1	plasmid
DFOHHHCA_03531	ABC-F type ribosomal protection protein Msr(E)	DAKAEP010000093.1	plasmid
DFOHHHCA_03799	ABC-F type ribosomal protection protein Msr(E)	DAKAEP010000145.1	plasmid
OJPNDGLJ_03861	ABC-F type ribosomal protection protein Msr(E)	ABJNGN010000053.1	plasmid
OJPNDGLJ_04050	ABC-F type ribosomal protection protein Msr(E)	ABJNGN010000073.1	plasmid
GEHGDHGK_03792	ABC-F type ribosomal protection protein Msr(E)	DALHWZ010000040.1	plasmid
GEHGDHGK_04205	ABC-F type ribosomal protection protein Msr(E)	DALHWZ010000081.1	plasmid
EHDJNJKM_04051	ABC-F type ribosomal protection protein Msr(E)	DALICG010000043.1	plasmid
EHDJNJKM_04391	ABC-F type ribosomal protection protein Msr(E)	DALICG010000095.1	plasmid
GOHDGPPH_03847	ABC-F type ribosomal protection protein Msr(E)	JAPWSQ010000002.1	plasmid
PJIILPIP_03656	ABC-F type ribosomal protection protein Msr(E)	ABKGAP010000025.1	plasmid
PJIILPIP_03797	ABC-F type ribosomal protection protein Msr(E)	ABKGAP010000047.1	plasmid
LDFNDING_03918	ABC-F type ribosomal protection protein Msr(E)	ABKGGZ010000064.1	plasmid
LDFNDING_04079	ABC-F type ribosomal protection protein Msr(E)	ABKGGZ010000098.1	plasmid
HEJDAAIP_03715	ABC-F type ribosomal protection protein Msr(E)	ABKGMK010000179.1	plasmid
HEJDAAIP_03936	ABC-F type ribosomal protection protein Msr(E)	ABKGMK010000258.1	plasmid
LGOAPHAA_03728	ABC-F type ribosomal protection protein Msr(E)	CABMNS010000002.1	plasmid
PDNOEAEI_02508	Aminoglycoside 3'-phosphotransferase	JSCB01000073.1	plasmid
PDNOEAEI_02512	Aminoglycoside 3'-phosphotransferase	JSCB01000073.1	plasmid
PDNOEAEI_03827	Aminoglycoside 3'-phosphotransferase	JSCB01000010.1	plasmid
HLEHLODD_01217	Aminoglycoside 3'-phosphotransferase	JVTO01000327.1	plasmid
LANHMDCF_03309	Aminoglycoside 3'-phosphotransferase	JVXV01000154.1	plasmid
LANHMDCF_03313	Aminoglycoside 3'-phosphotransferase	JVXV01000155.1	plasmid
NJHKNJOM_01155	Aminoglycoside 3'-phosphotransferase	JVTJ01000153.1	plasmid
AJCBFJBP_01412	Aminoglycoside 3'-phosphotransferase	JVPB01000133.1	plasmid
HBPMNBLG_00898	Aminoglycoside 3'-phosphotransferase	JUXR01000320.1	plasmid
DCKGCONK_02501	Aminoglycoside 3'-phosphotransferase	JVHK01000048.1	plasmid
DCKGCONK_02506	Aminoglycoside 3'-phosphotransferase	JVHK01000049.1	plasmid
BCMDLLKL_01012	Aminoglycoside 3'-phosphotransferase	JVHI01000020.1	plasmid
BEINAGBC_01070	Aminoglycoside 3'-phosphotransferase	LGAY01000048.1	plasmid
BEINAGBC_01584	Aminoglycoside 3'-phosphotransferase	LGAY01000056.1	plasmid
NBEAGFOP_01766	Aminoglycoside 3'-phosphotransferase	JSUO01000191.1	plasmid
FLBPHFFA_00593	Aminoglycoside 3'-phosphotransferase	LNHT01000040.1	plasmid
FLBPHFFA_01476	Aminoglycoside 3'-phosphotransferase	LNHT01000076.1	plasmid
FLBPHFFA_03088	Aminoglycoside 3'-phosphotransferase	LNHT01000113.1	plasmid
FLBPHFFA_03184	Aminoglycoside 3'-phosphotransferase	LNHT01000123.1	plasmid
INIAODLK_02396	Aminoglycoside 3'-phosphotransferase	LQNN01000044.1	plasmid
INIAODLK_02632	Aminoglycoside 3'-phosphotransferase	LQNN01000052.1	plasmid
BLBBPDDK_02271	Aminoglycoside 3'-phosphotransferase	LQNO01000076.1	plasmid
BLBBPDDK_02573	Aminoglycoside 3'-phosphotransferase	LQNO01000085.1	plasmid
ENIKMEGL_03387	Aminoglycoside 3'-phosphotransferase	LWUL01000125.1	plasmid
KNFICAEE_03216	Aminoglycoside 3'-phosphotransferase	LWUM01000149.1	plasmid
GICEDAFH_01086	Aminoglycoside 3'-phosphotransferase	MCOR01000103.1	plasmid
GICEDAFH_01981	Aminoglycoside 3'-phosphotransferase	MCOR01000229.1	plasmid
FHCLEMIB_04275	Aminoglycoside 3'-phosphotransferase	CP021695.1	plasmid
POKNBBAB_03982	Aminoglycoside 3'-phosphotransferase	CP017084.1	plasmid
POKNBBAB_04064	Aminoglycoside 3'-phosphotransferase	CP017084.1	plasmid
DLGCALLD_00755	Aminoglycoside 3'-phosphotransferase	NXKC01000016.1	plasmid
NKCBIBED_03554	Aminoglycoside 3'-phosphotransferase	BFCK01000450.1	plasmid
HOBIDPDJ_00104	Aminoglycoside 3'-phosphotransferase	QGGA01000015.1	plasmid
HOBIDPDJ_02820	Aminoglycoside 3'-phosphotransferase	QGGA01000043.1	plasmid
EGNOBBPD_03922	Aminoglycoside 3'-phosphotransferase	BGKS01000157.1	plasmid
OEBONELL_03738	Aminoglycoside 3'-phosphotransferase	CP023274.1	plasmid
OEBONELL_03744	Aminoglycoside 3'-phosphotransferase	CP023274.1	plasmid
OEBONELL_03750	Aminoglycoside 3'-phosphotransferase	CP023274.1	plasmid
OEBONELL_03848	Aminoglycoside 3'-phosphotransferase	CP023274.1	plasmid
KKCKOKOB_02959	Aminoglycoside 3'-phosphotransferase	QXIN01000029.1	plasmid
KKCKOKOB_03102	Aminoglycoside 3'-phosphotransferase	QXIN01000033.1	plasmid
APFPACEM_01481	Aminoglycoside 3'-phosphotransferase	RQSF01000022.1	plasmid
CKDICIOB_02376	Aminoglycoside 3'-phosphotransferase	RQSG01000039.1	plasmid
NFMHMOLD_03424	Aminoglycoside 3'-phosphotransferase	RQSH01000068.1	plasmid
KHEIKFNJ_02289	Aminoglycoside 3'-phosphotransferase	SELN01000033.1	plasmid
KHEIKFNJ_03458	Aminoglycoside 3'-phosphotransferase	SELN01000088.1	plasmid
FHNDKLKO_00015	Aminoglycoside 3'-phosphotransferase	SELM01000010.1	plasmid
FHNDKLKO_02099	Aminoglycoside 3'-phosphotransferase	SELM01000003.1	plasmid
MMJIFNIM_02067	Aminoglycoside 3'-phosphotransferase	SLUF01000035.1	plasmid
MMJIFNIM_02729	Aminoglycoside 3'-phosphotransferase	SLUF01000052.1	plasmid
CNGCJGMP_02026	Aminoglycoside 3'-phosphotransferase	SDUJ01000029.1	plasmid
CNGCJGMP_03318	Aminoglycoside 3'-phosphotransferase	SDUJ01000071.1	plasmid
ECDNGNMA_00859	Aminoglycoside 3'-phosphotransferase	SPSS01000176.1	plasmid
PBKKFBMN_00704	Aminoglycoside 3'-phosphotransferase	SPTC01000171.1	plasmid
PBKKFBMN_00750	Aminoglycoside 3'-phosphotransferase	SPTC01000175.1	plasmid
JBKHMNCJ_02220	Aminoglycoside 3'-phosphotransferase	SPTN01000374.1	plasmid
PKCCMFGA_00597	Aminoglycoside 3'-phosphotransferase	SPSW01000144.1	plasmid
PKCCMFGA_01596	Aminoglycoside 3'-phosphotransferase	SPSW01000025.1	plasmid
NHCGHCNA_01362	Aminoglycoside 3'-phosphotransferase	SPSY01000210.1	plasmid
NHCGHCNA_03005	Aminoglycoside 3'-phosphotransferase	SPSY01000077.1	plasmid
CKPPNMDD_03364	Aminoglycoside 3'-phosphotransferase	SPTK01000037.1	plasmid
CKPPNMDD_03484	Aminoglycoside 3'-phosphotransferase	SPTK01000052.1	plasmid
GAALGJCL_03560	Aminoglycoside 3'-phosphotransferase	SPTL01000025.1	plasmid
GAALGJCL_03614	Aminoglycoside 3'-phosphotransferase	SPTL01000032.1	plasmid
HMHECFIM_00801	Aminoglycoside 3'-phosphotransferase	SPSX01000153.1	plasmid
HMHECFIM_02205	Aminoglycoside 3'-phosphotransferase	SPSX01000320.1	plasmid
ENNKAOIB_00465	Aminoglycoside 3'-phosphotransferase	SPSZ01000127.1	plasmid
ENNKAOIB_01729	Aminoglycoside 3'-phosphotransferase	SPSZ01000233.1	plasmid
KFCBEOFD_00381	Aminoglycoside 3'-phosphotransferase	SPTA01000121.1	plasmid
KFCBEOFD_03086	Aminoglycoside 3'-phosphotransferase	SPTA01000073.1	plasmid
OKHIDNGP_03498	Aminoglycoside 3'-phosphotransferase	SPTH01000045.1	plasmid
OKHIDNGP_03614	Aminoglycoside 3'-phosphotransferase	SPTH01000062.1	plasmid
MIALIOAE_03498	Aminoglycoside 3'-phosphotransferase	SPTI01000038.1	plasmid
MIALIOAE_03568	Aminoglycoside 3'-phosphotransferase	SPTI01000051.1	plasmid
IKOGOHCF_03487	Aminoglycoside 3'-phosphotransferase	SPTJ01000032.1	plasmid
IKOGOHCF_03538	Aminoglycoside 3'-phosphotransferase	SPTJ01000044.1	plasmid
CPAPEALI_01176	Aminoglycoside 3'-phosphotransferase	SPTF01000193.1	plasmid
CPAPEALI_02497	Aminoglycoside 3'-phosphotransferase	SPTF01000450.1	plasmid
CPAPEALI_02702	Aminoglycoside 3'-phosphotransferase	SPTF01000053.1	plasmid
CEOGFHEI_03581	Aminoglycoside 3'-phosphotransferase	SPTM01000201.1	plasmid
CEOGFHEI_03591	Aminoglycoside 3'-phosphotransferase	SPTM01000209.1	plasmid
PDGBMNMI_03925	Aminoglycoside 3'-phosphotransferase	VJOR01000091.1	plasmid
MMAKAIID_03532	Aminoglycoside 3'-phosphotransferase	VIYO01000074.1	plasmid
KJAMIJBM_02332	Aminoglycoside 3'-phosphotransferase	VKHU01000038.1	plasmid
MPKKPGPB_02922	Aminoglycoside 3'-phosphotransferase	WEKK01000056.1	plasmid
MPKKPGPB_03236	Aminoglycoside 3'-phosphotransferase	WEKK01000072.1	plasmid
GLHAOCEF_03761	Aminoglycoside 3'-phosphotransferase	CP045540.1	plasmid
PBKOHDON_02420	Aminoglycoside 3'-phosphotransferase	RCIK01000039.1	plasmid
PBKOHDON_02948	Aminoglycoside 3'-phosphotransferase	RCIK01000053.1	plasmid
MGLLGNCN_02508	Aminoglycoside 3'-phosphotransferase	RCIJ01000036.1	plasmid
MGLLGNCN_03062	Aminoglycoside 3'-phosphotransferase	RCIJ01000050.1	plasmid
LFNIFCFO_02427	Aminoglycoside 3'-phosphotransferase	RCII01000039.1	plasmid
LFNIFCFO_02941	Aminoglycoside 3'-phosphotransferase	RCII01000051.1	plasmid
LOIGEEMM_02407	Aminoglycoside 3'-phosphotransferase	RCIL01000037.1	plasmid
LOIGEEMM_02921	Aminoglycoside 3'-phosphotransferase	RCIL01000049.1	plasmid
PCDPHHPA_02453	Aminoglycoside 3'-phosphotransferase	RCIN01000038.1	plasmid
PCDPHHPA_03212	Aminoglycoside 3'-phosphotransferase	RCIN01000051.1	plasmid
DIPJMJGK_02280	Aminoglycoside 3'-phosphotransferase	RCIM01000033.1	plasmid
DIPJMJGK_02890	Aminoglycoside 3'-phosphotransferase	RCIM01000046.1	plasmid
PNAJANDE_04020	Aminoglycoside 3'-phosphotransferase	CP047114.1	plasmid
KAKEAICN_02862	Aminoglycoside 3'-phosphotransferase	VDJJ01000048.1	plasmid
KAKEAICN_03558	Aminoglycoside 3'-phosphotransferase	VDJJ01000058.1	plasmid
KHJKHOEO_00236	Aminoglycoside 3'-phosphotransferase	VDJG01000058.1	plasmid
KHJKHOEO_00420	Aminoglycoside 3'-phosphotransferase	VDJG01000068.1	plasmid
KHJKHOEO_04053	Aminoglycoside 3'-phosphotransferase	VDJG01000043.1	plasmid
OFHGILGG_03051	Aminoglycoside 3'-phosphotransferase	VDJF01000049.1	plasmid
OFHGILGG_03408	Aminoglycoside 3'-phosphotransferase	VDJF01000057.1	plasmid
KHGGGPOH_02392	Aminoglycoside 3'-phosphotransferase	WURR01000039.1	plasmid
KHGGGPOH_02395	Aminoglycoside 3'-phosphotransferase	WURR01000039.1	plasmid
ALMGGGIN_00805	Aminoglycoside 3'-phosphotransferase	JAAATT010000120.1	plasmid
ALMGGGIN_03494	Aminoglycoside 3'-phosphotransferase	JAAATT010000072.1	plasmid
MLLADFJA_03686	Aminoglycoside 3'-phosphotransferase	CP047353.1	plasmid
MLLADFJA_03695	Aminoglycoside 3'-phosphotransferase	CP047353.1	plasmid
MLLADFJA_03712	Aminoglycoside 3'-phosphotransferase	CP047353.1	plasmid
NCOJOMLM_03803	Aminoglycoside 3'-phosphotransferase	JAAOMX010000051.1	plasmid
NCOJOMLM_03861	Aminoglycoside 3'-phosphotransferase	JAAOMX010000065.1	plasmid
BLMMNHOH_03770	Aminoglycoside 3'-phosphotransferase	JAAOMZ010000045.1	plasmid
BLMMNHOH_03818	Aminoglycoside 3'-phosphotransferase	JAAOMZ010000057.1	plasmid
GEECADKL_03815	Aminoglycoside 3'-phosphotransferase	JAAONO010000054.1	plasmid
GEECADKL_03866	Aminoglycoside 3'-phosphotransferase	JAAONO010000066.1	plasmid
DGAGKGLO_03797	Aminoglycoside 3'-phosphotransferase	JAAOMY010000058.1	plasmid
DGAGKGLO_03854	Aminoglycoside 3'-phosphotransferase	JAAOMY010000073.1	plasmid
EGBFDOCH_03787	Aminoglycoside 3'-phosphotransferase	JAAONN010000040.1	plasmid
EGBFDOCH_03822	Aminoglycoside 3'-phosphotransferase	JAAONN010000050.1	plasmid
KNLEHHIJ_03802	Aminoglycoside 3'-phosphotransferase	JAAONL010000034.1	plasmid
KNLEHHIJ_03853	Aminoglycoside 3'-phosphotransferase	JAAONL010000047.1	plasmid
BIEONCJC_03793	Aminoglycoside 3'-phosphotransferase	JAAONM010000045.1	plasmid
BIEONCJC_03831	Aminoglycoside 3'-phosphotransferase	JAAONM010000056.1	plasmid
HCHGLGAJ_03774	Aminoglycoside 3'-phosphotransferase	JAAONK010000060.1	plasmid
HCHGLGAJ_03819	Aminoglycoside 3'-phosphotransferase	JAAONK010000072.1	plasmid
HOHHGNCK_03807	Aminoglycoside 3'-phosphotransferase	JAAOND010000064.1	plasmid
HOHHGNCK_03862	Aminoglycoside 3'-phosphotransferase	JAAOND010000077.1	plasmid
MFAPOKBC_03800	Aminoglycoside 3'-phosphotransferase	JAAONJ010000058.1	plasmid
MFAPOKBC_03854	Aminoglycoside 3'-phosphotransferase	JAAONJ010000072.1	plasmid
LGCJHBNC_03806	Aminoglycoside 3'-phosphotransferase	JAAONE010000051.1	plasmid
LGCJHBNC_03858	Aminoglycoside 3'-phosphotransferase	JAAONE010000063.1	plasmid
CKPPLKNM_03758	Aminoglycoside 3'-phosphotransferase	JAAONB010000051.1	plasmid
CKPPLKNM_03792	Aminoglycoside 3'-phosphotransferase	JAAONB010000060.1	plasmid
LCEDNBJD_03786	Aminoglycoside 3'-phosphotransferase	JAAONA010000047.1	plasmid
LCEDNBJD_03822	Aminoglycoside 3'-phosphotransferase	JAAONA010000057.1	plasmid
CDFICHMG_03769	Aminoglycoside 3'-phosphotransferase	JAAONC010000048.1	plasmid
CDFICHMG_03817	Aminoglycoside 3'-phosphotransferase	JAAONC010000061.1	plasmid
ADEECAHD_03780	Aminoglycoside 3'-phosphotransferase	JAAOMV010000039.1	plasmid
ADEECAHD_03818	Aminoglycoside 3'-phosphotransferase	JAAOMV010000050.1	plasmid
ANKIGFJH_03781	Aminoglycoside 3'-phosphotransferase	JAAONF010000049.1	plasmid
ANKIGFJH_03824	Aminoglycoside 3'-phosphotransferase	JAAONF010000060.1	plasmid
FOPLMIBN_03776	Aminoglycoside 3'-phosphotransferase	JAAOMU010000044.1	plasmid
FOPLMIBN_03826	Aminoglycoside 3'-phosphotransferase	JAAOMU010000057.1	plasmid
IHJEAGLD_03752	Aminoglycoside 3'-phosphotransferase	JAAONI010000054.1	plasmid
IHJEAGLD_03817	Aminoglycoside 3'-phosphotransferase	JAAONI010000070.1	plasmid
DKHKAAFI_02588	Aminoglycoside 3'-phosphotransferase	JAAQRB010000034.1	plasmid
DKHKAAFI_03349	Aminoglycoside 3'-phosphotransferase	JAAQRB010000052.1	plasmid
GFKLLCLA_02870	Aminoglycoside 3'-phosphotransferase	JAAQRA010000041.1	plasmid
GFKLLCLA_03533	Aminoglycoside 3'-phosphotransferase	JAAQRA010000061.1	plasmid
BDFHHDHI_03154	Aminoglycoside 3'-phosphotransferase	JAAQQZ010000035.1	plasmid
BDFHHDHI_03410	Aminoglycoside 3'-phosphotransferase	JAAQQZ010000051.1	plasmid
EGHIIBEC_03208	Aminoglycoside 3'-phosphotransferase	JAAQQY010000031.1	plasmid
EGHIIBEC_03398	Aminoglycoside 3'-phosphotransferase	JAAQQY010000050.1	plasmid
ELGNCPNC_03968	Aminoglycoside 3'-phosphotransferase	CP053899.1	plasmid
ICCHPCNB_01876	Aminoglycoside 3'-phosphotransferase	JABVMA010000027.1	plasmid
ICCHPCNB_02455	Aminoglycoside 3'-phosphotransferase	JABVMA010000038.1	plasmid
MDMPJKPB_01720	Aminoglycoside 3'-phosphotransferase	JACKXM010000022.1	plasmid
MDMPJKPB_01743	Aminoglycoside 3'-phosphotransferase	JACKXM010000029.1	plasmid
BHFFJHOE_02152	Aminoglycoside 3'-phosphotransferase	JACKXN010000035.1	plasmid
JPAIHPLI_01446	Aminoglycoside 3'-phosphotransferase	JACKXQ010000022.1	plasmid
JDMLEKPB_00688	Aminoglycoside 3'-phosphotransferase	JACXRE010000015.1	plasmid
CJENPJHP_03743	Aminoglycoside 3'-phosphotransferase	JADRXK010000027.1	plasmid
CJENPJHP_03767	Aminoglycoside 3'-phosphotransferase	JADRXK010000038.1	plasmid
LIJPGJKA_03633	Aminoglycoside 3'-phosphotransferase	JADRXO010000044.1	plasmid
LIJPGJKA_03689	Aminoglycoside 3'-phosphotransferase	JADRXO010000060.1	plasmid
GKBMAIKG_03845	Aminoglycoside 3'-phosphotransferase	JADRYF010000038.1	plasmid
GKBMAIKG_03902	Aminoglycoside 3'-phosphotransferase	JADRYF010000052.1	plasmid
JDOBICFL_03728	Aminoglycoside 3'-phosphotransferase	JADRYM010000042.1	plasmid
JDOBICFL_03762	Aminoglycoside 3'-phosphotransferase	JADRYM010000054.1	plasmid
AHPGECJO_03602	Aminoglycoside 3'-phosphotransferase	JADRYX010000039.1	plasmid
AHPGECJO_03620	Aminoglycoside 3'-phosphotransferase	JADRYX010000048.1	plasmid
PKKBOLIL_03703	Aminoglycoside 3'-phosphotransferase	JADSJT010000029.1	plasmid
PKKBOLIL_03925	Aminoglycoside 3'-phosphotransferase	JADSJT010000056.1	plasmid
PKOEHNLH_03669	Aminoglycoside 3'-phosphotransferase	JADRZR010000055.1	plasmid
PKOEHNLH_03694	Aminoglycoside 3'-phosphotransferase	JADRZR010000065.1	plasmid
GLNMDLPM_03677	Aminoglycoside 3'-phosphotransferase	JADSAK010000050.1	plasmid
GLNMDLPM_03695	Aminoglycoside 3'-phosphotransferase	JADSAK010000056.1	plasmid
CCAFHEIA_03636	Aminoglycoside 3'-phosphotransferase	JADSAO010000031.1	plasmid
CCAFHEIA_03666	Aminoglycoside 3'-phosphotransferase	JADSAO010000039.1	plasmid
BMAHAPIP_03730	Aminoglycoside 3'-phosphotransferase	JADSTU010000038.1	plasmid
BMAHAPIP_03757	Aminoglycoside 3'-phosphotransferase	JADSTU010000050.1	plasmid
IADNALNP_03657	Aminoglycoside 3'-phosphotransferase	JADSUG010000050.1	plasmid
IADNALNP_03669	Aminoglycoside 3'-phosphotransferase	JADSUG010000057.1	plasmid
GLBLEMPD_03562	Aminoglycoside 3'-phosphotransferase	DACSKN010000094.1	plasmid
GLBLEMPD_03791	Aminoglycoside 3'-phosphotransferase	DACSKN010000129.1	plasmid
GLBLEMPD_03928	Aminoglycoside 3'-phosphotransferase	DACSKN010000179.1	plasmid
GLBLEMPD_03935	Aminoglycoside 3'-phosphotransferase	DACSKN010000183.1	plasmid
GLBLEMPD_03936	Aminoglycoside 3'-phosphotransferase	DACSKN010000184.1	plasmid
GLBLEMPD_03937	Aminoglycoside 3'-phosphotransferase	DACSKN010000185.1	plasmid
GLBLEMPD_03938	Aminoglycoside 3'-phosphotransferase	DACSKN010000186.1	plasmid
ICNJHGOF_00255	Aminoglycoside 3'-phosphotransferase	AAXSKW010000003.1	plasmid
ICNJHGOF_03801	Aminoglycoside 3'-phosphotransferase	AAXSKW010000203.1	plasmid
ICNJHGOF_03913	Aminoglycoside 3'-phosphotransferase	AAXSKW010000226.1	plasmid
ICNJHGOF_03965	Aminoglycoside 3'-phosphotransferase	AAXSKW010000235.1	plasmid
ECFNCCON_03803	Aminoglycoside 3'-phosphotransferase	DACTDY010000039.1	plasmid
ECFNCCON_04066	Aminoglycoside 3'-phosphotransferase	DACTDY010000060.1	plasmid
JHIGKGBG_03809	Aminoglycoside 3'-phosphotransferase	DACTDX010000039.1	plasmid
JHIGKGBG_04126	Aminoglycoside 3'-phosphotransferase	DACTDX010000057.1	plasmid
MJBJMNJA_03658	Aminoglycoside 3'-phosphotransferase	DACTNJ010000062.1	plasmid
MJBJMNJA_03944	Aminoglycoside 3'-phosphotransferase	DACTNJ010000086.1	plasmid
PKEBCCCB_03798	Aminoglycoside 3'-phosphotransferase	DACTNP010000144.1	plasmid
PKEBCCCB_04051	Aminoglycoside 3'-phosphotransferase	DACTNP010000213.1	plasmid
AJHAEJNA_03726	Aminoglycoside 3'-phosphotransferase	DACTNL010000098.1	plasmid
AJHAEJNA_03790	Aminoglycoside 3'-phosphotransferase	DACTNL010000124.1	plasmid
AJHAEJNA_03924	Aminoglycoside 3'-phosphotransferase	DACTNL010000160.1	plasmid
AJHAEJNA_03934	Aminoglycoside 3'-phosphotransferase	DACTNL010000163.1	plasmid
GEINLJGI_03610	Aminoglycoside 3'-phosphotransferase	DACTTV010000045.1	plasmid
GEINLJGI_03626	Aminoglycoside 3'-phosphotransferase	DACTTV010000057.1	plasmid
GEINLJGI_03801	Aminoglycoside 3'-phosphotransferase	DACTTV010000079.1	plasmid
GEINLJGI_03808	Aminoglycoside 3'-phosphotransferase	DACTTV010000083.1	plasmid
MIIAFLLN_03620	Aminoglycoside 3'-phosphotransferase	DACTTT010000044.1	plasmid
MIIAFLLN_03630	Aminoglycoside 3'-phosphotransferase	DACTTT010000053.1	plasmid
MIIAFLLN_03796	Aminoglycoside 3'-phosphotransferase	DACTTT010000074.1	plasmid
MIIAFLLN_03803	Aminoglycoside 3'-phosphotransferase	DACTTT010000078.1	plasmid
FDFPFPGI_03618	Aminoglycoside 3'-phosphotransferase	DACTTU010000043.1	plasmid
FDFPFPGI_03636	Aminoglycoside 3'-phosphotransferase	DACTTU010000054.1	plasmid
FDFPFPGI_03799	Aminoglycoside 3'-phosphotransferase	DACTTU010000071.1	plasmid
FDFPFPGI_03806	Aminoglycoside 3'-phosphotransferase	DACTTU010000075.1	plasmid
CGBIBMJC_03667	Aminoglycoside 3'-phosphotransferase	DACTTY010000089.1	plasmid
CGBIBMJC_03741	Aminoglycoside 3'-phosphotransferase	DACTTY010000124.1	plasmid
MLKKHCPP_03695	Aminoglycoside 3'-phosphotransferase	DACTTX010000053.1	plasmid
MLKKHCPP_03841	Aminoglycoside 3'-phosphotransferase	DACTTX010000081.1	plasmid
GFBCKPIM_03699	Aminoglycoside 3'-phosphotransferase	DACTUE010000053.1	plasmid
GFBCKPIM_03854	Aminoglycoside 3'-phosphotransferase	DACTUE010000084.1	plasmid
CBJILIBE_03686	Aminoglycoside 3'-phosphotransferase	DACTUH010000053.1	plasmid
CBJILIBE_03829	Aminoglycoside 3'-phosphotransferase	DACTUH010000082.1	plasmid
GGDHPNND_03685	Aminoglycoside 3'-phosphotransferase	DACTTZ010000056.1	plasmid
GGDHPNND_03718	Aminoglycoside 3'-phosphotransferase	DACTTZ010000069.1	plasmid
GGDHPNND_03753	Aminoglycoside 3'-phosphotransferase	DACTTZ010000084.1	plasmid
CKKCOHPI_03697	Aminoglycoside 3'-phosphotransferase	DACTUG010000049.1	plasmid
CKKCOHPI_03835	Aminoglycoside 3'-phosphotransferase	DACTUG010000077.1	plasmid
CFCOKFPP_03680	Aminoglycoside 3'-phosphotransferase	DACTTW010000049.1	plasmid
CFCOKFPP_03734	Aminoglycoside 3'-phosphotransferase	DACTTW010000070.1	plasmid
CFCOKFPP_03749	Aminoglycoside 3'-phosphotransferase	DACTTW010000079.1	plasmid
HCIMOKOJ_03723	Aminoglycoside 3'-phosphotransferase	DACTUA010000051.1	plasmid
HCIMOKOJ_03904	Aminoglycoside 3'-phosphotransferase	DACTUA010000085.1	plasmid
EIDEHDCB_03720	Aminoglycoside 3'-phosphotransferase	DACTUB010000047.1	plasmid
EIDEHDCB_04048	Aminoglycoside 3'-phosphotransferase	DACTUB010000074.1	plasmid
OMLODKIO_03699	Aminoglycoside 3'-phosphotransferase	DACTUD010000050.1	plasmid
OMLODKIO_03895	Aminoglycoside 3'-phosphotransferase	DACTUD010000080.1	plasmid
CNFPHBHM_03283	Aminoglycoside 3'-phosphotransferase	DACXHN010000282.1	plasmid
CNFPHBHM_03601	Aminoglycoside 3'-phosphotransferase	DACXHN010000472.1	plasmid
PDIGPEDK_03770	Aminoglycoside 3'-phosphotransferase	DACXNA010000048.1	plasmid
PDIGPEDK_03773	Aminoglycoside 3'-phosphotransferase	DACXNA010000051.1	plasmid
PDIGPEDK_03893	Aminoglycoside 3'-phosphotransferase	DACXNA010000078.1	plasmid
PDIGPEDK_03897	Aminoglycoside 3'-phosphotransferase	DACXNA010000080.1	plasmid
LGAPOGNC_03602	Aminoglycoside 3'-phosphotransferase	DACXSJ010000035.1	plasmid
LGAPOGNC_03644	Aminoglycoside 3'-phosphotransferase	DACXSJ010000045.1	plasmid
LGAPOGNC_03760	Aminoglycoside 3'-phosphotransferase	DACXSJ010000065.1	plasmid
LGAPOGNC_03773	Aminoglycoside 3'-phosphotransferase	DACXSJ010000069.1	plasmid
IDPJHDIL_03744	Aminoglycoside 3'-phosphotransferase	DACXSS010000036.1	plasmid
IDPJHDIL_03889	Aminoglycoside 3'-phosphotransferase	DACXSS010000053.1	plasmid
GLCIMMBA_03645	Aminoglycoside 3'-phosphotransferase	DACXSR010000037.1	plasmid
GLCIMMBA_03887	Aminoglycoside 3'-phosphotransferase	DACXSR010000054.1	plasmid
LJKCCFBO_03600	Aminoglycoside 3'-phosphotransferase	DACXSO010000035.1	plasmid
LJKCCFBO_03644	Aminoglycoside 3'-phosphotransferase	DACXSO010000045.1	plasmid
LJKCCFBO_03762	Aminoglycoside 3'-phosphotransferase	DACXSO010000065.1	plasmid
LJKCCFBO_03775	Aminoglycoside 3'-phosphotransferase	DACXSO010000069.1	plasmid
NLGCLCFE_03602	Aminoglycoside 3'-phosphotransferase	DACXSV010000037.1	plasmid
NLGCLCFE_03646	Aminoglycoside 3'-phosphotransferase	DACXSV010000047.1	plasmid
NLGCLCFE_03763	Aminoglycoside 3'-phosphotransferase	DACXSV010000066.1	plasmid
NLGCLCFE_03776	Aminoglycoside 3'-phosphotransferase	DACXSV010000070.1	plasmid
BCDKHIEI_03602	Aminoglycoside 3'-phosphotransferase	DACXSW010000037.1	plasmid
BCDKHIEI_03646	Aminoglycoside 3'-phosphotransferase	DACXSW010000047.1	plasmid
BCDKHIEI_03761	Aminoglycoside 3'-phosphotransferase	DACXSW010000067.1	plasmid
BCDKHIEI_03774	Aminoglycoside 3'-phosphotransferase	DACXSW010000071.1	plasmid
NHEHJHPO_03989	Aminoglycoside 3'-phosphotransferase	DACXTS010000054.1	plasmid
NHEHJHPO_03997	Aminoglycoside 3'-phosphotransferase	DACXTS010000056.1	plasmid
NHEHJHPO_04125	Aminoglycoside 3'-phosphotransferase	DACXTS010000116.1	plasmid
NHEHJHPO_04133	Aminoglycoside 3'-phosphotransferase	DACXTS010000117.1	plasmid
LHMOCEGB_03692	Aminoglycoside 3'-phosphotransferase	DACXUF010000079.1	plasmid
LHMOCEGB_03719	Aminoglycoside 3'-phosphotransferase	DACXUF010000099.1	plasmid
JDNAFLLD_03764	Aminoglycoside 3'-phosphotransferase	AAXWGH020000069.1	plasmid
JDNAFLLD_03936	Aminoglycoside 3'-phosphotransferase	AAXWGH020000104.1	plasmid
HFLCMFGE_02988	Aminoglycoside 3'-phosphotransferase	JAEHQY010000069.1	plasmid
IODJAAAG_02361	Aminoglycoside 3'-phosphotransferase	JAEHQZ010000061.1	plasmid
JELBOFFB_03585	Aminoglycoside 3'-phosphotransferase	JAEHQS010000025.1	plasmid
JELBOFFB_03614	Aminoglycoside 3'-phosphotransferase	JAEHQS010000035.1	plasmid
FMEAGACK_03658	Aminoglycoside 3'-phosphotransferase	JAEHQJ010000033.1	plasmid
BNPCMBBH_03749	Aminoglycoside 3'-phosphotransferase	JAEHPY010000047.1	plasmid
DJONFNJA_03862	Aminoglycoside 3'-phosphotransferase	JAEHPH010000052.1	plasmid
DJONFNJA_03920	Aminoglycoside 3'-phosphotransferase	JAEHPH010000075.1	plasmid
OGMHEJBD_03799	Aminoglycoside 3'-phosphotransferase	JAEHOR010000051.1	plasmid
GPOAMDGG_03831	Aminoglycoside 3'-phosphotransferase	JAEHOS010000038.1	plasmid
GPOAMDGG_03897	Aminoglycoside 3'-phosphotransferase	JAEHOS010000055.1	plasmid
KDMOBDJD_02321	Aminoglycoside 3'-phosphotransferase	JAERTR010000046.1	plasmid
OPMADNGP_02272	Aminoglycoside 3'-phosphotransferase	JAERTT010000047.1	plasmid
OPMADNGP_02536	Aminoglycoside 3'-phosphotransferase	JAERTT010000050.1	plasmid
KFBNKKGK_01965	Aminoglycoside 3'-phosphotransferase	JAFEWH010000305.1	plasmid
KFBNKKGK_02008	Aminoglycoside 3'-phosphotransferase	JAFEWH010000318.1	plasmid
BHMFIBOI_02097	Aminoglycoside 3'-phosphotransferase	JAFIRJ010000035.1	plasmid
OAOIIFNM_02174	Aminoglycoside 3'-phosphotransferase	JAFIRK010000037.1	plasmid
OAOIIFNM_02177	Aminoglycoside 3'-phosphotransferase	JAFIRK010000037.1	plasmid
OAOIIFNM_02747	Aminoglycoside 3'-phosphotransferase	JAFIRK010000050.1	plasmid
PKAJCLJF_03600	Aminoglycoside 3'-phosphotransferase	AAZEAL020000025.1	plasmid
PKAJCLJF_03919	Aminoglycoside 3'-phosphotransferase	AAZEAL020000036.1	plasmid
OLLJGMAJ_00002	Aminoglycoside 3'-phosphotransferase	JAGKMA010000102.1	plasmid
OLLJGMAJ_03302	Aminoglycoside 3'-phosphotransferase	JAGKMA010000070.1	plasmid
EKEINNIO_00319	Aminoglycoside 3'-phosphotransferase	JAGKMC010000130.1	plasmid
DILPLAJJ_04060	Aminoglycoside 3'-phosphotransferase	JAGKMK010000099.1	plasmid
BIDPMNCO_00418	Aminoglycoside 3'-phosphotransferase	JAGKMW010000139.1	plasmid
BIDPMNCO_03496	Aminoglycoside 3'-phosphotransferase	JAGKMW010000086.1	plasmid
CNOCJCDN_00710	Aminoglycoside 3'-phosphotransferase	JAGKMZ010000162.1	plasmid
CNOCJCDN_03568	Aminoglycoside 3'-phosphotransferase	JAGKMZ010000089.1	plasmid
DJLJHELM_00229	Aminoglycoside 3'-phosphotransferase	JAGKNA010000115.1	plasmid
DJLJHELM_01494	Aminoglycoside 3'-phosphotransferase	JAGKNA010000253.1	plasmid
KHKPBLIF_00092	Aminoglycoside 3'-phosphotransferase	JAGKNC010000108.1	plasmid
KHKPBLIF_01156	Aminoglycoside 3'-phosphotransferase	JAGKNC010000206.1	plasmid
HOJAEPPN_00190	Aminoglycoside 3'-phosphotransferase	JAGKNE010000112.1	plasmid
HOJAEPPN_02294	Aminoglycoside 3'-phosphotransferase	JAGKNE010000367.1	plasmid
MMOPOLNI_00176	Aminoglycoside 3'-phosphotransferase	JAGKNB010000110.1	plasmid
PEKBBAJG_00121	Aminoglycoside 3'-phosphotransferase	JAGKNQ010000109.1	plasmid
PEKBBAJG_01223	Aminoglycoside 3'-phosphotransferase	JAGKNQ010000207.1	plasmid
PHLKJHIF_02790	Aminoglycoside 3'-phosphotransferase	JAGKOP010000047.1	plasmid
PHLKJHIF_03255	Aminoglycoside 3'-phosphotransferase	JAGKOP010000068.1	plasmid
AKGMAHKF_02746	Aminoglycoside 3'-phosphotransferase	JAGKOQ010000046.1	plasmid
AKGMAHKF_03171	Aminoglycoside 3'-phosphotransferase	JAGKOQ010000060.1	plasmid
EENHCFBN_02925	Aminoglycoside 3'-phosphotransferase	JAGKOS010000050.1	plasmid
EENHCFBN_03302	Aminoglycoside 3'-phosphotransferase	JAGKOS010000072.1	plasmid
BGINAAAN_02075	Aminoglycoside 3'-phosphotransferase	JAGKOU010000338.1	plasmid
BGINAAAN_02850	Aminoglycoside 3'-phosphotransferase	JAGKOU010000058.1	plasmid
PGENGIPI_01995	Aminoglycoside 3'-phosphotransferase	JAGKOV010000329.1	plasmid
PGENGIPI_02800	Aminoglycoside 3'-phosphotransferase	JAGKOV010000058.1	plasmid
LBEBDLOD_01870	Aminoglycoside 3'-phosphotransferase	JAGKOX010000303.1	plasmid
LBEBDLOD_02941	Aminoglycoside 3'-phosphotransferase	JAGKOX010000065.1	plasmid
GHOCNIGE_00731	Aminoglycoside 3'-phosphotransferase	JAGKOW010000153.1	plasmid
GHOCNIGE_02051	Aminoglycoside 3'-phosphotransferase	JAGKOW010000330.1	plasmid
MPHADBML_01908	Aminoglycoside 3'-phosphotransferase	JAGKOZ010000311.1	plasmid
MPHADBML_02859	Aminoglycoside 3'-phosphotransferase	JAGKOZ010000062.1	plasmid
GGALPKAD_01958	Aminoglycoside 3'-phosphotransferase	JAGKOY010000313.1	plasmid
GGALPKAD_02950	Aminoglycoside 3'-phosphotransferase	JAGKOY010000063.1	plasmid
MDIAALAB_01246	Aminoglycoside 3'-phosphotransferase	JAGKPA010000206.1	plasmid
MDIAALAB_02054	Aminoglycoside 3'-phosphotransferase	JAGKPA010000341.1	plasmid
ACEFNBBK_02791	Aminoglycoside 3'-phosphotransferase	JAGKPE010000049.1	plasmid
ACEFNBBK_03272	Aminoglycoside 3'-phosphotransferase	JAGKPE010000063.1	plasmid
EMCMFJLC_02679	Aminoglycoside 3'-phosphotransferase	JAGKPD010000043.1	plasmid
EMCMFJLC_03131	Aminoglycoside 3'-phosphotransferase	JAGKPD010000060.1	plasmid
GNGHLEPG_02743	Aminoglycoside 3'-phosphotransferase	JAGKPC010000045.1	plasmid
GNGHLEPG_02982	Aminoglycoside 3'-phosphotransferase	JAGKPC010000057.1	plasmid
FMAAODEL_02317	Aminoglycoside 3'-phosphotransferase	JAGKPB010000380.1	plasmid
FMAAODEL_02810	Aminoglycoside 3'-phosphotransferase	JAGKPB010000053.1	plasmid
CCGIIIEM_03742	Aminoglycoside 3'-phosphotransferase	DADYYR010000049.1	plasmid
CCGIIIEM_03775	Aminoglycoside 3'-phosphotransferase	DADYYR010000064.1	plasmid
CCGIIIEM_03966	Aminoglycoside 3'-phosphotransferase	DADYYR010000087.1	plasmid
CCGIIIEM_03973	Aminoglycoside 3'-phosphotransferase	DADYYR010000091.1	plasmid
FLHFDCAH_03567	Aminoglycoside 3'-phosphotransferase	DADYZU010000257.1	plasmid
FLHFDCAH_03720	Aminoglycoside 3'-phosphotransferase	DADYZU010000393.1	plasmid
MPIGMJGN_03645	Aminoglycoside 3'-phosphotransferase	DADZDC010000063.1	plasmid
MPIGMJGN_03901	Aminoglycoside 3'-phosphotransferase	DADZDC010000114.1	plasmid
PGCFEGLB_03622	Aminoglycoside 3'-phosphotransferase	DADZIN010000039.1	plasmid
PGCFEGLB_03888	Aminoglycoside 3'-phosphotransferase	DADZIN010000078.1	plasmid
MOOPLKIA_03551	Aminoglycoside 3'-phosphotransferase	DADZQX010000031.1	plasmid
MOOPLKIA_03593	Aminoglycoside 3'-phosphotransferase	DADZQX010000042.1	plasmid
MOOPLKIA_03706	Aminoglycoside 3'-phosphotransferase	DADZQX010000056.1	plasmid
MOOPLKIA_03729	Aminoglycoside 3'-phosphotransferase	DADZQX010000062.1	plasmid
OBKDOJBM_03601	Aminoglycoside 3'-phosphotransferase	DAEAFP010000044.1	plasmid
OBKDOJBM_03668	Aminoglycoside 3'-phosphotransferase	DAEAFP010000078.1	plasmid
OBKDOJBM_03678	Aminoglycoside 3'-phosphotransferase	DAEAFP010000081.1	plasmid
OBKDOJBM_03679	Aminoglycoside 3'-phosphotransferase	DAEAFP010000082.1	plasmid
OBKDOJBM_03680	Aminoglycoside 3'-phosphotransferase	DAEAFP010000082.1	plasmid
DBDEGPPH_02566	Aminoglycoside 3'-phosphotransferase	JAGXNB010000045.1	plasmid
DLNGKFGI_02255	Aminoglycoside 3'-phosphotransferase	JAGXMZ010000031.1	plasmid
NFPDEFOM_01481	Aminoglycoside 3'-phosphotransferase	JAGXNI010000022.1	plasmid
AIHKADIM_02414	Aminoglycoside 3'-phosphotransferase	JAGXNL010000049.1	plasmid
HDKJGPDD_02690	Aminoglycoside 3'-phosphotransferase	JAGXNK010000053.1	plasmid
PGGEPKBC_02766	Aminoglycoside 3'-phosphotransferase	JAGXNM010000053.1	plasmid
JAHNLHIB_01606	Aminoglycoside 3'-phosphotransferase	JAGXNJ010000025.1	plasmid
JAHNLHIB_02086	Aminoglycoside 3'-phosphotransferase	JAGXNJ010000030.1	plasmid
CBAAGKAP_02442	Aminoglycoside 3'-phosphotransferase	JAGXNC010000043.1	plasmid
ODMPDNDP_02665	Aminoglycoside 3'-phosphotransferase	JAGXMY010000049.1	plasmid
EMDNFAHE_02127	Aminoglycoside 3'-phosphotransferase	JAGXNG010000037.1	plasmid
EMDNFAHE_02130	Aminoglycoside 3'-phosphotransferase	JAGXNG010000039.1	plasmid
MACLDPKK_02814	Aminoglycoside 3'-phosphotransferase	JAGXND010000054.1	plasmid
JGILDPIB_02857	Aminoglycoside 3'-phosphotransferase	JAGXNA010000059.1	plasmid
CODBLINI_00014	Aminoglycoside 3'-phosphotransferase	JAFHHH010000103.1	plasmid
CODBLINI_03566	Aminoglycoside 3'-phosphotransferase	JAFHHH010000079.1	plasmid
NMPECDEH_01031	Aminoglycoside 3'-phosphotransferase	JAFHGO010000178.1	plasmid
NMPECDEH_02561	Aminoglycoside 3'-phosphotransferase	JAFHGO010000392.1	plasmid
OELCGOFJ_02271	Aminoglycoside 3'-phosphotransferase	JAFHGA010000039.1	plasmid
OELCGOFJ_03724	Aminoglycoside 3'-phosphotransferase	JAFHGA010000090.1	plasmid
BIJDIMEP_02463	Aminoglycoside 3'-phosphotransferase	JAFHWS010000045.1	plasmid
IKEFJONL_03693	Aminoglycoside 3'-phosphotransferase	JAHLPC010000040.1	plasmid
GPKEPJDM_00799	Aminoglycoside 3'-phosphotransferase	JAHLTB010000171.1	plasmid
GPKEPJDM_03647	Aminoglycoside 3'-phosphotransferase	JAHLTB010000096.1	plasmid
HENNFIGE_03830	Aminoglycoside 3'-phosphotransferase	CP077964.1	plasmid
HENNFIGE_03840	Aminoglycoside 3'-phosphotransferase	CP077964.1	plasmid
AMHIEGAM_03435	Aminoglycoside 3'-phosphotransferase	DAETWZ010000205.1	plasmid
AMHIEGAM_03569	Aminoglycoside 3'-phosphotransferase	DAETWZ010000274.1	plasmid
AMHIEGAM_03603	Aminoglycoside 3'-phosphotransferase	DAETWZ010000326.1	plasmid
AMHIEGAM_03606	Aminoglycoside 3'-phosphotransferase	DAETWZ010000327.1	plasmid
AMHIEGAM_03609	Aminoglycoside 3'-phosphotransferase	DAETWZ010000328.1	plasmid
AMHIEGAM_03625	Aminoglycoside 3'-phosphotransferase	DAETWZ010000337.1	plasmid
EAJAHFFC_02439	Aminoglycoside 3'-phosphotransferase	JAIFRA010000045.1	plasmid
INCLLEJM_03421	Aminoglycoside 3'-phosphotransferase	ABCBUE010000138.1	plasmid
INCLLEJM_03669	Aminoglycoside 3'-phosphotransferase	ABCBUE010000235.1	plasmid
OFADCHJP_03708	Aminoglycoside 3'-phosphotransferase	ABCHSH010000020.1	plasmid
OFADCHJP_03747	Aminoglycoside 3'-phosphotransferase	ABCHSH010000025.1	plasmid
OFADCHJP_03761	Aminoglycoside 3'-phosphotransferase	ABCHSH010000031.1	plasmid
OFADCHJP_03965	Aminoglycoside 3'-phosphotransferase	ABCHSH010000042.1	plasmid
OFADCHJP_03972	Aminoglycoside 3'-phosphotransferase	ABCHSH010000044.1	plasmid
OFADCHJP_03986	Aminoglycoside 3'-phosphotransferase	ABCHSH010000049.1	plasmid
PKHGGLGG_00097	Aminoglycoside 3'-phosphotransferase	JAJATO010000110.1	plasmid
PKHGGLGG_03464	Aminoglycoside 3'-phosphotransferase	JAJATO010000080.1	plasmid
EEELCCCL_03167	Aminoglycoside 3'-phosphotransferase	JAJATN010000060.1	plasmid
EEELCCCL_03384	Aminoglycoside 3'-phosphotransferase	JAJATN010000076.1	plasmid
DNFHEIAO_03421	Aminoglycoside 3'-phosphotransferase	ABDOFR010000138.1	plasmid
DNFHEIAO_03669	Aminoglycoside 3'-phosphotransferase	ABDOFR010000235.1	plasmid
OLBKPMDL_02864	Aminoglycoside 3'-phosphotransferase	ABDOJM020000173.1	plasmid
OLBKPMDL_03430	Aminoglycoside 3'-phosphotransferase	ABDOJM020000370.1	plasmid
OLBKPMDL_03500	Aminoglycoside 3'-phosphotransferase	ABDOJM020000425.1	plasmid
OLBKPMDL_03511	Aminoglycoside 3'-phosphotransferase	ABDOJM020000428.1	plasmid
BNCKMBDM_02311	Aminoglycoside 3'-phosphotransferase	ABDOJP030000121.1	plasmid
BNCKMBDM_03586	Aminoglycoside 3'-phosphotransferase	ABDOJP030000412.1	plasmid
BNCKMBDM_03635	Aminoglycoside 3'-phosphotransferase	ABDOJP030000480.1	plasmid
BNCKMBDM_03667	Aminoglycoside 3'-phosphotransferase	ABDOJP030000486.1	plasmid
CBGKKLMD_03959	Aminoglycoside 3'-phosphotransferase	ABDOJK030000022.1	plasmid
CBGKKLMD_04452	Aminoglycoside 3'-phosphotransferase	ABDOJK030000052.1	plasmid
EOCHCMOK_04173	Aminoglycoside 3'-phosphotransferase	ABDOJR030000029.1	plasmid
EOCHCMOK_04414	Aminoglycoside 3'-phosphotransferase	ABDOJR030000054.1	plasmid
OENHDHEB_02557	Aminoglycoside 3'-phosphotransferase	ABDOKG020000117.1	plasmid
OENHDHEB_03664	Aminoglycoside 3'-phosphotransferase	ABDOKG020000366.1	plasmid
OENHDHEB_03739	Aminoglycoside 3'-phosphotransferase	ABDOKG020000428.1	plasmid
OENHDHEB_03743	Aminoglycoside 3'-phosphotransferase	ABDOKG020000430.1	plasmid
IEIGPFEI_02535	Aminoglycoside 3'-phosphotransferase	ABDOKH030000112.1	plasmid
IEIGPFEI_03629	Aminoglycoside 3'-phosphotransferase	ABDOKH030000335.1	plasmid
IEIGPFEI_03721	Aminoglycoside 3'-phosphotransferase	ABDOKH030000396.1	plasmid
IEIGPFEI_03739	Aminoglycoside 3'-phosphotransferase	ABDOKH030000400.1	plasmid
MIAKEMGD_02200	Aminoglycoside 3'-phosphotransferase	ABDOKO020000094.1	plasmid
MIAKEMGD_03584	Aminoglycoside 3'-phosphotransferase	ABDOKO020000386.1	plasmid
MIAKEMGD_03668	Aminoglycoside 3'-phosphotransferase	ABDOKO020000471.1	plasmid
MIAKEMGD_03680	Aminoglycoside 3'-phosphotransferase	ABDOKO020000477.1	plasmid
NACMBEED_04139	Aminoglycoside 3'-phosphotransferase	ABDOLI020000033.1	plasmid
NACMBEED_04245	Aminoglycoside 3'-phosphotransferase	ABDOLI020000057.1	plasmid
ACNFJCMA_04137	Aminoglycoside 3'-phosphotransferase	ABDOLH030000030.1	plasmid
ACNFJCMA_04396	Aminoglycoside 3'-phosphotransferase	ABDOLH030000060.1	plasmid
CPDPEHHO_02011	Aminoglycoside 3'-phosphotransferase	ABDOMC020000105.1	plasmid
CPDPEHHO_03398	Aminoglycoside 3'-phosphotransferase	ABDOMC020000412.1	plasmid
CPDPEHHO_03507	Aminoglycoside 3'-phosphotransferase	ABDOMC020000473.1	plasmid
CPDPEHHO_03520	Aminoglycoside 3'-phosphotransferase	ABDOMC020000478.1	plasmid
KPGLGIMO_02454	Aminoglycoside 3'-phosphotransferase	ABDOMF030000116.1	plasmid
KPGLGIMO_03623	Aminoglycoside 3'-phosphotransferase	ABDOMF030000371.1	plasmid
KPGLGIMO_03699	Aminoglycoside 3'-phosphotransferase	ABDOMF030000437.1	plasmid
KPGLGIMO_03725	Aminoglycoside 3'-phosphotransferase	ABDOMF030000441.1	plasmid
DBONPMNB_03958	Aminoglycoside 3'-phosphotransferase	ABDOMJ030000023.1	plasmid
DBONPMNB_04344	Aminoglycoside 3'-phosphotransferase	ABDOMJ030000053.1	plasmid
DBONPMNB_04353	Aminoglycoside 3'-phosphotransferase	ABDOMJ030000054.1	plasmid
MPDMJAFF_03603	Aminoglycoside 3'-phosphotransferase	ABDSKX010000024.1	plasmid
MPDMJAFF_03841	Aminoglycoside 3'-phosphotransferase	ABDSKX010000049.1	plasmid
EJLNILIJ_03767	Aminoglycoside 3'-phosphotransferase	CP086376.1	plasmid
EJLNILIJ_03941	Aminoglycoside 3'-phosphotransferase	CP086378.1	plasmid
JGEGINCJ_02164	Aminoglycoside 3'-phosphotransferase	JAJJIS010000072.1	plasmid
JGEGINCJ_02168	Aminoglycoside 3'-phosphotransferase	JAJJIS010000072.1	plasmid
JGEGINCJ_03712	Aminoglycoside 3'-phosphotransferase	JAJJIS010000274.1	plasmid
MJBENICE_01969	Aminoglycoside 3'-phosphotransferase	JAJJIU010000322.1	plasmid
MJBENICE_03388	Aminoglycoside 3'-phosphotransferase	JAJJIU010000093.1	plasmid
KFNIOLCK_01771	Aminoglycoside 3'-phosphotransferase	JAJJIT010000060.1	plasmid
KFNIOLCK_03539	Aminoglycoside 3'-phosphotransferase	JAJJIT010000322.1	plasmid
DNMKIMOL_02066	Aminoglycoside 3'-phosphotransferase	JAJJIW010000080.1	plasmid
DHCIEBEG_03150	Aminoglycoside 3'-phosphotransferase	JAJJIR010000063.1	plasmid
MNOBDJHI_03556	Aminoglycoside 3'-phosphotransferase	JAJJIQ010000030.1	plasmid
MNOBDJHI_03586	Aminoglycoside 3'-phosphotransferase	JAJJIQ010000037.1	plasmid
OIJJNPNC_02285	Aminoglycoside 3'-phosphotransferase	JAJJIN010000070.1	plasmid
OIJJNPNC_03676	Aminoglycoside 3'-phosphotransferase	JAJJIN010000249.1	plasmid
MKIPNKIJ_03099	Aminoglycoside 3'-phosphotransferase	JAJJIP010000078.1	plasmid
MKIPNKIJ_03606	Aminoglycoside 3'-phosphotransferase	JAJJIP010000147.1	plasmid
BPFGHKNI_03121	Aminoglycoside 3'-phosphotransferase	JAJJIL010000068.1	plasmid
BPFGHKNI_03607	Aminoglycoside 3'-phosphotransferase	JAJJIL010000121.1	plasmid
CNBDBJNC_02970	Aminoglycoside 3'-phosphotransferase	JAJJIJ010000097.1	plasmid
CNBDBJNC_03573	Aminoglycoside 3'-phosphotransferase	JAJJIJ010000184.1	plasmid
LFABLFIN_03686	Aminoglycoside 3'-phosphotransferase	ABEPOM010000029.1	plasmid
LFABLFIN_03795	Aminoglycoside 3'-phosphotransferase	ABEPOM010000046.1	plasmid
LFABLFIN_03805	Aminoglycoside 3'-phosphotransferase	ABEPOM010000053.1	plasmid
JGDHIBLF_00002	Aminoglycoside 3'-phosphotransferase	ABEQBK010000001.1	plasmid
JGDHIBLF_04006	Aminoglycoside 3'-phosphotransferase	ABEQBK010000349.1	plasmid
JGDHIBLF_04011	Aminoglycoside 3'-phosphotransferase	ABEQBK010000353.1	plasmid
CKAGIGFK_03598	Aminoglycoside 3'-phosphotransferase	DAFNJW010000206.1	plasmid
CKAGIGFK_03765	Aminoglycoside 3'-phosphotransferase	DAFNJW010000289.1	plasmid
CKAGIGFK_03857	Aminoglycoside 3'-phosphotransferase	DAFNJW010000377.1	plasmid
CKAGIGFK_03891	Aminoglycoside 3'-phosphotransferase	DAFNJW010000393.1	plasmid
PJNNJONM_03573	Aminoglycoside 3'-phosphotransferase	ABEXCL020000180.1	plasmid
PJNNJONM_03774	Aminoglycoside 3'-phosphotransferase	ABEXCL020000268.1	plasmid
PJNNJONM_03798	Aminoglycoside 3'-phosphotransferase	ABEXCL020000276.1	plasmid
PJNNJONM_03799	Aminoglycoside 3'-phosphotransferase	ABEXCL020000277.1	plasmid
GMBCBGFL_03948	Aminoglycoside 3'-phosphotransferase	DAGGTH010000144.1	plasmid
GMBCBGFL_03952	Aminoglycoside 3'-phosphotransferase	DAGGTH010000148.1	plasmid
GMBCBGFL_04067	Aminoglycoside 3'-phosphotransferase	DAGGTH010000190.1	plasmid
GMBCBGFL_04070	Aminoglycoside 3'-phosphotransferase	DAGGTH010000192.1	plasmid
ECFOOKDH_03667	Aminoglycoside 3'-phosphotransferase	DAGHTH010000077.1	plasmid
ECFOOKDH_03705	Aminoglycoside 3'-phosphotransferase	DAGHTH010000096.1	plasmid
ECFOOKDH_03900	Aminoglycoside 3'-phosphotransferase	DAGHTH010000120.1	plasmid
ECFOOKDH_03908	Aminoglycoside 3'-phosphotransferase	DAGHTH010000122.1	plasmid
PGBDMFAD_01968	Aminoglycoside 3'-phosphotransferase	JAJPFN010000199.1	plasmid
MNIJNJNO_01645	Aminoglycoside 3'-phosphotransferase	JAJPFO010000024.1	plasmid
CKMINBGP_00518	Aminoglycoside 3'-phosphotransferase	JAJPRM010000080.1	plasmid
CKMINBGP_00894	Aminoglycoside 3'-phosphotransferase	JAJPRM010000089.1	plasmid
CIOIIEJA_00110	Aminoglycoside 3'-phosphotransferase	JAJPRL010000074.1	plasmid
ICIOCGKH_01395	Aminoglycoside 3'-phosphotransferase	JAJPRS010000013.1	plasmid
ICIOCGKH_02611	Aminoglycoside 3'-phosphotransferase	JAJPRS010000040.1	plasmid
BCOFFLLI_02443	Aminoglycoside 3'-phosphotransferase	JAJPSE010000003.1	plasmid
ANIEEFPN_00175	Aminoglycoside 3'-phosphotransferase	JAJPSK010000008.1	plasmid
KOELCNBC_00031	Aminoglycoside 3'-phosphotransferase	JAJPTJ010000073.1	plasmid
KOELCNBC_01231	Aminoglycoside 3'-phosphotransferase	JAJPTJ010000117.1	plasmid
MNAHFJFG_01563	Aminoglycoside 3'-phosphotransferase	JAJPTK010000001.1	plasmid
LPAJDCIK_00427	Aminoglycoside 3'-phosphotransferase	JAJPTL010000086.1	plasmid
CGKIKADG_00600	Aminoglycoside 3'-phosphotransferase	JAJPTM010000014.1	plasmid
CGKIKADG_00690	Aminoglycoside 3'-phosphotransferase	JAJPTM010000001.1	plasmid
OAEAIABC_03629	Aminoglycoside 3'-phosphotransferase	ABFFUE020000028.1	plasmid
OAEAIABC_03829	Aminoglycoside 3'-phosphotransferase	ABFFUE020000055.1	plasmid
KCGMEPBP_03803	Aminoglycoside 3'-phosphotransferase	ABFHGP010000048.1	plasmid
KCGMEPBP_04097	Aminoglycoside 3'-phosphotransferase	ABFHGP010000073.1	plasmid
KCGMEPBP_04098	Aminoglycoside 3'-phosphotransferase	ABFHGP010000074.1	plasmid
LPCOBDLH_02844	Aminoglycoside 3'-phosphotransferase	JAEUFI010000057.1	plasmid
JEEPHBBH_02842	Aminoglycoside 3'-phosphotransferase	JAEUFJ010000056.1	plasmid
PFPHBIJG_01852	Aminoglycoside 3'-phosphotransferase	JAEUFL010000027.1	plasmid
PFPHBIJG_02507	Aminoglycoside 3'-phosphotransferase	JAEUFL010000040.1	plasmid
NHGEADAE_02834	Aminoglycoside 3'-phosphotransferase	JAEUFK010000059.1	plasmid
FCCPCGFF_01587	Aminoglycoside 3'-phosphotransferase	JAEUFN010000025.1	plasmid
FCCPCGFF_01962	Aminoglycoside 3'-phosphotransferase	JAEUFN010000039.1	plasmid
EBGNJHON_02851	Aminoglycoside 3'-phosphotransferase	JAEUFM010000056.1	plasmid
NONGHEJG_03082	Aminoglycoside 3'-phosphotransferase	JAEUFO010000060.1	plasmid
GAKMPPKH_01852	Aminoglycoside 3'-phosphotransferase	JAEUFP010000028.1	plasmid
GAKMPPKH_02501	Aminoglycoside 3'-phosphotransferase	JAEUFP010000040.1	plasmid
FECGDBPM_01890	Aminoglycoside 3'-phosphotransferase	JAEUFR010000025.1	plasmid
FECGDBPM_02558	Aminoglycoside 3'-phosphotransferase	JAEUFR010000043.1	plasmid
LGGGOMBG_02240	Aminoglycoside 3'-phosphotransferase	JAEUFQ010000031.1	plasmid
LGGGOMBG_02524	Aminoglycoside 3'-phosphotransferase	JAEUFQ010000043.1	plasmid
GNJHKMIA_00829	Aminoglycoside 3'-phosphotransferase	JAEUFS010000014.1	plasmid
GNJHKMIA_02067	Aminoglycoside 3'-phosphotransferase	JAEUFS010000035.1	plasmid
EKBFHMDP_01887	Aminoglycoside 3'-phosphotransferase	JAEUFU010000025.1	plasmid
EKBFHMDP_02554	Aminoglycoside 3'-phosphotransferase	JAEUFU010000043.1	plasmid
BLKNDGNP_01883	Aminoglycoside 3'-phosphotransferase	JAEUFT010000025.1	plasmid
BLKNDGNP_02551	Aminoglycoside 3'-phosphotransferase	JAEUFT010000043.1	plasmid
POOCHKMI_02852	Aminoglycoside 3'-phosphotransferase	JAEUFW010000058.1	plasmid
GOJNMEMI_01815	Aminoglycoside 3'-phosphotransferase	JAEUFV010000026.1	plasmid
GOJNMEMI_02193	Aminoglycoside 3'-phosphotransferase	JAEUFV010000038.1	plasmid
CEOKCAGC_02842	Aminoglycoside 3'-phosphotransferase	JAEUFX010000058.1	plasmid
LHIOLBED_02841	Aminoglycoside 3'-phosphotransferase	JAEUFY010000054.1	plasmid
CPCFBNMM_02845	Aminoglycoside 3'-phosphotransferase	JAEUFZ010000054.1	plasmid
HIKIJCIE_01478	Aminoglycoside 3'-phosphotransferase	JAEUGB010000023.1	plasmid
HIKIJCIE_01904	Aminoglycoside 3'-phosphotransferase	JAEUGB010000034.1	plasmid
AGLKNMKM_01587	Aminoglycoside 3'-phosphotransferase	JAEUGA010000025.1	plasmid
AGLKNMKM_01966	Aminoglycoside 3'-phosphotransferase	JAEUGA010000039.1	plasmid
EAEPJOEP_03558	Aminoglycoside 3'-phosphotransferase	ABFSWX010000276.1	plasmid
EHDDIOIK_03672	Aminoglycoside 3'-phosphotransferase	JALJVE010000028.1	plasmid
KGINNOCN_03796	Aminoglycoside 3'-phosphotransferase	DAGZPU010000094.1	plasmid
KGINNOCN_03892	Aminoglycoside 3'-phosphotransferase	DAGZPU010000122.1	plasmid
OOPKMMME_03878	Aminoglycoside 3'-phosphotransferase	DAGZXB010000142.1	plasmid
OOPKMMME_04026	Aminoglycoside 3'-phosphotransferase	DAGZXB010000195.1	plasmid
OOPKMMME_04082	Aminoglycoside 3'-phosphotransferase	DAGZXB010000230.1	plasmid
OOPKMMME_04085	Aminoglycoside 3'-phosphotransferase	DAGZXB010000231.1	plasmid
OOPKMMME_04101	Aminoglycoside 3'-phosphotransferase	DAGZXB010000236.1	plasmid
IOEBHLII_03858	Aminoglycoside 3'-phosphotransferase	DAGZXC010000135.1	plasmid
IOEBHLII_03967	Aminoglycoside 3'-phosphotransferase	DAGZXC010000174.1	plasmid
IOEBHLII_04038	Aminoglycoside 3'-phosphotransferase	DAGZXC010000207.1	plasmid
IOEBHLII_04058	Aminoglycoside 3'-phosphotransferase	DAGZXC010000214.1	plasmid
BDBCCEEI_03666	Aminoglycoside 3'-phosphotransferase	DAHACE010000106.1	plasmid
BDBCCEEI_03812	Aminoglycoside 3'-phosphotransferase	DAHACE010000170.1	plasmid
LEPOCGJH_02864	Aminoglycoside 3'-phosphotransferase	ABFWSP010000013.1	plasmid
LEPOCGJH_03738	Aminoglycoside 3'-phosphotransferase	ABFWSP010000040.1	plasmid
LEPOCGJH_03912	Aminoglycoside 3'-phosphotransferase	ABFWSP010000051.1	plasmid
LEPOCGJH_03922	Aminoglycoside 3'-phosphotransferase	ABFWSP010000057.1	plasmid
IFMHJENF_03693	Aminoglycoside 3'-phosphotransferase	ABFZXR010000025.1	plasmid
IFMHJENF_03750	Aminoglycoside 3'-phosphotransferase	ABFZXR010000038.1	plasmid
IFMHJENF_03900	Aminoglycoside 3'-phosphotransferase	ABFZXR010000053.1	plasmid
IFMHJENF_03937	Aminoglycoside 3'-phosphotransferase	ABFZXR010000062.1	plasmid
IFMHJENF_03939	Aminoglycoside 3'-phosphotransferase	ABFZXR010000064.1	plasmid
MCANEIMP_03300	Aminoglycoside 3'-phosphotransferase	JAMKND010000063.1	plasmid
MJJJBMHK_00729	Aminoglycoside 3'-phosphotransferase	JAMKOC010000094.1	plasmid
HKIPHACG_00853	Aminoglycoside 3'-phosphotransferase	JAMKNI010000091.1	plasmid
NLHGCNFA_02486	Aminoglycoside 3'-phosphotransferase	JAMKNW010000041.1	plasmid
PALLALJI_01425	Aminoglycoside 3'-phosphotransferase	JAMOBO010000026.1	plasmid
PALLALJI_01436	Aminoglycoside 3'-phosphotransferase	JAMOBO010000029.1	plasmid
CGICKPAA_03892	Aminoglycoside 3'-phosphotransferase	ABGPSO010000048.1	plasmid
CGICKPAA_04162	Aminoglycoside 3'-phosphotransferase	ABGPSO010000079.1	plasmid
FCNIJBFL_03930	Aminoglycoside 3'-phosphotransferase	ABGZHE010000048.1	plasmid
FCNIJBFL_04146	Aminoglycoside 3'-phosphotransferase	ABGZHE010000068.1	plasmid
BDKJLLFK_03732	Aminoglycoside 3'-phosphotransferase	DAIFPI010000041.1	plasmid
BDKJLLFK_03831	Aminoglycoside 3'-phosphotransferase	DAIFPI010000065.1	plasmid
BDKJLLFK_03837	Aminoglycoside 3'-phosphotransferase	DAIFPI010000070.1	plasmid
BDKJLLFK_03918	Aminoglycoside 3'-phosphotransferase	DAIFPI010000096.1	plasmid
BDKJLLFK_03920	Aminoglycoside 3'-phosphotransferase	DAIFPI010000097.1	plasmid
BDKJLLFK_03922	Aminoglycoside 3'-phosphotransferase	DAIFPI010000098.1	plasmid
BDKJLLFK_03927	Aminoglycoside 3'-phosphotransferase	DAIFPI010000100.1	plasmid
BDKJLLFK_03929	Aminoglycoside 3'-phosphotransferase	DAIFPI010000101.1	plasmid
BDKJLLFK_03935	Aminoglycoside 3'-phosphotransferase	DAIFPI010000104.1	plasmid
BDKJLLFK_03936	Aminoglycoside 3'-phosphotransferase	DAIFPI010000105.1	plasmid
BDKJLLFK_03937	Aminoglycoside 3'-phosphotransferase	DAIFPI010000106.1	plasmid
MGEIFGPM_03556	Aminoglycoside 3'-phosphotransferase	ABHIDH010000104.1	plasmid
MGEIFGPM_03860	Aminoglycoside 3'-phosphotransferase	ABHIDH010000165.1	plasmid
BCDIOHAO_03519	Aminoglycoside 3'-phosphotransferase	ABHIEB010000158.1	plasmid
BCDIOHAO_04043	Aminoglycoside 3'-phosphotransferase	ABHIEB010000349.1	plasmid
GMKDFABI_02002	Aminoglycoside 3'-phosphotransferase	ABHIFH010000065.1	plasmid
GMKDFABI_03686	Aminoglycoside 3'-phosphotransferase	ABHIFH010000316.1	plasmid
GMKDFABI_03752	Aminoglycoside 3'-phosphotransferase	ABHIFH010000374.1	plasmid
GMKDFABI_03764	Aminoglycoside 3'-phosphotransferase	ABHIFH010000379.1	plasmid
LJFNLLPB_03704	Aminoglycoside 3'-phosphotransferase	ABHJUI020000033.1	plasmid
FMAAFIAL_02512	Aminoglycoside 3'-phosphotransferase	JANKKL010000030.1	plasmid
DPLDMFDA_03871	Aminoglycoside 3'-phosphotransferase	DAIXNT010000247.1	plasmid
DPLDMFDA_03981	Aminoglycoside 3'-phosphotransferase	DAIXNT010000319.1	plasmid
MLPCCDPD_03897	Aminoglycoside 3'-phosphotransferase	DAIXNS010000228.1	plasmid
MLPCCDPD_04001	Aminoglycoside 3'-phosphotransferase	DAIXNS010000301.1	plasmid
CPIHFLFK_03918	Aminoglycoside 3'-phosphotransferase	DAIXNX010000267.1	plasmid
CPIHFLFK_03997	Aminoglycoside 3'-phosphotransferase	DAIXNX010000345.1	plasmid
OCHFKDDE_03860	Aminoglycoside 3'-phosphotransferase	DAIXOP010000232.1	plasmid
OCHFKDDE_03975	Aminoglycoside 3'-phosphotransferase	DAIXOP010000317.1	plasmid
HKFPDPEP_03920	Aminoglycoside 3'-phosphotransferase	DAIXOQ010000161.1	plasmid
HKFPDPEP_04004	Aminoglycoside 3'-phosphotransferase	DAIXOQ010000199.1	plasmid
LFLPJHEI_03662	Aminoglycoside 3'-phosphotransferase	DAJAGI010000055.1	plasmid
LFLPJHEI_03852	Aminoglycoside 3'-phosphotransferase	DAJAGI010000071.1	plasmid
LFLPJHEI_03862	Aminoglycoside 3'-phosphotransferase	DAJAGI010000073.1	plasmid
HIMBCFHO_03639	Aminoglycoside 3'-phosphotransferase	DAJBCP010000102.1	plasmid
HIMBCFHO_03675	Aminoglycoside 3'-phosphotransferase	DAJBCP010000122.1	plasmid
HIMBCFHO_03847	Aminoglycoside 3'-phosphotransferase	DAJBCP010000155.1	plasmid
HIMBCFHO_03864	Aminoglycoside 3'-phosphotransferase	DAJBCP010000161.1	plasmid
PMOBMDAE_02415	Aminoglycoside 3'-phosphotransferase	JAHRDO010000049.1	plasmid
AHBCOPEJ_02664	Aminoglycoside 3'-phosphotransferase	JAHRDR010000049.1	plasmid
DOECPDAP_02485	Aminoglycoside 3'-phosphotransferase	JAHRDQ010000044.1	plasmid
GJDPMJFF_02814	Aminoglycoside 3'-phosphotransferase	JAHRDN010000054.1	plasmid
LIOCECHH_01669	Aminoglycoside 3'-phosphotransferase	JAHRDM010000035.1	plasmid
HDBBIGCE_02000	Aminoglycoside 3'-phosphotransferase	JAHRDL010000033.1	plasmid
KKDIAFHM_03319	Aminoglycoside 3'-phosphotransferase	JAHRDI010000066.1	plasmid
GMCPBDBD_02526	Aminoglycoside 3'-phosphotransferase	JAHRDF010000045.1	plasmid
DFHLEDFI_03141	Aminoglycoside 3'-phosphotransferase	ABIEDE010000175.1	plasmid
DFHLEDFI_03669	Aminoglycoside 3'-phosphotransferase	ABIEDE010000388.1	plasmid
KKFAGIAJ_03105	Aminoglycoside 3'-phosphotransferase	JALMER010000062.1	plasmid
GFNDKNHB_03949	Aminoglycoside 3'-phosphotransferase	ABIIBF010000032.1	plasmid
GFNDKNHB_04031	Aminoglycoside 3'-phosphotransferase	ABIIBF010000051.1	plasmid
LHGLHOJL_01855	Aminoglycoside 3'-phosphotransferase	JAMOJB010000037.1	plasmid
MHFMPOGN_02206	Aminoglycoside 3'-phosphotransferase	JAMOJD010000034.1	plasmid
MHFMPOGN_02451	Aminoglycoside 3'-phosphotransferase	JAMOJD010000040.1	plasmid
MFJNKCLH_01817	Aminoglycoside 3'-phosphotransferase	JAMOJF010000020.1	plasmid
MFJNKCLH_02185	Aminoglycoside 3'-phosphotransferase	JAMOJF010000033.1	plasmid
MMGFOELJ_01742	Aminoglycoside 3'-phosphotransferase	JAMOJC010000025.1	plasmid
MMGFOELJ_01745	Aminoglycoside 3'-phosphotransferase	JAMOJC010000025.1	plasmid
CCDHJNFN_02626	Aminoglycoside 3'-phosphotransferase	JAMOJE010000045.1	plasmid
MDJBIOAD_02225	Aminoglycoside 3'-phosphotransferase	JAMOJJ010000032.1	plasmid
MDJBIOAD_02229	Aminoglycoside 3'-phosphotransferase	JAMOJJ010000035.1	plasmid
KHDMIOEM_01383	Aminoglycoside 3'-phosphotransferase	JAMOJI010000023.1	plasmid
CCMNMOEO_02356	Aminoglycoside 3'-phosphotransferase	JAMOJH010000035.1	plasmid
FLHDHIML_02003	Aminoglycoside 3'-phosphotransferase	JAMOJK010000038.1	plasmid
OPPEKEMD_01816	Aminoglycoside 3'-phosphotransferase	JAMOJL010000037.1	plasmid
LOBOBLAK_01666	Aminoglycoside 3'-phosphotransferase	JAMOJP010000029.1	plasmid
LOBOBLAK_02585	Aminoglycoside 3'-phosphotransferase	JAMOJP010000042.1	plasmid
JMOENADD_01518	Aminoglycoside 3'-phosphotransferase	JAMOJO010000022.1	plasmid
IFCOOGFJ_01729	Aminoglycoside 3'-phosphotransferase	JAMOJR010000028.1	plasmid
IFCOOGFJ_01732	Aminoglycoside 3'-phosphotransferase	JAMOJR010000028.1	plasmid
JCJDEBGM_02382	Aminoglycoside 3'-phosphotransferase	JAMOJT010000031.1	plasmid
JCJDEBGM_02390	Aminoglycoside 3'-phosphotransferase	JAMOJT010000037.1	plasmid
ADIAOBIH_01662	Aminoglycoside 3'-phosphotransferase	JAMOJU010000026.1	plasmid
ADIAOBIH_02401	Aminoglycoside 3'-phosphotransferase	JAMOJU010000040.1	plasmid
ABJMMAKD_02691	Aminoglycoside 3'-phosphotransferase	JAODOZ010000037.1	plasmid
ABJMMAKD_03266	Aminoglycoside 3'-phosphotransferase	JAODOZ010000051.1	plasmid
MNGOLGKB_02754	Aminoglycoside 3'-phosphotransferase	JAOSFL010000042.1	plasmid
IONJCPHJ_03431	Aminoglycoside 3'-phosphotransferase	JAOSFK010000076.1	plasmid
EONEHLAO_01532	Aminoglycoside 3'-phosphotransferase	JAOSFJ010000033.1	plasmid
EONEHLAO_02749	Aminoglycoside 3'-phosphotransferase	JAOSFJ010000052.1	plasmid
EMLDHFOH_00698	Aminoglycoside 3'-phosphotransferase	JAOSFH010000015.1	plasmid
PONIENIG_03933	Aminoglycoside 3'-phosphotransferase	ABIUPR010000037.1	plasmid
EGOBCCHA_00102	Aminoglycoside 3'-phosphotransferase	DAJQUG010000002.1	plasmid
EGOBCCHA_03842	Aminoglycoside 3'-phosphotransferase	DAJQUG010000363.1	plasmid
BKEGDEJG_03847	Aminoglycoside 3'-phosphotransferase	ABJBCY010000048.1	plasmid
BKEGDEJG_04048	Aminoglycoside 3'-phosphotransferase	ABJBCY010000071.1	plasmid
GDAPNEMD_03971	Aminoglycoside 3'-phosphotransferase	DAJRAA010000044.1	plasmid
GDAPNEMD_04269	Aminoglycoside 3'-phosphotransferase	DAJRAA010000074.1	plasmid
NIEHAICP_04149	Aminoglycoside 3'-phosphotransferase	DAJRBV010000050.1	plasmid
NIEHAICP_04351	Aminoglycoside 3'-phosphotransferase	DAJRBV010000081.1	plasmid
NIEHAICP_04359	Aminoglycoside 3'-phosphotransferase	DAJRBV010000085.1	plasmid
NIEHAICP_04360	Aminoglycoside 3'-phosphotransferase	DAJRBV010000086.1	plasmid
IIKNOCLN_03417	Aminoglycoside 3'-phosphotransferase	ABJCMA020000053.1	plasmid
IIKNOCLN_03698	Aminoglycoside 3'-phosphotransferase	ABJCMA020000093.1	plasmid
DMPDEGII_02515	Aminoglycoside 3'-phosphotransferase	DAJSMF010000125.1	plasmid
DMPDEGII_03500	Aminoglycoside 3'-phosphotransferase	DAJSMF010000374.1	plasmid
DMPDEGII_03682	Aminoglycoside 3'-phosphotransferase	DAJSMF010000440.1	plasmid
DMPDEGII_03692	Aminoglycoside 3'-phosphotransferase	DAJSMF010000444.1	plasmid
LMDOEHIK_03144	Aminoglycoside 3'-phosphotransferase	DAJSQM010000220.1	plasmid
LMDOEHIK_03514	Aminoglycoside 3'-phosphotransferase	DAJSQM010000438.1	plasmid
LMDOEHIK_03516	Aminoglycoside 3'-phosphotransferase	DAJSQM010000439.1	plasmid
LMDOEHIK_03518	Aminoglycoside 3'-phosphotransferase	DAJSQM010000440.1	plasmid
LMDOEHIK_03520	Aminoglycoside 3'-phosphotransferase	DAJSQM010000441.1	plasmid
LMDOEHIK_03522	Aminoglycoside 3'-phosphotransferase	DAJSQM010000443.1	plasmid
LMDOEHIK_03524	Aminoglycoside 3'-phosphotransferase	DAJSQM010000444.1	plasmid
EHFDCLPL_03473	Aminoglycoside 3'-phosphotransferase	DAJSQN010000202.1	plasmid
EHFDCLPL_03658	Aminoglycoside 3'-phosphotransferase	DAJSQN010000266.1	plasmid
EHFDCLPL_03661	Aminoglycoside 3'-phosphotransferase	DAJSQN010000267.1	plasmid
EFCCBENN_03411	Aminoglycoside 3'-phosphotransferase	DAJSWN010000189.1	plasmid
EFCCBENN_03645	Aminoglycoside 3'-phosphotransferase	DAJSWN010000297.1	plasmid
OMHKONOF_03584	Aminoglycoside 3'-phosphotransferase	DAJSWQ010000220.1	plasmid
OMHKONOF_03763	Aminoglycoside 3'-phosphotransferase	DAJSWQ010000302.1	plasmid
OMHKONOF_03769	Aminoglycoside 3'-phosphotransferase	DAJSWQ010000305.1	plasmid
NAEHMOLD_03220	Aminoglycoside 3'-phosphotransferase	DAJSWS010000252.1	plasmid
NAEHMOLD_03558	Aminoglycoside 3'-phosphotransferase	DAJSWS010000475.1	plasmid
PNHBPLGH_01088	Aminoglycoside 3'-phosphotransferase	JANQAW010000014.1	plasmid
DCMLHNAI_03881	Aminoglycoside 3'-phosphotransferase	BRSY01000050.1	plasmid
GNIODCHC_03690	Aminoglycoside 3'-phosphotransferase	BRSZ01000053.1	plasmid
IFEPHPML_03675	Aminoglycoside 3'-phosphotransferase	BRVF01000045.1	plasmid
IFEPHPML_03697	Aminoglycoside 3'-phosphotransferase	BRVF01000054.1	plasmid
GEDNECPH_03881	Aminoglycoside 3'-phosphotransferase	ABJEXL010000027.1	plasmid
GEDNECPH_03980	Aminoglycoside 3'-phosphotransferase	ABJEXL010000046.1	plasmid
GEDNECPH_03983	Aminoglycoside 3'-phosphotransferase	ABJEXL010000052.1	plasmid
GEDNECPH_04155	Aminoglycoside 3'-phosphotransferase	ABJEXL010000074.1	plasmid
GEDNECPH_04161	Aminoglycoside 3'-phosphotransferase	ABJEXL010000076.1	plasmid
GEDNECPH_04168	Aminoglycoside 3'-phosphotransferase	ABJEXL010000081.1	plasmid
CGLBEIOO_02972	Aminoglycoside 3'-phosphotransferase	JAPDOJ010000062.1	plasmid
HAFJLLLM_01933	Aminoglycoside 3'-phosphotransferase	JAKGSL010000033.1	plasmid
HAFJLLLM_01952	Aminoglycoside 3'-phosphotransferase	JAKGSL010000036.1	plasmid
LCMECDJK_03834	Aminoglycoside 3'-phosphotransferase	DAJZDV010000065.1	plasmid
LCMECDJK_03916	Aminoglycoside 3'-phosphotransferase	DAJZDV010000081.1	plasmid
LCMECDJK_03933	Aminoglycoside 3'-phosphotransferase	DAJZDV010000087.1	plasmid
HBCFODDE_03553	Aminoglycoside 3'-phosphotransferase	DAJZGF010000090.1	plasmid
HBCFODDE_03696	Aminoglycoside 3'-phosphotransferase	DAJZGF010000128.1	plasmid
IBCCMLEN_03837	Aminoglycoside 3'-phosphotransferase	DAJZGE010000065.1	plasmid
IBCCMLEN_03846	Aminoglycoside 3'-phosphotransferase	DAJZGE010000071.1	plasmid
IBCCMLEN_03976	Aminoglycoside 3'-phosphotransferase	DAJZGE010000087.1	plasmid
IBCCMLEN_03979	Aminoglycoside 3'-phosphotransferase	DAJZGE010000088.1	plasmid
IBCCMLEN_03985	Aminoglycoside 3'-phosphotransferase	DAJZGE010000090.1	plasmid
IBCCMLEN_03987	Aminoglycoside 3'-phosphotransferase	DAJZGE010000091.1	plasmid
IBCCMLEN_03989	Aminoglycoside 3'-phosphotransferase	DAJZGE010000092.1	plasmid
IBCCMLEN_03990	Aminoglycoside 3'-phosphotransferase	DAJZGE010000093.1	plasmid
IBCCMLEN_03991	Aminoglycoside 3'-phosphotransferase	DAJZGE010000094.1	plasmid
PNDCGDAG_03633	Aminoglycoside 3'-phosphotransferase	DAJZKW010000163.1	plasmid
PNDCGDAG_03706	Aminoglycoside 3'-phosphotransferase	DAJZKW010000193.1	plasmid
PNDCGDAG_03758	Aminoglycoside 3'-phosphotransferase	DAJZKW010000226.1	plasmid
PNDCGDAG_03766	Aminoglycoside 3'-phosphotransferase	DAJZKW010000230.1	plasmid
AIGFFDDE_03244	Aminoglycoside 3'-phosphotransferase	DAJZRX010000174.1	plasmid
AIGFFDDE_03703	Aminoglycoside 3'-phosphotransferase	DAJZRX010000332.1	plasmid
AIGFFDDE_03781	Aminoglycoside 3'-phosphotransferase	DAJZRX010000396.1	plasmid
AIGFFDDE_03805	Aminoglycoside 3'-phosphotransferase	DAJZRX010000407.1	plasmid
NEDJLCOJ_03508	Aminoglycoside 3'-phosphotransferase	DAJZSF010000077.1	plasmid
NEDJLCOJ_03693	Aminoglycoside 3'-phosphotransferase	DAJZSF010000094.1	plasmid
HJAILCDP_03719	Aminoglycoside 3'-phosphotransferase	DAJZTZ010000337.1	plasmid
HJAILCDP_03901	Aminoglycoside 3'-phosphotransferase	DAJZTZ010000419.1	plasmid
HJAILCDP_03915	Aminoglycoside 3'-phosphotransferase	DAJZTZ010000424.1	plasmid
LNNNCEBN_03568	Aminoglycoside 3'-phosphotransferase	DAKAEI010000082.1	plasmid
LNNNCEBN_03662	Aminoglycoside 3'-phosphotransferase	DAKAEI010000102.1	plasmid
DFOHHHCA_03648	Aminoglycoside 3'-phosphotransferase	DAKAEP010000110.1	plasmid
DFOHHHCA_03687	Aminoglycoside 3'-phosphotransferase	DAKAEP010000126.1	plasmid
DFOHHHCA_03824	Aminoglycoside 3'-phosphotransferase	DAKAEP010000148.1	plasmid
DFOHHHCA_03842	Aminoglycoside 3'-phosphotransferase	DAKAEP010000155.1	plasmid
OFONMEBH_03744	Aminoglycoside 3'-phosphotransferase	DAKANJ010000059.1	plasmid
OFONMEBH_03855	Aminoglycoside 3'-phosphotransferase	DAKANJ010000083.1	plasmid
OELICENB_03737	Aminoglycoside 3'-phosphotransferase	DAKANM010000038.1	plasmid
OELICENB_03752	Aminoglycoside 3'-phosphotransferase	DAKANM010000044.1	plasmid
OELICENB_03871	Aminoglycoside 3'-phosphotransferase	DAKANM010000061.1	plasmid
OELICENB_03879	Aminoglycoside 3'-phosphotransferase	DAKANM010000065.1	plasmid
EBKLHHJN_03710	Aminoglycoside 3'-phosphotransferase	DAKAVC010000040.1	plasmid
EBKLHHJN_03726	Aminoglycoside 3'-phosphotransferase	DAKAVC010000046.1	plasmid
EBKLHHJN_03887	Aminoglycoside 3'-phosphotransferase	DAKAVC010000058.1	plasmid
EBKLHHJN_03897	Aminoglycoside 3'-phosphotransferase	DAKAVC010000061.1	plasmid
AAIPIBGP_03583	Aminoglycoside 3'-phosphotransferase	DAKBFS010000035.1	plasmid
AAIPIBGP_03833	Aminoglycoside 3'-phosphotransferase	DAKBFS010000056.1	plasmid
FBDOMAGG_03760	Aminoglycoside 3'-phosphotransferase	DAKBPJ010000111.1	plasmid
FBDOMAGG_03836	Aminoglycoside 3'-phosphotransferase	DAKBPJ010000138.1	plasmid
FBDOMAGG_03942	Aminoglycoside 3'-phosphotransferase	DAKBPJ010000175.1	plasmid
FBDOMAGG_03955	Aminoglycoside 3'-phosphotransferase	DAKBPJ010000179.1	plasmid
FJHBNPMB_03481	Aminoglycoside 3'-phosphotransferase	DAKBPI010000152.1	plasmid
FJHBNPMB_03573	Aminoglycoside 3'-phosphotransferase	DAKBPI010000194.1	plasmid
FJHBNPMB_03642	Aminoglycoside 3'-phosphotransferase	DAKBPI010000220.1	plasmid
FJHBNPMB_03647	Aminoglycoside 3'-phosphotransferase	DAKBPI010000223.1	plasmid
MFBBACAN_03637	Aminoglycoside 3'-phosphotransferase	DAKBRI010000134.1	plasmid
MFBBACAN_03800	Aminoglycoside 3'-phosphotransferase	DAKBRI010000272.1	plasmid
GDALGLIC_03463	Aminoglycoside 3'-phosphotransferase	DAKBSN010000073.1	plasmid
GDALGLIC_03605	Aminoglycoside 3'-phosphotransferase	DAKBSN010000094.1	plasmid
KNKOCGOE_03671	Aminoglycoside 3'-phosphotransferase	DAKBSW010000076.1	plasmid
KNKOCGOE_03808	Aminoglycoside 3'-phosphotransferase	DAKBSW010000098.1	plasmid
NDINCMOD_03617	Aminoglycoside 3'-phosphotransferase	DAKBSX010000037.1	plasmid
NDINCMOD_03748	Aminoglycoside 3'-phosphotransferase	DAKBSX010000059.1	plasmid
EJPHLHAH_03799	Aminoglycoside 3'-phosphotransferase	DAKBUW010000042.1	plasmid
EJPHLHAH_03811	Aminoglycoside 3'-phosphotransferase	DAKBUW010000048.1	plasmid
EJPHLHAH_03890	Aminoglycoside 3'-phosphotransferase	DAKBUW010000065.1	plasmid
EJPHLHAH_03897	Aminoglycoside 3'-phosphotransferase	DAKBUW010000068.1	plasmid
DNFKALLM_03745	Aminoglycoside 3'-phosphotransferase	DAKBVM010000045.1	plasmid
DNFKALLM_03987	Aminoglycoside 3'-phosphotransferase	DAKBVM010000073.1	plasmid
GCMGKLHK_03568	Aminoglycoside 3'-phosphotransferase	DAKBYN010000247.1	plasmid
GCMGKLHK_03658	Aminoglycoside 3'-phosphotransferase	DAKBYN010000298.1	plasmid
NEADNDKE_03260	Aminoglycoside 3'-phosphotransferase	DAKCGK010000069.1	plasmid
NEADNDKE_03268	Aminoglycoside 3'-phosphotransferase	DAKCGK010000069.1	plasmid
NEADNDKE_03784	Aminoglycoside 3'-phosphotransferase	DAKCGK010000135.1	plasmid
MFMDMBNO_03747	Aminoglycoside 3'-phosphotransferase	DAKCTA010000333.1	plasmid
MFMDMBNO_03874	Aminoglycoside 3'-phosphotransferase	DAKCTA010000402.1	plasmid
MFMDMBNO_03879	Aminoglycoside 3'-phosphotransferase	DAKCTA010000405.1	plasmid
FBGNPDAB_03589	Aminoglycoside 3'-phosphotransferase	DALCGB010000031.1	plasmid
FBGNPDAB_03649	Aminoglycoside 3'-phosphotransferase	DALCGB010000045.1	plasmid
FBGNPDAB_03828	Aminoglycoside 3'-phosphotransferase	DALCGB010000062.1	plasmid
FBGNPDAB_03844	Aminoglycoside 3'-phosphotransferase	DALCGB010000066.1	plasmid
EFLJFJPG_03622	Aminoglycoside 3'-phosphotransferase	DALCGA010000036.1	plasmid
EFLJFJPG_03688	Aminoglycoside 3'-phosphotransferase	DALCGA010000046.1	plasmid
EFLJFJPG_03886	Aminoglycoside 3'-phosphotransferase	DALCGA010000056.1	plasmid
EFLJFJPG_03902	Aminoglycoside 3'-phosphotransferase	DALCGA010000058.1	plasmid
AKJKJGIN_03565	Aminoglycoside 3'-phosphotransferase	DALCGC010000038.1	plasmid
AKJKJGIN_03620	Aminoglycoside 3'-phosphotransferase	DALCGC010000050.1	plasmid
AKJKJGIN_03812	Aminoglycoside 3'-phosphotransferase	DALCGC010000061.1	plasmid
AKJKJGIN_03828	Aminoglycoside 3'-phosphotransferase	DALCGC010000065.1	plasmid
PBILCICM_03530	Aminoglycoside 3'-phosphotransferase	DALCGD010000045.1	plasmid
PBILCICM_03795	Aminoglycoside 3'-phosphotransferase	DALCGD010000072.1	plasmid
PMAEHAAF_03461	Aminoglycoside 3'-phosphotransferase	DALCGG010000229.1	plasmid
PMAEHAAF_03534	Aminoglycoside 3'-phosphotransferase	DALCGG010000286.1	plasmid
BEKLMEOH_03821	Aminoglycoside 3'-phosphotransferase	DALCGI010000048.1	plasmid
BEKLMEOH_03833	Aminoglycoside 3'-phosphotransferase	DALCGI010000057.1	plasmid
BEKLMEOH_04067	Aminoglycoside 3'-phosphotransferase	DALCGI010000100.1	plasmid
BEKLMEOH_04076	Aminoglycoside 3'-phosphotransferase	DALCGI010000105.1	plasmid
DLOJHHMN_03572	Aminoglycoside 3'-phosphotransferase	DALCHI010000040.1	plasmid
DLOJHHMN_03641	Aminoglycoside 3'-phosphotransferase	DALCHI010000055.1	plasmid
DLOJHHMN_03799	Aminoglycoside 3'-phosphotransferase	DALCHI010000074.1	plasmid
DLOJHHMN_03815	Aminoglycoside 3'-phosphotransferase	DALCHI010000078.1	plasmid
LBLENMEN_03547	Aminoglycoside 3'-phosphotransferase	DALCHH010000031.1	plasmid
LBLENMEN_03605	Aminoglycoside 3'-phosphotransferase	DALCHH010000042.1	plasmid
LBLENMEN_03845	Aminoglycoside 3'-phosphotransferase	DALCHH010000052.1	plasmid
LBLENMEN_03855	Aminoglycoside 3'-phosphotransferase	DALCHH010000054.1	plasmid
MGJDLLGP_03541	Aminoglycoside 3'-phosphotransferase	DALCHK010000032.1	plasmid
MGJDLLGP_03591	Aminoglycoside 3'-phosphotransferase	DALCHK010000042.1	plasmid
MGJDLLGP_03792	Aminoglycoside 3'-phosphotransferase	DALCHK010000062.1	plasmid
MGJDLLGP_03802	Aminoglycoside 3'-phosphotransferase	DALCHK010000064.1	plasmid
CGHDNMPA_03643	Aminoglycoside 3'-phosphotransferase	DALCHJ010000030.1	plasmid
CGHDNMPA_03692	Aminoglycoside 3'-phosphotransferase	DALCHJ010000039.1	plasmid
CGHDNMPA_03842	Aminoglycoside 3'-phosphotransferase	DALCHJ010000050.1	plasmid
CGHDNMPA_03854	Aminoglycoside 3'-phosphotransferase	DALCHJ010000054.1	plasmid
JHMIAGNC_03682	Aminoglycoside 3'-phosphotransferase	DALCHL010000036.1	plasmid
JHMIAGNC_03699	Aminoglycoside 3'-phosphotransferase	DALCHL010000044.1	plasmid
JHMIAGNC_03889	Aminoglycoside 3'-phosphotransferase	DALCHL010000058.1	plasmid
JHMIAGNC_03891	Aminoglycoside 3'-phosphotransferase	DALCHL010000059.1	plasmid
GGIHCOJM_03655	Aminoglycoside 3'-phosphotransferase	DALCHM010000032.1	plasmid
GGIHCOJM_03732	Aminoglycoside 3'-phosphotransferase	DALCHM010000046.1	plasmid
GGIHCOJM_03939	Aminoglycoside 3'-phosphotransferase	DALCHM010000058.1	plasmid
GGIHCOJM_03955	Aminoglycoside 3'-phosphotransferase	DALCHM010000062.1	plasmid
LLOAAMMH_03532	Aminoglycoside 3'-phosphotransferase	DALCHN010000033.1	plasmid
LLOAAMMH_03588	Aminoglycoside 3'-phosphotransferase	DALCHN010000041.1	plasmid
LLOAAMMH_03826	Aminoglycoside 3'-phosphotransferase	DALCHN010000053.1	plasmid
HNJNKEPD_03611	Aminoglycoside 3'-phosphotransferase	DALCIW010000026.1	plasmid
HNJNKEPD_03848	Aminoglycoside 3'-phosphotransferase	DALCIW010000047.1	plasmid
FDIMBKFC_03556	Aminoglycoside 3'-phosphotransferase	DALCIV010000035.1	plasmid
FDIMBKFC_03612	Aminoglycoside 3'-phosphotransferase	DALCIV010000046.1	plasmid
FDIMBKFC_03835	Aminoglycoside 3'-phosphotransferase	DALCIV010000056.1	plasmid
FDIMBKFC_03845	Aminoglycoside 3'-phosphotransferase	DALCIV010000060.1	plasmid
IHHNABGF_03624	Aminoglycoside 3'-phosphotransferase	DALCIX010000039.1	plasmid
IHHNABGF_03726	Aminoglycoside 3'-phosphotransferase	DALCIX010000058.1	plasmid
IHHNABGF_03951	Aminoglycoside 3'-phosphotransferase	DALCIX010000069.1	plasmid
IHHNABGF_03967	Aminoglycoside 3'-phosphotransferase	DALCIX010000073.1	plasmid
KNGKCJKC_03552	Aminoglycoside 3'-phosphotransferase	DALCNR010000040.1	plasmid
KNGKCJKC_03600	Aminoglycoside 3'-phosphotransferase	DALCNR010000049.1	plasmid
KNGKCJKC_03769	Aminoglycoside 3'-phosphotransferase	DALCNR010000057.1	plasmid
KNGKCJKC_03790	Aminoglycoside 3'-phosphotransferase	DALCNR010000060.1	plasmid
EEPLGNMM_03639	Aminoglycoside 3'-phosphotransferase	DALCNQ010000040.1	plasmid
EEPLGNMM_03645	Aminoglycoside 3'-phosphotransferase	DALCNQ010000045.1	plasmid
EEPLGNMM_03809	Aminoglycoside 3'-phosphotransferase	DALCNQ010000057.1	plasmid
EEPLGNMM_03811	Aminoglycoside 3'-phosphotransferase	DALCNQ010000058.1	plasmid
DOLEKPJE_03302	Aminoglycoside 3'-phosphotransferase	DALCPV010000352.1	plasmid
DOLEKPJE_03417	Aminoglycoside 3'-phosphotransferase	DALCPV010000467.1	plasmid
DKANDEOH_03557	Aminoglycoside 3'-phosphotransferase	DALCQQ010000028.1	plasmid
DKANDEOH_03606	Aminoglycoside 3'-phosphotransferase	DALCQQ010000037.1	plasmid
DKANDEOH_03808	Aminoglycoside 3'-phosphotransferase	DALCQQ010000049.1	plasmid
DKANDEOH_03815	Aminoglycoside 3'-phosphotransferase	DALCQQ010000051.1	plasmid
MMJMEDDD_03535	Aminoglycoside 3'-phosphotransferase	DALCSH010000048.1	plasmid
MMJMEDDD_03786	Aminoglycoside 3'-phosphotransferase	DALCSH010000074.1	plasmid
GEHGDHGK_03706	Aminoglycoside 3'-phosphotransferase	DALHWZ010000036.1	plasmid
GEHGDHGK_04222	Aminoglycoside 3'-phosphotransferase	DALHWZ010000085.1	plasmid
EHDJNJKM_04185	Aminoglycoside 3'-phosphotransferase	DALICG010000059.1	plasmid
EHDJNJKM_04416	Aminoglycoside 3'-phosphotransferase	DALICG010000099.1	plasmid
EHDJNJKM_04426	Aminoglycoside 3'-phosphotransferase	DALICG010000104.1	plasmid
EHDJNJKM_04427	Aminoglycoside 3'-phosphotransferase	DALICG010000105.1	plasmid
IIMIICHI_03797	Aminoglycoside 3'-phosphotransferase	JAPWST010000002.1	plasmid
CALDBLHM_03683	Aminoglycoside 3'-phosphotransferase	JAPWSR010000002.1	plasmid
GOHDGPPH_03845	Aminoglycoside 3'-phosphotransferase	JAPWSQ010000002.1	plasmid
PJIILPIP_03671	Aminoglycoside 3'-phosphotransferase	ABKGAP010000035.1	plasmid
PJIILPIP_03807	Aminoglycoside 3'-phosphotransferase	ABKGAP010000051.1	plasmid
BNIPOCJC_03940	Aminoglycoside 3'-phosphotransferase	ABKGME010000202.1	plasmid
BNIPOCJC_04105	Aminoglycoside 3'-phosphotransferase	ABKGME010000223.1	plasmid
EAPJDGPH_00837	Aminoglycoside 3'-phosphotransferase	ABKGMI010000011.1	plasmid
EAPJDGPH_03960	Aminoglycoside 3'-phosphotransferase	ABKGMI010000191.1	plasmid
FMJEELFM_01086	Aminoglycoside 3'-phosphotransferase	ABKGMG010000014.1	plasmid
FMJEELFM_03986	Aminoglycoside 3'-phosphotransferase	ABKGMG010000200.1	plasmid
MFCIAODE_03802	Aminoglycoside 3'-phosphotransferase	ABKJXE010000029.1	plasmid
MFCIAODE_03865	Aminoglycoside 3'-phosphotransferase	ABKJXE010000047.1	plasmid
ECDIFHHO_03593	Aminoglycoside 3'-phosphotransferase	JAQOXQ010000002.1	plasmid
LMNPDFOP_03532	Aminoglycoside 3'-phosphotransferase	JAQOXR010000002.1	plasmid
ELJKKJDC_03732	Aminoglycoside 3'-phosphotransferase	JAQOXT010000002.1	plasmid
ACJOEJKC_03636	Aminoglycoside 3'-phosphotransferase	JAQOXU010000002.1	plasmid
MIGNFKKI_03692	Aminoglycoside 3'-phosphotransferase	JAQOXV010000002.1	plasmid
LFMNOEMA_03687	Aminoglycoside 3'-phosphotransferase	JAQOXW010000003.1	plasmid
KHNMFEOO_03689	Aminoglycoside 3'-phosphotransferase	JAQOXX010000002.1	plasmid
OIIMFDGC_03537	Aminoglycoside 3'-phosphotransferase	JAQOXY010000002.1	plasmid
NNAPKCCJ_03626	Aminoglycoside 3'-phosphotransferase	JAQOXS010000002.1	plasmid
GCBJAAIG_03688	Aminoglycoside 3'-phosphotransferase	JAQOYA010000002.1	plasmid
GEPLMOFN_03532	Aminoglycoside 3'-phosphotransferase	JAQOXZ010000002.1	plasmid
GIJMNMBK_03686	Aminoglycoside 3'-phosphotransferase	JAQOYB010000002.1	plasmid
KNAINGLM_03595	Aminoglycoside 3'-phosphotransferase	JAQOYC010000002.1	plasmid
LPELFOOC_03605	Aminoglycoside 3'-phosphotransferase	JAQOYD010000002.1	plasmid
PAHOBADI_03605	Aminoglycoside 3'-phosphotransferase	JAQOYF010000002.1	plasmid
LHIGHPIF_03733	Aminoglycoside 3'-phosphotransferase	JAQOYE010000002.1	plasmid
GPBKEMAP_03607	Aminoglycoside 3'-phosphotransferase	JAQOYG010000002.1	plasmid
BIAJGABG_03512	Aminoglycoside 3'-phosphotransferase	JAQOYI010000002.1	plasmid
CHKJJHME_03636	Aminoglycoside 3'-phosphotransferase	JAQOYH010000002.1	plasmid
DBMHONIK_03513	Aminoglycoside 3'-phosphotransferase	JAQOYJ010000002.1	plasmid
JJFMHIPM_03687	Aminoglycoside 3'-phosphotransferase	JAQOYL010000002.1	plasmid
EJMIKPPO_03511	Aminoglycoside 3'-phosphotransferase	JAQOYK010000002.1	plasmid
EDKBOJPN_03601	Aminoglycoside 3'-phosphotransferase	JAQOYM010000002.1	plasmid
FHNGLCEC_03679	Aminoglycoside 3'-phosphotransferase	JAQOYN010000002.1	plasmid
KCGIEFAG_03602	Aminoglycoside 3'-phosphotransferase	JAQOYP010000003.1	plasmid
OBKBFJFB_03594	Aminoglycoside 3'-phosphotransferase	JAQOYQ010000002.1	plasmid
DCHPMHFA_03595	Aminoglycoside 3'-phosphotransferase	JAQOYO010000002.1	plasmid
IGNDANKD_03590	Aminoglycoside 3'-phosphotransferase	JAQOYR010000003.1	plasmid
NLHIAPMJ_03695	Aminoglycoside 3'-phosphotransferase	JAQOYT010000002.1	plasmid
GMABCGGP_03595	Aminoglycoside 3'-phosphotransferase	JAQOYV010000002.1	plasmid
CPDMIBLP_03693	Aminoglycoside 3'-phosphotransferase	JAQOYS010000002.1	plasmid
LJAALKAA_03595	Aminoglycoside 3'-phosphotransferase	JAQOYU010000002.1	plasmid
HLANMMFI_03683	Aminoglycoside 3'-phosphotransferase	JAQOYW010000002.1	plasmid
EACIKEDK_03687	Aminoglycoside 3'-phosphotransferase	JAQOYZ010000002.1	plasmid
IFKEFGCK_03595	Aminoglycoside 3'-phosphotransferase	JAQOYY010000002.1	plasmid
KGLBJHAO_03698	Aminoglycoside 3'-phosphotransferase	JAQOZB010000003.1	plasmid
DNANNCHO_03590	Aminoglycoside 3'-phosphotransferase	JAQOZA010000003.1	plasmid
HHIPHEON_03597	Aminoglycoside 3'-phosphotransferase	JAQOZC010000002.1	plasmid
GPOOEFFN_03512	Aminoglycoside 3'-phosphotransferase	JAQOZG010000002.1	plasmid
IAKGABBF_03696	Aminoglycoside 3'-phosphotransferase	JAQOZD010000002.1	plasmid
MKOPCLGH_03686	Aminoglycoside 3'-phosphotransferase	JAQOZE010000002.1	plasmid
FCOAEAND_03510	Aminoglycoside 3'-phosphotransferase	JAQOZF010000002.1	plasmid
LICLAJAG_03611	Aminoglycoside 3'-phosphotransferase	JAQOZH010000002.1	plasmid
FNOMHFOP_03513	Aminoglycoside 3'-phosphotransferase	JAQOZJ010000002.1	plasmid
FILLPKAA_03514	Aminoglycoside 3'-phosphotransferase	JAQOZI010000002.1	plasmid
JINMMLDL_03632	Aminoglycoside 3'-phosphotransferase	JAQOZL010000002.1	plasmid
MLFLKDAI_03513	Aminoglycoside 3'-phosphotransferase	JAQOZK010000002.1	plasmid
PDNNEAOA_03725	Aminoglycoside 3'-phosphotransferase	JAQOZM010000003.1	plasmid
DNLCFNGN_03729	Aminoglycoside 3'-phosphotransferase	JAQOZN010000002.1	plasmid
FEPHKLCF_03519	Aminoglycoside 3'-phosphotransferase	JAQOZP010000002.1	plasmid
ALFJPOFM_03516	Aminoglycoside 3'-phosphotransferase	JAQOZO010000002.1	plasmid
MFLPDKIA_03675	Aminoglycoside 3'-phosphotransferase	JAQOZS010000002.1	plasmid
IHGMEAIP_03676	Aminoglycoside 3'-phosphotransferase	JAQOZR010000002.1	plasmid
BCNOCHHB_03636	Aminoglycoside 3'-phosphotransferase	JAQOZQ010000002.1	plasmid
EOMNHFCE_00427	Aminoglycoside 3'-phosphotransferase	JAQRBO010000018.1	plasmid
IKDMPCDF_03828	Aminoglycoside 3'-phosphotransferase	ABKSGW010000020.1	plasmid
IKDMPCDF_03966	Aminoglycoside 3'-phosphotransferase	ABKSGW010000027.1	plasmid
IKDMPCDF_04010	Aminoglycoside 3'-phosphotransferase	ABKSGW010000039.1	plasmid
IKDMPCDF_04135	Aminoglycoside 3'-phosphotransferase	ABKSGW010000056.1	plasmid
IKDMPCDF_04153	Aminoglycoside 3'-phosphotransferase	ABKSGW010000058.1	plasmid
IKDMPCDF_04167	Aminoglycoside 3'-phosphotransferase	ABKSGW010000063.1	plasmid
LGOAPHAA_03738	Aminoglycoside 3'-phosphotransferase	CABMNS010000002.1	plasmid
LGOAPHAA_03744	Aminoglycoside 3'-phosphotransferase	CABMNS010000002.1	plasmid
LGOAPHAA_03750	Aminoglycoside 3'-phosphotransferase	CABMNS010000002.1	plasmid
LGOAPHAA_03848	Aminoglycoside 3'-phosphotransferase	CABMNS010000002.1	plasmid
FLBPHFFA_01475	Aminoglycoside N(6')-acetyltransferase type 1	LNHT01000076.1	plasmid
INIAODLK_02403	Aminoglycoside N(6')-acetyltransferase type 1	LQNN01000047.1	plasmid
ENIKMEGL_03355	Aminoglycoside N(6')-acetyltransferase type 1	LWUL01000119.1	plasmid
KNFICAEE_03025	Aminoglycoside N(6')-acetyltransferase type 1	LWUM01000142.1	plasmid
BLJGEDPP_04046	Aminoglycoside N(6')-acetyltransferase type 1	CP021853.1	plasmid
LLPJLKOD_04158	Aminoglycoside N(6')-acetyltransferase type 1	QDAK01000004.1	plasmid
NKCBIBED_00513	Aminoglycoside N(6')-acetyltransferase type 1	BFCK01000038.1	plasmid
KHEIKFNJ_00662	Aminoglycoside N(6')-acetyltransferase type 1	SELN01000140.1	plasmid
FHNDKLKO_00082	Aminoglycoside N(6')-acetyltransferase type 1	SELM01000102.1	plasmid
CNGCJGMP_02355	Aminoglycoside N(6')-acetyltransferase type 1	SDUJ01000036.1	plasmid
PDGBMNMI_02062	Aminoglycoside N(6')-acetyltransferase type 1	VJOR01000013.1	plasmid
PNCBFHPA_03224	Aminoglycoside N(6')-acetyltransferase type 1	VKHV01000045.1	plasmid
KJAMIJBM_02769	Aminoglycoside N(6')-acetyltransferase type 1	VKHU01000047.1	plasmid
PNAJANDE_04035	Aminoglycoside N(6')-acetyltransferase type 1	CP047114.1	plasmid
KAKEAICN_02663	Aminoglycoside N(6')-acetyltransferase type 1	VDJJ01000043.1	plasmid
KHJKHOEO_00229	Aminoglycoside N(6')-acetyltransferase type 1	VDJG01000055.1	plasmid
OFHGILGG_02689	Aminoglycoside N(6')-acetyltransferase type 1	VDJF01000045.1	plasmid
KHGGGPOH_02370	Aminoglycoside N(6')-acetyltransferase type 1	WURR01000036.1	plasmid
ALMGGGIN_01964	Aminoglycoside N(6')-acetyltransferase type 1	JAAATT010000206.1	plasmid
MLKNFELK_00170	Aminoglycoside N(6')-acetyltransferase type 1	VKXM01000001.1	plasmid
CIEPIADL_02143	Aminoglycoside N(6')-acetyltransferase type 1	JAALCE010000027.1	plasmid
ELGNCPNC_03953	Aminoglycoside N(6')-acetyltransferase type 1	CP053899.1	plasmid
MDMPJKPB_00231	Aminoglycoside N(6')-acetyltransferase type 1	JACKXM010000018.1	plasmid
JDMLEKPB_00780	Aminoglycoside N(6')-acetyltransferase type 1	JACXRE010000015.1	plasmid
MKMCDKGI_03814	Aminoglycoside N(6')-acetyltransferase type 1	DACSEJ010000132.1	plasmid
GLBLEMPD_03824	Aminoglycoside N(6')-acetyltransferase type 1	DACSKN010000140.1	plasmid
GLBLEMPD_03930	Aminoglycoside N(6')-acetyltransferase type 1	DACSKN010000180.1	plasmid
ICNJHGOF_03760	Aminoglycoside N(6')-acetyltransferase type 1	AAXSKW010000170.1	plasmid
ICNJHGOF_03967	Aminoglycoside N(6')-acetyltransferase type 1	AAXSKW010000237.1	plasmid
ECFNCCON_04060	Aminoglycoside N(6')-acetyltransferase type 1	DACTDY010000058.1	plasmid
JHIGKGBG_04120	Aminoglycoside N(6')-acetyltransferase type 1	DACTDX010000055.1	plasmid
MJBJMNJA_03940	Aminoglycoside N(6')-acetyltransferase type 1	DACTNJ010000084.1	plasmid
GEINLJGI_03603	Aminoglycoside N(6')-acetyltransferase type 1	DACTTV010000042.1	plasmid
GEINLJGI_03793	Aminoglycoside N(6')-acetyltransferase type 1	DACTTV010000076.1	plasmid
MIIAFLLN_03612	Aminoglycoside N(6')-acetyltransferase type 1	DACTTT010000041.1	plasmid
MIIAFLLN_03787	Aminoglycoside N(6')-acetyltransferase type 1	DACTTT010000071.1	plasmid
FDFPFPGI_03624	Aminoglycoside N(6')-acetyltransferase type 1	DACTTU010000045.1	plasmid
FDFPFPGI_03790	Aminoglycoside N(6')-acetyltransferase type 1	DACTTU010000068.1	plasmid
CGBIBMJC_03649	Aminoglycoside N(6')-acetyltransferase type 1	DACTTY010000076.1	plasmid
CGBIBMJC_03743	Aminoglycoside N(6')-acetyltransferase type 1	DACTTY010000126.1	plasmid
MLKKHCPP_03677	Aminoglycoside N(6')-acetyltransferase type 1	DACTTX010000043.1	plasmid
MLKKHCPP_03807	Aminoglycoside N(6')-acetyltransferase type 1	DACTTX010000067.1	plasmid
GFBCKPIM_03682	Aminoglycoside N(6')-acetyltransferase type 1	DACTUE010000043.1	plasmid
GFBCKPIM_03829	Aminoglycoside N(6')-acetyltransferase type 1	DACTUE010000074.1	plasmid
CBJILIBE_03673	Aminoglycoside N(6')-acetyltransferase type 1	DACTUH010000044.1	plasmid
CBJILIBE_03806	Aminoglycoside N(6')-acetyltransferase type 1	DACTUH010000073.1	plasmid
GGDHPNND_03670	Aminoglycoside N(6')-acetyltransferase type 1	DACTTZ010000047.1	plasmid
GGDHPNND_03720	Aminoglycoside N(6')-acetyltransferase type 1	DACTTZ010000070.1	plasmid
CKKCOHPI_03684	Aminoglycoside N(6')-acetyltransferase type 1	DACTUG010000040.1	plasmid
CKKCOHPI_03811	Aminoglycoside N(6')-acetyltransferase type 1	DACTUG010000067.1	plasmid
HCIMOKOJ_03708	Aminoglycoside N(6')-acetyltransferase type 1	DACTUA010000042.1	plasmid
HCIMOKOJ_03877	Aminoglycoside N(6')-acetyltransferase type 1	DACTUA010000074.1	plasmid
EIDEHDCB_03710	Aminoglycoside N(6')-acetyltransferase type 1	DACTUB010000039.1	plasmid
EIDEHDCB_04026	Aminoglycoside N(6')-acetyltransferase type 1	DACTUB010000064.1	plasmid
OMLODKIO_03683	Aminoglycoside N(6')-acetyltransferase type 1	DACTUD010000041.1	plasmid
OMLODKIO_03870	Aminoglycoside N(6')-acetyltransferase type 1	DACTUD010000070.1	plasmid
PDIGPEDK_03756	Aminoglycoside N(6')-acetyltransferase type 1	DACXNA010000043.1	plasmid
PDIGPEDK_03883	Aminoglycoside N(6')-acetyltransferase type 1	DACXNA010000075.1	plasmid
NHEHJHPO_03996	Aminoglycoside N(6')-acetyltransferase type 1	DACXTS010000056.1	plasmid
NHEHJHPO_04124	Aminoglycoside N(6')-acetyltransferase type 1	DACXTS010000116.1	plasmid
CDKLCIJK_03657	Aminoglycoside N(6')-acetyltransferase type 1	JAEHRV010000088.1	plasmid
JAOPNFNG_00170	Aminoglycoside N(6')-acetyltransferase type 1	JAEHRO010000001.1	plasmid
KDMOBDJD_02318	Aminoglycoside N(6')-acetyltransferase type 1	JAERTR010000044.1	plasmid
OPMADNGP_02541	Aminoglycoside N(6')-acetyltransferase type 1	JAERTT010000057.1	plasmid
KFBNKKGK_00208	Aminoglycoside N(6')-acetyltransferase type 1	JAFEWH010000114.1	plasmid
KBJDCGHO_03943	Aminoglycoside N(6')-acetyltransferase type 1	CP070571.1	plasmid
KBJDCGHO_03964	Aminoglycoside N(6')-acetyltransferase type 1	CP070571.1	plasmid
ILJMGBDB_04008	Aminoglycoside N(6')-acetyltransferase type 1	CP070575.1	plasmid
ILJMGBDB_04029	Aminoglycoside N(6')-acetyltransferase type 1	CP070575.1	plasmid
BIEIIOEH_00052	Aminoglycoside N(6')-acetyltransferase type 1	JAFIQK010000005.1	plasmid
BIEIIOEH_00073	Aminoglycoside N(6')-acetyltransferase type 1	JAFIQK010000005.1	plasmid
OAOIIFNM_02169	Aminoglycoside N(6')-acetyltransferase type 1	JAFIRK010000035.1	plasmid
HDDPMKCO_03792	Aminoglycoside N(6')-acetyltransferase type 1	AAZDVY010000133.1	plasmid
HDDPMKCO_04011	Aminoglycoside N(6')-acetyltransferase type 1	AAZDVY010000203.1	plasmid
HEJLKIHC_00079	Aminoglycoside N(6')-acetyltransferase type 1	JAFIQJ010000007.1	plasmid
HEJLKIHC_00100	Aminoglycoside N(6')-acetyltransferase type 1	JAFIQJ010000007.1	plasmid
HEJLKIHC_00106	Aminoglycoside N(6')-acetyltransferase type 1	JAFIQJ010000004.1	plasmid
DILPLAJJ_00483	Aminoglycoside N(6')-acetyltransferase type 1	JAGKMK010000148.1	plasmid
DDEBAICN_03889	Aminoglycoside N(6')-acetyltransferase type 1	ABAKBK010000037.1	plasmid
DDEBAICN_03963	Aminoglycoside N(6')-acetyltransferase type 1	ABAKBK010000047.1	plasmid
BAEHJMJD_00103	Aminoglycoside N(6')-acetyltransferase type 1	ABAKBI010000002.1	plasmid
BAEHJMJD_03860	Aminoglycoside N(6')-acetyltransferase type 1	ABAKBI010000352.1	plasmid
DBDEGPPH_02264	Aminoglycoside N(6')-acetyltransferase type 1	JAGXNB010000039.1	plasmid
PGGEPKBC_02763	Aminoglycoside N(6')-acetyltransferase type 1	JAGXNM010000050.1	plasmid
ODMPDNDP_02635	Aminoglycoside N(6')-acetyltransferase type 1	JAGXMY010000040.1	plasmid
EMDNFAHE_02106	Aminoglycoside N(6')-acetyltransferase type 1	JAGXNG010000031.1	plasmid
MACLDPKK_02591	Aminoglycoside N(6')-acetyltransferase type 1	JAGXND010000040.1	plasmid
CODBLINI_03864	Aminoglycoside N(6')-acetyltransferase type 1	JAFHHH010000099.1	plasmid
NMPECDEH_02008	Aminoglycoside N(6')-acetyltransferase type 1	JAFHGO010000287.1	plasmid
OELCGOFJ_02261	Aminoglycoside N(6')-acetyltransferase type 1	JAFHGA010000039.1	plasmid
GKFGHDPP_03140	Aminoglycoside N(6')-acetyltransferase type 1	JAFHXX010000063.1	plasmid
CGPDPOFC_02689	Aminoglycoside N(6')-acetyltransferase type 1	JAHKMC010000041.1	plasmid
HENNFIGE_03721	Aminoglycoside N(6')-acetyltransferase type 1	CP077964.1	plasmid
JIMEKGOL_03939	Aminoglycoside N(6')-acetyltransferase type 1	ABBIML010000031.1	plasmid
JIMEKGOL_04054	Aminoglycoside N(6')-acetyltransferase type 1	ABBIML010000046.1	plasmid
KIBHJKHF_03893	Aminoglycoside N(6')-acetyltransferase type 1	ABBINC010000037.1	plasmid
KIBHJKHF_03967	Aminoglycoside N(6')-acetyltransferase type 1	ABBINC010000054.1	plasmid
AMHIEGAM_03561	Aminoglycoside N(6')-acetyltransferase type 1	DAETWZ010000263.1	plasmid
AMHIEGAM_03620	Aminoglycoside N(6')-acetyltransferase type 1	DAETWZ010000334.1	plasmid
OFADCHJP_03755	Aminoglycoside N(6')-acetyltransferase type 1	ABCHSH010000027.1	plasmid
OFADCHJP_03991	Aminoglycoside N(6')-acetyltransferase type 1	ABCHSH010000054.1	plasmid
EOCHCMOK_04208	Aminoglycoside N(6')-acetyltransferase type 1	ABDOJR030000036.1	plasmid
EOCHCMOK_04436	Aminoglycoside N(6')-acetyltransferase type 1	ABDOJR030000061.1	plasmid
NACMBEED_04181	Aminoglycoside N(6')-acetyltransferase type 1	ABDOLI020000047.1	plasmid
NACMBEED_04275	Aminoglycoside N(6')-acetyltransferase type 1	ABDOLI020000065.1	plasmid
ACNFJCMA_04183	Aminoglycoside N(6')-acetyltransferase type 1	ABDOLH030000046.1	plasmid
ACNFJCMA_04422	Aminoglycoside N(6')-acetyltransferase type 1	ABDOLH030000068.1	plasmid
MPDMJAFF_03641	Aminoglycoside N(6')-acetyltransferase type 1	ABDSKX010000031.1	plasmid
MPDMJAFF_03847	Aminoglycoside N(6')-acetyltransferase type 1	ABDSKX010000051.1	plasmid
DAKLDLFN_03976	Aminoglycoside N(6')-acetyltransferase type 1	ABECBM010000024.1	plasmid
DAKLDLFN_04089	Aminoglycoside N(6')-acetyltransferase type 1	ABECBM010000040.1	plasmid
JGDHIBLF_03695	Aminoglycoside N(6')-acetyltransferase type 1	ABEQBK010000199.1	plasmid
JGDHIBLF_04014	Aminoglycoside N(6')-acetyltransferase type 1	ABEQBK010000355.1	plasmid
CKAGIGFK_03894	Aminoglycoside N(6')-acetyltransferase type 1	DAFNJW010000396.1	plasmid
CKAGIGFK_03895	Aminoglycoside N(6')-acetyltransferase type 1	DAFNJW010000397.1	plasmid
EPHOILPI_02863	Aminoglycoside N(6')-acetyltransferase type 1	ABFAUR010000016.1	plasmid
EPHOILPI_03841	Aminoglycoside N(6')-acetyltransferase type 1	ABFAUR010000076.1	plasmid
CIOIIEJA_02925	Aminoglycoside N(6')-acetyltransferase type 1	JAJPRL010000033.1	plasmid
ANIEEFPN_00016	Aminoglycoside N(6')-acetyltransferase type 1	JAJPSK010000052.1	plasmid
LIGCKJCA_03532	Aminoglycoside N(6')-acetyltransferase type 1	JAJPTI010000055.1	plasmid
LHMNAPID_03784	Aminoglycoside N(6')-acetyltransferase type 1	ABFHFZ010000054.1	plasmid
LHMNAPID_03954	Aminoglycoside N(6')-acetyltransferase type 1	ABFHFZ010000075.1	plasmid
PFPHBIJG_02220	Aminoglycoside N(6')-acetyltransferase type 1	JAEUFL010000033.1	plasmid
FCCPCGFF_02322	Aminoglycoside N(6')-acetyltransferase type 1	JAEUFN010000047.1	plasmid
GAKMPPKH_02214	Aminoglycoside N(6')-acetyltransferase type 1	JAEUFP010000033.1	plasmid
FECGDBPM_02250	Aminoglycoside N(6')-acetyltransferase type 1	JAEUFR010000033.1	plasmid
LGGGOMBG_02268	Aminoglycoside N(6')-acetyltransferase type 1	JAEUFQ010000036.1	plasmid
GNJHKMIA_00821	Aminoglycoside N(6')-acetyltransferase type 1	JAEUFS010000014.1	plasmid
EKBFHMDP_02247	Aminoglycoside N(6')-acetyltransferase type 1	JAEUFU010000033.1	plasmid
BLKNDGNP_02242	Aminoglycoside N(6')-acetyltransferase type 1	JAEUFT010000033.1	plasmid
GOJNMEMI_02177	Aminoglycoside N(6')-acetyltransferase type 1	JAEUFV010000031.1	plasmid
HIKIJCIE_02245	Aminoglycoside N(6')-acetyltransferase type 1	JAEUGB010000042.1	plasmid
AGLKNMKM_02326	Aminoglycoside N(6')-acetyltransferase type 1	JAEUGA010000047.1	plasmid
PMPECMAK_03801	Aminoglycoside N(6')-acetyltransferase type 1	ABFOGK010000055.1	plasmid
PMPECMAK_03908	Aminoglycoside N(6')-acetyltransferase type 1	ABFOGK010000072.1	plasmid
LEPOCGJH_03731	Aminoglycoside N(6')-acetyltransferase type 1	ABFWSP010000034.1	plasmid
LEPOCGJH_03924	Aminoglycoside N(6')-acetyltransferase type 1	ABFWSP010000059.1	plasmid
IFMHJENF_03694	Aminoglycoside N(6')-acetyltransferase type 1	ABFZXR010000025.1	plasmid
IFMHJENF_03728	Aminoglycoside N(6')-acetyltransferase type 1	ABFZXR010000028.1	plasmid
IFMHJENF_03941	Aminoglycoside N(6')-acetyltransferase type 1	ABFZXR010000066.1	plasmid
IFMHJENF_03942	Aminoglycoside N(6')-acetyltransferase type 1	ABFZXR010000067.1	plasmid
AOFDCDPE_02669	Aminoglycoside N(6')-acetyltransferase type 1	JAMKNE010000040.1	plasmid
EJDMANFC_02428	Aminoglycoside N(6')-acetyltransferase type 1	JAMKNF010000037.1	plasmid
ACCCFOGE_03314	Aminoglycoside N(6')-acetyltransferase type 1	JAMKNO010000068.1	plasmid
MCANEIMP_02626	Aminoglycoside N(6')-acetyltransferase type 1	JAMKND010000038.1	plasmid
IGHLNOOJ_02893	Aminoglycoside N(6')-acetyltransferase type 1	JAMKNG010000042.1	plasmid
JLBBHNKE_00675	Aminoglycoside N(6')-acetyltransferase type 1	JAMKNZ010000102.1	plasmid
OHLKGJOO_02507	Aminoglycoside N(6')-acetyltransferase type 1	JAMKOB010000031.1	plasmid
GNEHHPEK_03624	Aminoglycoside N(6')-acetyltransferase type 1	JAMKOD010000072.1	plasmid
MJJJBMHK_03705	Aminoglycoside N(6')-acetyltransferase type 1	JAMKOC010000080.1	plasmid
FDONGECL_03108	Aminoglycoside N(6')-acetyltransferase type 1	JAMKNP010000058.1	plasmid
PLLNGNPG_03665	Aminoglycoside N(6')-acetyltransferase type 1	JAMKNX010000082.1	plasmid
MPNPGNFO_02670	Aminoglycoside N(6')-acetyltransferase type 1	JAMKNH010000040.1	plasmid
HKIPHACG_02881	Aminoglycoside N(6')-acetyltransferase type 1	JAMKNI010000050.1	plasmid
AJKADHDL_03005	Aminoglycoside N(6')-acetyltransferase type 1	JAMKNK010000050.1	plasmid
LBGHBLKP_01752	Aminoglycoside N(6')-acetyltransferase type 1	JAMKNV010000022.1	plasmid
NLHGCNFA_01750	Aminoglycoside N(6')-acetyltransferase type 1	JAMKNW010000022.1	plasmid
HGBFCLHG_02310	Aminoglycoside N(6')-acetyltransferase type 1	JAMKNN010000032.1	plasmid
LLDLBBMD_02740	Aminoglycoside N(6')-acetyltransferase type 1	JAMKNS010000045.1	plasmid
NMFFKGIL_03044	Aminoglycoside N(6')-acetyltransferase type 1	JAMKNY010000050.1	plasmid
FHNOLIMF_01494	Aminoglycoside N(6')-acetyltransferase type 1	JAMOBP010000029.1	plasmid
HHEGDOPP_03884	Aminoglycoside N(6')-acetyltransferase type 1	CP098445.1	plasmid
CGICKPAA_03891	Aminoglycoside N(6')-acetyltransferase type 1	ABGPSO010000046.1	plasmid
CGICKPAA_04153	Aminoglycoside N(6')-acetyltransferase type 1	ABGPSO010000074.1	plasmid
BDKJLLFK_03938	Aminoglycoside N(6')-acetyltransferase type 1	DAIFPI010000107.1	plasmid
BDKJLLFK_03939	Aminoglycoside N(6')-acetyltransferase type 1	DAIFPI010000108.1	plasmid
MGEIFGPM_03606	Aminoglycoside N(6')-acetyltransferase type 1	ABHIDH010000110.1	plasmid
MGEIFGPM_03868	Aminoglycoside N(6')-acetyltransferase type 1	ABHIDH010000170.1	plasmid
BCDIOHAO_03995	Aminoglycoside N(6')-acetyltransferase type 1	ABHIEB010000316.1	plasmid
BCDIOHAO_04073	Aminoglycoside N(6')-acetyltransferase type 1	ABHIEB010000356.1	plasmid
LJFNLLPB_03722	Aminoglycoside N(6')-acetyltransferase type 1	ABHJUI020000037.1	plasmid
AHBCOPEJ_02634	Aminoglycoside N(6')-acetyltransferase type 1	JAHRDR010000040.1	plasmid
GJDPMJFF_02591	Aminoglycoside N(6')-acetyltransferase type 1	JAHRDN010000040.1	plasmid
LIOCECHH_01276	Aminoglycoside N(6')-acetyltransferase type 1	JAHRDM010000022.1	plasmid
KKDIAFHM_03131	Aminoglycoside N(6')-acetyltransferase type 1	JAHRDI010000059.1	plasmid
KKFAGIAJ_02885	Aminoglycoside N(6')-acetyltransferase type 1	JALMER010000059.1	plasmid
KBGFAKJB_03778	Aminoglycoside N(6')-acetyltransferase type 1	JAOCQA010000090.1	plasmid
LHGLHOJL_01842	Aminoglycoside N(6')-acetyltransferase type 1	JAMOJB010000031.1	plasmid
MHFMPOGN_01880	Aminoglycoside N(6')-acetyltransferase type 1	JAMOJD010000028.1	plasmid
MMGFOELJ_01769	Aminoglycoside N(6')-acetyltransferase type 1	JAMOJC010000028.1	plasmid
CCDHJNFN_02381	Aminoglycoside N(6')-acetyltransferase type 1	JAMOJE010000038.1	plasmid
MDJBIOAD_01898	Aminoglycoside N(6')-acetyltransferase type 1	JAMOJJ010000026.1	plasmid
HBFAOAII_02326	Aminoglycoside N(6')-acetyltransferase type 1	JAMOJG010000034.1	plasmid
FLHDHIML_01502	Aminoglycoside N(6')-acetyltransferase type 1	JAMOJK010000028.1	plasmid
OPPEKEMD_01814	Aminoglycoside N(6')-acetyltransferase type 1	JAMOJL010000035.1	plasmid
LOBOBLAK_02220	Aminoglycoside N(6')-acetyltransferase type 1	JAMOJP010000033.1	plasmid
JMOENADD_02067	Aminoglycoside N(6')-acetyltransferase type 1	JAMOJO010000035.1	plasmid
JCJDEBGM_02084	Aminoglycoside N(6')-acetyltransferase type 1	JAMOJT010000028.1	plasmid
ABJMMAKD_03268	Aminoglycoside N(6')-acetyltransferase type 1	JAODOZ010000053.1	plasmid
MNGOLGKB_02472	Aminoglycoside N(6')-acetyltransferase type 1	JAOSFL010000037.1	plasmid
KLGDIOAM_02437	Aminoglycoside N(6')-acetyltransferase type 1	JAOSFI010000036.1	plasmid
IONJCPHJ_03624	Aminoglycoside N(6')-acetyltransferase type 1	JAOSFK010000084.1	plasmid
EONEHLAO_02756	Aminoglycoside N(6')-acetyltransferase type 1	JAOSFJ010000059.1	plasmid
EMLDHFOH_02224	Aminoglycoside N(6')-acetyltransferase type 1	JAOSFH010000033.1	plasmid
PONIENIG_03785	Aminoglycoside N(6')-acetyltransferase type 1	ABIUPR010000025.1	plasmid
PONIENIG_03945	Aminoglycoside N(6')-acetyltransferase type 1	ABIUPR010000043.1	plasmid
EGOBCCHA_03764	Aminoglycoside N(6')-acetyltransferase type 1	DAJQUG010000340.1	plasmid
EGOBCCHA_03844	Aminoglycoside N(6')-acetyltransferase type 1	DAJQUG010000364.1	plasmid
GDAPNEMD_04005	Aminoglycoside N(6')-acetyltransferase type 1	DAJRAA010000051.1	plasmid
GDAPNEMD_04276	Aminoglycoside N(6')-acetyltransferase type 1	DAJRAA010000076.1	plasmid
AHMCNFCG_03448	Aminoglycoside N(6')-acetyltransferase type 1	DAJSPE010000244.1	plasmid
AHMCNFCG_03755	Aminoglycoside N(6')-acetyltransferase type 1	DAJSPE010000394.1	plasmid
OELMFDNP_02156	Aminoglycoside N(6')-acetyltransferase type 1	DAJSPI010000080.1	plasmid
OELMFDNP_03824	Aminoglycoside N(6')-acetyltransferase type 1	DAJSPI010000390.1	plasmid
OMHKONOF_03455	Aminoglycoside N(6')-acetyltransferase type 1	DAJSWQ010000181.1	plasmid
OMHKONOF_03744	Aminoglycoside N(6')-acetyltransferase type 1	DAJSWQ010000295.1	plasmid
PNHBPLGH_01122	Aminoglycoside N(6')-acetyltransferase type 1	JANQAW010000017.1	plasmid
DCMLHNAI_02716	Aminoglycoside N(6')-acetyltransferase type 1	BRSY01000016.1	plasmid
IFEPHPML_02179	Aminoglycoside N(6')-acetyltransferase type 1	BRVF01000013.1	plasmid
GEDNECPH_03967	Aminoglycoside N(6')-acetyltransferase type 1	ABJEXL010000039.1	plasmid
GEDNECPH_04146	Aminoglycoside N(6')-acetyltransferase type 1	ABJEXL010000072.1	plasmid
NAGLLDKG_03686	Aminoglycoside N(6')-acetyltransferase type 1	DAJVLO010000032.1	plasmid
NAGLLDKG_03807	Aminoglycoside N(6')-acetyltransferase type 1	DAJVLO010000047.1	plasmid
CGLBEIOO_02518	Aminoglycoside N(6')-acetyltransferase type 1	JAPDOJ010000049.1	plasmid
LCMECDJK_03826	Aminoglycoside N(6')-acetyltransferase type 1	DAJZDV010000058.1	plasmid
LCMECDJK_03934	Aminoglycoside N(6')-acetyltransferase type 1	DAJZDV010000088.1	plasmid
HJAILCDP_03750	Aminoglycoside N(6')-acetyltransferase type 1	DAJZTZ010000379.1	plasmid
HJAILCDP_03916	Aminoglycoside N(6')-acetyltransferase type 1	DAJZTZ010000425.1	plasmid
DFOHHHCA_03679	Aminoglycoside N(6')-acetyltransferase type 1	DAKAEP010000121.1	plasmid
DFOHHHCA_03847	Aminoglycoside N(6')-acetyltransferase type 1	DAKAEP010000160.1	plasmid
EFCBMFHH_02681	Aminoglycoside N(6')-acetyltransferase type 1	DAKBFV010000115.1	plasmid
EFCBMFHH_03671	Aminoglycoside N(6')-acetyltransferase type 1	DAKBFV010000348.1	plasmid
MFBBACAN_03806	Aminoglycoside N(6')-acetyltransferase type 1	DAKBRI010000278.1	plasmid
CDFLBDFN_03859	Aminoglycoside N(6')-acetyltransferase type 1	DAKBSY010000244.1	plasmid
DNFKALLM_03718	Aminoglycoside N(6')-acetyltransferase type 1	DAKBVM010000038.1	plasmid
DNFKALLM_03972	Aminoglycoside N(6')-acetyltransferase type 1	DAKBVM010000068.1	plasmid
MFMDMBNO_03762	Aminoglycoside N(6')-acetyltransferase type 1	DAKCTA010000351.1	plasmid
MFMDMBNO_03880	Aminoglycoside N(6')-acetyltransferase type 1	DAKCTA010000406.1	plasmid
OJPNDGLJ_03872	Aminoglycoside N(6')-acetyltransferase type 1	ABJNGN010000062.1	plasmid
OJPNDGLJ_04059	Aminoglycoside N(6')-acetyltransferase type 1	ABJNGN010000078.1	plasmid
BEKLMEOH_03797	Aminoglycoside N(6')-acetyltransferase type 1	DALCGI010000037.1	plasmid
BEKLMEOH_04048	Aminoglycoside N(6')-acetyltransferase type 1	DALCGI010000093.1	plasmid
GEHGDHGK_03921	Aminoglycoside N(6')-acetyltransferase type 1	DALHWZ010000065.1	plasmid
GEHGDHGK_04228	Aminoglycoside N(6')-acetyltransferase type 1	DALHWZ010000088.1	plasmid
BHCDHJJN_03800	Aminoglycoside N(6')-acetyltransferase type 1	ABKCAG020000030.1	plasmid
PJIILPIP_03674	Aminoglycoside N(6')-acetyltransferase type 1	ABKGAP010000038.1	plasmid
PJIILPIP_03811	Aminoglycoside N(6')-acetyltransferase type 1	ABKGAP010000055.1	plasmid
MAMDOLNH_03151	Aminoglycoside N(6')-acetyltransferase type 1	ABKGCJ010000018.1	plasmid
MAMDOLNH_04204	Aminoglycoside N(6')-acetyltransferase type 1	ABKGCJ010000053.1	plasmid
DHHCLGIG_03966	Aminoglycoside N(6')-acetyltransferase type 1	ABKGDY010000033.1	plasmid
DHHCLGIG_04028	Aminoglycoside N(6')-acetyltransferase type 1	ABKGDY010000049.1	plasmid
LEFOAAOP_04023	Aminoglycoside N(6')-acetyltransferase type 1	ABKGEA010000030.1	plasmid
LEFOAAOP_04179	Aminoglycoside N(6')-acetyltransferase type 1	ABKGEA010000043.1	plasmid
LDFNDING_03938	Aminoglycoside N(6')-acetyltransferase type 1	ABKGGZ010000081.1	plasmid
LDFNDING_04089	Aminoglycoside N(6')-acetyltransferase type 1	ABKGGZ010000105.1	plasmid
CCFMDNCF_03626	Aminoglycoside N(6')-acetyltransferase type 1	ABKGJO010000111.1	plasmid
CCFMDNCF_03939	Aminoglycoside N(6')-acetyltransferase type 1	ABKGJO010000174.1	plasmid
AKFCPEJI_03812	Aminoglycoside N(6')-acetyltransferase type 1	ABKGLG010000174.1	plasmid
AKFCPEJI_04036	Aminoglycoside N(6')-acetyltransferase type 1	ABKGLG010000248.1	plasmid
EECBKPMD_03706	Aminoglycoside N(6')-acetyltransferase type 1	ABKGLR010000203.1	plasmid
EECBKPMD_03947	Aminoglycoside N(6')-acetyltransferase type 1	ABKGLR010000307.1	plasmid
KDKDIKJB_03749	Aminoglycoside N(6')-acetyltransferase type 1	ABKGLS010000180.1	plasmid
KDKDIKJB_03975	Aminoglycoside N(6')-acetyltransferase type 1	ABKGLS010000268.1	plasmid
FLBGHNFO_03631	Aminoglycoside N(6')-acetyltransferase type 1	ABKGMC010000175.1	plasmid
FLBGHNFO_03850	Aminoglycoside N(6')-acetyltransferase type 1	ABKGMC010000279.1	plasmid
BNIPOCJC_03911	Aminoglycoside N(6')-acetyltransferase type 1	ABKGME010000183.1	plasmid
BNIPOCJC_04101	Aminoglycoside N(6')-acetyltransferase type 1	ABKGME010000221.1	plasmid
BNIPOCJC_04103	Aminoglycoside N(6')-acetyltransferase type 1	ABKGME010000222.1	plasmid
HEJDAAIP_03859	Aminoglycoside N(6')-acetyltransferase type 1	ABKGMK010000246.1	plasmid
HEJDAAIP_03944	Aminoglycoside N(6')-acetyltransferase type 1	ABKGMK010000263.1	plasmid
OMGOKBNO_03811	Aminoglycoside N(6')-acetyltransferase type 1	ABKGNX010000169.1	plasmid
OMGOKBNO_04016	Aminoglycoside N(6')-acetyltransferase type 1	ABKGNX010000245.1	plasmid
KHMJICPD_03777	Aminoglycoside N(6')-acetyltransferase type 1	ABKGOA010000159.1	plasmid
KHMJICPD_04018	Aminoglycoside N(6')-acetyltransferase type 1	ABKGOA010000226.1	plasmid
LCEOIBHF_03697	Aminoglycoside N(6')-acetyltransferase type 1	ABKGOK010000171.1	plasmid
LCEOIBHF_03939	Aminoglycoside N(6')-acetyltransferase type 1	ABKGOK010000239.1	plasmid
ECCCDGDH_03773	Aminoglycoside N(6')-acetyltransferase type 1	ABKGOL010000165.1	plasmid
ECCCDGDH_03885	Aminoglycoside N(6')-acetyltransferase type 1	ABKGOL010000220.1	plasmid
HKNFGEJI_03872	Aminoglycoside N(6')-acetyltransferase type 1	ABKMBX010000035.1	plasmid
HKNFGEJI_03922	Aminoglycoside N(6')-acetyltransferase type 1	ABKMBX010000048.1	plasmid
ECDIFHHO_03693	Aminoglycoside N(6')-acetyltransferase type 1	JAQOXQ010000002.1	plasmid
LMNPDFOP_03632	Aminoglycoside N(6')-acetyltransferase type 1	JAQOXR010000002.1	plasmid
ELJKKJDC_03746	Aminoglycoside N(6')-acetyltransferase type 1	JAQOXT010000002.1	plasmid
ACJOEJKC_03650	Aminoglycoside N(6')-acetyltransferase type 1	JAQOXU010000002.1	plasmid
MIGNFKKI_03706	Aminoglycoside N(6')-acetyltransferase type 1	JAQOXV010000002.1	plasmid
LFMNOEMA_03701	Aminoglycoside N(6')-acetyltransferase type 1	JAQOXW010000003.1	plasmid
KHNMFEOO_03705	Aminoglycoside N(6')-acetyltransferase type 1	JAQOXX010000002.1	plasmid
OIIMFDGC_03637	Aminoglycoside N(6')-acetyltransferase type 1	JAQOXY010000002.1	plasmid
NNAPKCCJ_03637	Aminoglycoside N(6')-acetyltransferase type 1	JAQOXS010000002.1	plasmid
GCBJAAIG_03702	Aminoglycoside N(6')-acetyltransferase type 1	JAQOYA010000003.1	plasmid
GEPLMOFN_03632	Aminoglycoside N(6')-acetyltransferase type 1	JAQOXZ010000002.1	plasmid
GIJMNMBK_03700	Aminoglycoside N(6')-acetyltransferase type 1	JAQOYB010000002.1	plasmid
KNAINGLM_03695	Aminoglycoside N(6')-acetyltransferase type 1	JAQOYC010000002.1	plasmid
LPELFOOC_03619	Aminoglycoside N(6')-acetyltransferase type 1	JAQOYD010000002.1	plasmid
PAHOBADI_03619	Aminoglycoside N(6')-acetyltransferase type 1	JAQOYF010000002.1	plasmid
LHIGHPIF_03747	Aminoglycoside N(6')-acetyltransferase type 1	JAQOYE010000002.1	plasmid
GPBKEMAP_03621	Aminoglycoside N(6')-acetyltransferase type 1	JAQOYG010000002.1	plasmid
BIAJGABG_03612	Aminoglycoside N(6')-acetyltransferase type 1	JAQOYI010000002.1	plasmid
CHKJJHME_03736	Aminoglycoside N(6')-acetyltransferase type 1	JAQOYH010000002.1	plasmid
DBMHONIK_03613	Aminoglycoside N(6')-acetyltransferase type 1	JAQOYJ010000002.1	plasmid
JJFMHIPM_03701	Aminoglycoside N(6')-acetyltransferase type 1	JAQOYL010000002.1	plasmid
EJMIKPPO_03611	Aminoglycoside N(6')-acetyltransferase type 1	JAQOYK010000002.1	plasmid
EDKBOJPN_03703	Aminoglycoside N(6')-acetyltransferase type 1	JAQOYM010000003.1	plasmid
FHNGLCEC_03693	Aminoglycoside N(6')-acetyltransferase type 1	JAQOYN010000002.1	plasmid
KCGIEFAG_03703	Aminoglycoside N(6')-acetyltransferase type 1	JAQOYP010000004.1	plasmid
OBKBFJFB_03703	Aminoglycoside N(6')-acetyltransferase type 1	JAQOYQ010000003.1	plasmid
DCHPMHFA_03695	Aminoglycoside N(6')-acetyltransferase type 1	JAQOYO010000002.1	plasmid
IGNDANKD_03690	Aminoglycoside N(6')-acetyltransferase type 1	JAQOYR010000003.1	plasmid
NLHIAPMJ_03707	Aminoglycoside N(6')-acetyltransferase type 1	JAQOYT010000003.1	plasmid
GMABCGGP_03697	Aminoglycoside N(6')-acetyltransferase type 1	JAQOYV010000003.1	plasmid
CPDMIBLP_03707	Aminoglycoside N(6')-acetyltransferase type 1	JAQOYS010000002.1	plasmid
LJAALKAA_03696	Aminoglycoside N(6')-acetyltransferase type 1	JAQOYU010000002.1	plasmid
LJAALKAA_03704	Aminoglycoside N(6')-acetyltransferase type 1	JAQOYU010000002.1	plasmid
HLANMMFI_03697	Aminoglycoside N(6')-acetyltransferase type 1	JAQOYW010000002.1	plasmid
EACIKEDK_03701	Aminoglycoside N(6')-acetyltransferase type 1	JAQOYZ010000002.1	plasmid
EACIKEDK_03709	Aminoglycoside N(6')-acetyltransferase type 1	JAQOYZ010000002.1	plasmid
IFKEFGCK_03695	Aminoglycoside N(6')-acetyltransferase type 1	JAQOYY010000002.1	plasmid
KGLBJHAO_03711	Aminoglycoside N(6')-acetyltransferase type 1	JAQOZB010000004.1	plasmid
DNANNCHO_03690	Aminoglycoside N(6')-acetyltransferase type 1	JAQOZA010000003.1	plasmid
HHIPHEON_03697	Aminoglycoside N(6')-acetyltransferase type 1	JAQOZC010000002.1	plasmid
GPOOEFFN_03613	Aminoglycoside N(6')-acetyltransferase type 1	JAQOZG010000002.1	plasmid
IAKGABBF_03710	Aminoglycoside N(6')-acetyltransferase type 1	JAQOZD010000002.1	plasmid
MKOPCLGH_03699	Aminoglycoside N(6')-acetyltransferase type 1	JAQOZE010000003.1	plasmid
FCOAEAND_03610	Aminoglycoside N(6')-acetyltransferase type 1	JAQOZF010000002.1	plasmid
LICLAJAG_03625	Aminoglycoside N(6')-acetyltransferase type 1	JAQOZH010000002.1	plasmid
FNOMHFOP_03613	Aminoglycoside N(6')-acetyltransferase type 1	JAQOZJ010000002.1	plasmid
FNOMHFOP_03621	Aminoglycoside N(6')-acetyltransferase type 1	JAQOZJ010000002.1	plasmid
FILLPKAA_03614	Aminoglycoside N(6')-acetyltransferase type 1	JAQOZI010000002.1	plasmid
FILLPKAA_03622	Aminoglycoside N(6')-acetyltransferase type 1	JAQOZI010000002.1	plasmid
JINMMLDL_03734	Aminoglycoside N(6')-acetyltransferase type 1	JAQOZL010000002.1	plasmid
MLFLKDAI_03613	Aminoglycoside N(6')-acetyltransferase type 1	JAQOZK010000002.1	plasmid
PDNNEAOA_03739	Aminoglycoside N(6')-acetyltransferase type 1	JAQOZM010000003.1	plasmid
DNLCFNGN_03743	Aminoglycoside N(6')-acetyltransferase type 1	JAQOZN010000002.1	plasmid
FEPHKLCF_03620	Aminoglycoside N(6')-acetyltransferase type 1	JAQOZP010000002.1	plasmid
FEPHKLCF_03628	Aminoglycoside N(6')-acetyltransferase type 1	JAQOZP010000002.1	plasmid
ALFJPOFM_03616	Aminoglycoside N(6')-acetyltransferase type 1	JAQOZO010000002.1	plasmid
ALFJPOFM_03624	Aminoglycoside N(6')-acetyltransferase type 1	JAQOZO010000002.1	plasmid
MFLPDKIA_03774	Aminoglycoside N(6')-acetyltransferase type 1	JAQOZS010000002.1	plasmid
IHGMEAIP_03776	Aminoglycoside N(6')-acetyltransferase type 1	JAQOZR010000002.1	plasmid
BCNOCHHB_03738	Aminoglycoside N(6')-acetyltransferase type 1	JAQOZQ010000002.1	plasmid
JGGLHLOP_03931	Aminoglycoside N(6')-acetyltransferase type 1	ABKMCM010000050.1	plasmid
IKDMPCDF_04002	Aminoglycoside N(6')-acetyltransferase type 1	ABKSGW010000034.1	plasmid
IKDMPCDF_04166	Aminoglycoside N(6')-acetyltransferase type 1	ABKSGW010000062.1	plasmid
OGCDGGKA_02938	Beta-lactamase	JSUP01000071.1	plasmid
FLBPHFFA_03150	Beta-lactamase	LNHT01000123.1	plasmid
DLGCALLD_00721	Beta-lactamase	NXKC01000016.1	plasmid
DLGCALLD_02253	Beta-lactamase	NXKC01000038.1	plasmid
GMDIKOOI_03443	Beta-lactamase	BGMB01000062.1	plasmid
OEBONELL_03814	Beta-lactamase	CP023274.1	plasmid
CKDICIOB_02345	Beta-lactamase	RQSG01000034.1	plasmid
NFMHMOLD_03111	Beta-lactamase	RQSH01000042.1	plasmid
KHEIKFNJ_02255	Beta-lactamase	SELN01000033.1	plasmid
FHNDKLKO_02133	Beta-lactamase	SELM01000003.1	plasmid
HJEHEBKL_01103	Beta-lactamase	QNXA01000197.1	plasmid
PNAJANDE_04029	Beta-lactamase	CP047114.1	plasmid
IDDDGOAP_02386	Beta-lactamase	VKSZ01000038.1	plasmid
ELGNCPNC_03959	Beta-lactamase	CP053899.1	plasmid
JDMLEKPB_00723	Beta-lactamase	JACXRE010000015.1	plasmid
NMHBGNOI_03789	Beta-lactamase	DACTNR010000060.1	plasmid
NMHBGNOI_04018	Beta-lactamase	DACTNR010000089.1	plasmid
PKEBCCCB_03472	Beta-lactamase	DACTNP010000102.1	plasmid
PKEBCCCB_04041	Beta-lactamase	DACTNP010000212.1	plasmid
OONPHNGC_03820	Beta-lactamase	DACTNS010000059.1	plasmid
OONPHNGC_03992	Beta-lactamase	DACTNS010000077.1	plasmid
AJHAEJNA_03560	Beta-lactamase	DACTNL010000074.1	plasmid
AJHAEJNA_03914	Beta-lactamase	DACTNL010000159.1	plasmid
CCIKBLFA_03780	Beta-lactamase	JAEHSE010000032.1	plasmid
BOPPIIGE_03580	Beta-lactamase	JAEHPU010000028.1	plasmid
KDMOBDJD_01946	Beta-lactamase	JAERTR010000036.1	plasmid
MFHHNMOD_03213	Beta-lactamase	DADXUL010000103.1	plasmid
MFHHNMOD_03691	Beta-lactamase	DADXUL010000205.1	plasmid
FLHFDCAH_03542	Beta-lactamase	DADYZU010000248.1	plasmid
FLHFDCAH_03726	Beta-lactamase	DADYZU010000395.1	plasmid
AIHKADIM_02082	Beta-lactamase	JAGXNL010000035.1	plasmid
PGGEPKBC_02445	Beta-lactamase	JAGXNM010000041.1	plasmid
JGILDPIB_02598	Beta-lactamase	JAGXNA010000043.1	plasmid
IKEFJONL_03662	Beta-lactamase	JAHLPC010000031.1	plasmid
DCAKGBNO_03588	Beta-lactamase	DAFLLP010000038.1	plasmid
DCAKGBNO_03878	Beta-lactamase	DAFLLP010000057.1	plasmid
LHMNAPID_03895	Beta-lactamase	ABFHFZ010000063.1	plasmid
PMPECMAK_03844	Beta-lactamase	ABFOGK010000062.1	plasmid
KGINNOCN_03036	Beta-lactamase	DAGZPU010000038.1	plasmid
KGINNOCN_03805	Beta-lactamase	DAGZPU010000111.1	plasmid
KGINNOCN_03832	Beta-lactamase	DAGZPU010000112.1	plasmid
GNEHHPEK_03000	Beta-lactamase	JAMKOD010000048.1	plasmid
MJJJBMHK_03227	Beta-lactamase	JAMKOC010000053.1	plasmid
OBNAOPBG_01579	Beta-lactamase	JAMKNJ010000020.1	plasmid
LPCMFHKM_01213	Beta-lactamase	JAMKNL010000019.1	plasmid
INGJGCMO_02149	Beta-lactamase	JAMKNM010000031.1	plasmid
NMFFKGIL_02515	Beta-lactamase	JAMKNY010000039.1	plasmid
EFGPJIDF_03676	Beta-lactamase	DAIVTC010000050.1	plasmid
EFGPJIDF_03907	Beta-lactamase	DAIVTC010000086.1	plasmid
AIGBHJHI_03670	Beta-lactamase	DAIVTD010000043.1	plasmid
AIGBHJHI_03933	Beta-lactamase	DAIVTD010000076.1	plasmid
PMOBMDAE_02083	Beta-lactamase	JAHRDO010000035.1	plasmid
GMCPBDBD_02216	Beta-lactamase	JAHRDF010000034.1	plasmid
KKFAGIAJ_00352	Beta-lactamase	JALMER010000013.1	plasmid
KKFAGIAJ_02348	Beta-lactamase	JALMER010000038.1	plasmid
OPPEKEMD_01285	Beta-lactamase	JAMOJL010000026.1	plasmid
JMOENADD_01540	Beta-lactamase	JAMOJO010000025.1	plasmid
JCJDEBGM_02079	Beta-lactamase	JAMOJT010000027.1	plasmid
IONJCPHJ_02608	Beta-lactamase	JAOSFK010000058.1	plasmid
EONEHLAO_01891	Beta-lactamase	JAOSFJ010000035.1	plasmid
POMIGDKF_02230	Beta-lactamase	JAOSFN010000028.1	plasmid
GEDNECPH_03575	Beta-lactamase	ABJEXL010000019.1	plasmid
GEDNECPH_04081	Beta-lactamase	ABJEXL010000066.1	plasmid
LCMECDJK_02803	Beta-lactamase	DAJZDV010000017.1	plasmid
LCMECDJK_03846	Beta-lactamase	DAJZDV010000076.1	plasmid
AIGFFDDE_02689	Beta-lactamase	DAJZRX010000106.1	plasmid
AIGFFDDE_03779	Beta-lactamase	DAJZRX010000395.1	plasmid
HJAILCDP_00174	Beta-lactamase	DAJZTZ010000002.1	plasmid
HJAILCDP_03848	Beta-lactamase	DAJZTZ010000414.1	plasmid
GCMGKLHK_02825	Beta-lactamase	DAKBYN010000106.1	plasmid
GCMGKLHK_03653	Beta-lactamase	DAKBYN010000295.1	plasmid
MFMDMBNO_00054	Beta-lactamase	DAKCTA010000001.1	plasmid
MFMDMBNO_03822	Beta-lactamase	DAKCTA010000392.1	plasmid
OJPNDGLJ_04031	Beta-lactamase	ABJNGN010000069.1	plasmid
LDFNDING_03129	Beta-lactamase	ABKGGZ010000025.1	plasmid
LDFNDING_04034	Beta-lactamase	ABKGGZ010000093.1	plasmid
LGOAPHAA_03814	Beta-lactamase	CABMNS010000002.1	plasmid
PNCBFHPA_03206	Beta-lactamase CTX-M-1	VKHV01000043.1	plasmid
KHJKHOEO_00409	Beta-lactamase CTX-M-1	VDJG01000061.1	plasmid
ALMGGGIN_02068	Beta-lactamase CTX-M-1	JAAATT010000026.1	plasmid
NHEHJHPO_04000	Beta-lactamase CTX-M-1	DACXTS010000057.1	plasmid
NHEHJHPO_04138	Beta-lactamase CTX-M-1	DACXTS010000119.1	plasmid
HNBICCCN_03872	Beta-lactamase CTX-M-1	AAYWQC010000042.1	plasmid
HNBICCCN_04091	Beta-lactamase CTX-M-1	AAYWQC010000061.1	plasmid
CODBLINI_03840	Beta-lactamase CTX-M-1	JAFHHH010000092.1	plasmid
OELCGOFJ_03432	Beta-lactamase CTX-M-1	JAFHGA010000074.1	plasmid
OFADCHJP_03719	Beta-lactamase CTX-M-1	ABCHSH010000020.1	plasmid
OFADCHJP_03952	Beta-lactamase CTX-M-1	ABCHSH010000040.1	plasmid
ANIEEFPN_01533	Beta-lactamase CTX-M-1	JAJPSK010000020.1	plasmid
OOPKMMME_03926	Beta-lactamase CTX-M-1	DAGZXB010000154.1	plasmid
OOPKMMME_04087	Beta-lactamase CTX-M-1	DAGZXB010000232.1	plasmid
OOPKMMME_04092	Beta-lactamase CTX-M-1	DAGZXB010000233.1	plasmid
IOEBHLII_03896	Beta-lactamase CTX-M-1	DAGZXC010000143.1	plasmid
IOEBHLII_04049	Beta-lactamase CTX-M-1	DAGZXC010000211.1	plasmid
MGEIFGPM_03600	Beta-lactamase CTX-M-1	ABHIDH010000110.1	plasmid
MGEIFGPM_03862	Beta-lactamase CTX-M-1	ABHIDH010000166.1	plasmid
LJFNLLPB_03719	Beta-lactamase CTX-M-1	ABHJUI020000036.1	plasmid
GDAPNEMD_03678	Beta-lactamase CTX-M-1	DAJRAA010000028.1	plasmid
GDAPNEMD_04264	Beta-lactamase CTX-M-1	DAJRAA010000073.1	plasmid
NIEHAICP_04157	Beta-lactamase CTX-M-1	DAJRBV010000052.1	plasmid
NIEHAICP_04354	Beta-lactamase CTX-M-1	DAJRBV010000082.1	plasmid
GEDNECPH_03892	Beta-lactamase CTX-M-1	ABJEXL010000027.1	plasmid
GEDNECPH_04125	Beta-lactamase CTX-M-1	ABJEXL010000069.1	plasmid
CGLBEIOO_02505	Beta-lactamase CTX-M-1	JAPDOJ010000045.1	plasmid
KBMDHBFC_03833	Beta-lactamase CTX-M-1	DAKNDN010000043.1	plasmid
KBMDHBFC_04078	Beta-lactamase CTX-M-1	DAKNDN010000061.1	plasmid
NKDHHNEO_03757	Beta-lactamase CTX-M-1	DALCEO010000059.1	plasmid
NKDHHNEO_03932	Beta-lactamase CTX-M-1	DALCEO010000101.1	plasmid
NMNIGNHO_04096	Beta-lactamase CTX-M-1	DALCGJ010000082.1	plasmid
EHMJDPNO_03717	Beta-lactamase CTX-M-1	DALCGQ010000051.1	plasmid
EHMJDPNO_03931	Beta-lactamase CTX-M-1	DALCGQ010000117.1	plasmid
FKIBIHJG_04078	Beta-lactamase CTX-M-1	DALCGM010000092.1	plasmid
AEFNDBNL_03889	Beta-lactamase CTX-M-1	DALCGK010000048.1	plasmid
AEFNDBNL_04154	Beta-lactamase CTX-M-1	DALCGK010000081.1	plasmid
AFCBBMPH_03974	Beta-lactamase CTX-M-1	DALCGL010000081.1	plasmid
HKKANKKB_03813	Beta-lactamase CTX-M-1	DALCIC010000036.1	plasmid
HKKANKKB_04091	Beta-lactamase CTX-M-1	DALCIC010000076.1	plasmid
DJPFOBNN_03815	Beta-lactamase CTX-M-1	DALCID010000037.1	plasmid
DJPFOBNN_04101	Beta-lactamase CTX-M-1	DALCID010000078.1	plasmid
DELEAEGG_03845	Beta-lactamase CTX-M-1	DALCIE010000046.1	plasmid
DELEAEGG_03991	Beta-lactamase CTX-M-1	DALCIE010000088.1	plasmid
IBKEBEMI_04107	Beta-lactamase CTX-M-1	DALCII010000081.1	plasmid
BPIDKMDJ_03920	Beta-lactamase CTX-M-1	DALCIF010000049.1	plasmid
BPIDKMDJ_04126	Beta-lactamase CTX-M-1	DALCIF010000082.1	plasmid
LAJOHDEJ_03976	Beta-lactamase CTX-M-1	DALCIH010000136.1	plasmid
JDGLCCPO_03898	Beta-lactamase CTX-M-1	DALCJE010000048.1	plasmid
JDGLCCPO_04121	Beta-lactamase CTX-M-1	DALCJE010000100.1	plasmid
MKIBFNKK_03914	Beta-lactamase CTX-M-1	DALCJD010000052.1	plasmid
MKIBFNKK_04111	Beta-lactamase CTX-M-1	DALCJD010000082.1	plasmid
KLNCKBIN_04112	Beta-lactamase CTX-M-1	DALCJF010000077.1	plasmid
LEJCMMDG_03899	Beta-lactamase CTX-M-1	DALCJG010000050.1	plasmid
LEJCMMDG_04130	Beta-lactamase CTX-M-1	DALCJG010000096.1	plasmid
AHPIKENB_03853	Beta-lactamase CTX-M-1	DALCJH010000045.1	plasmid
AHPIKENB_04199	Beta-lactamase CTX-M-1	DALCJH010000119.1	plasmid
OGCCHBIH_03975	Beta-lactamase CTX-M-1	DALCLQ010000097.1	plasmid
BDIGJAFI_03896	Beta-lactamase CTX-M-1	DALCNX010000047.1	plasmid
BDIGJAFI_04133	Beta-lactamase CTX-M-1	DALCNX010000095.1	plasmid
JMONLLMH_04176	Beta-lactamase CTX-M-1	DALCOA010000089.1	plasmid
DNGDAOJE_04096	Beta-lactamase CTX-M-1	DALCNY010000084.1	plasmid
EPGCGPKJ_04106	Beta-lactamase CTX-M-1	DALCNZ010000086.1	plasmid
DGNELCGL_04030	Beta-lactamase CTX-M-1	DALCOC010000086.1	plasmid
DEICHOOD_03910	Beta-lactamase CTX-M-1	DALCOB010000049.1	plasmid
DEICHOOD_04139	Beta-lactamase CTX-M-1	DALCOB010000095.1	plasmid
KMLPCMKI_04093	Beta-lactamase CTX-M-1	DALCPW010000079.1	plasmid
JPEGOLJF_04010	Beta-lactamase CTX-M-1	DALCSJ010000180.1	plasmid
GEHGDHGK_03717	Beta-lactamase CTX-M-1	DALHWZ010000036.1	plasmid
GEHGDHGK_04180	Beta-lactamase CTX-M-1	DALHWZ010000078.1	plasmid
EHDJNJKM_04193	Beta-lactamase CTX-M-1	DALICG010000061.1	plasmid
EHDJNJKM_04419	Beta-lactamase CTX-M-1	DALICG010000100.1	plasmid
BHCDHJJN_03791	Beta-lactamase CTX-M-1	ABKCAG020000028.1	plasmid
EAPJDGPH_00876	Beta-lactamase CTX-M-1	ABKGMI010000011.1	plasmid
EAPJDGPH_03928	Beta-lactamase CTX-M-1	ABKGMI010000190.1	plasmid
FMJEELFM_01125	Beta-lactamase CTX-M-1	ABKGMG010000014.1	plasmid
FMJEELFM_04000	Beta-lactamase CTX-M-1	ABKGMG010000201.1	plasmid
ECDIFHHO_03697	Beta-lactamase CTX-M-1	JAQOXQ010000002.1	plasmid
LMNPDFOP_03636	Beta-lactamase CTX-M-1	JAQOXR010000002.1	plasmid
ELJKKJDC_03742	Beta-lactamase CTX-M-1	JAQOXT010000002.1	plasmid
ACJOEJKC_03646	Beta-lactamase CTX-M-1	JAQOXU010000002.1	plasmid
MIGNFKKI_03702	Beta-lactamase CTX-M-1	JAQOXV010000002.1	plasmid
LFMNOEMA_03697	Beta-lactamase CTX-M-1	JAQOXW010000003.1	plasmid
KHNMFEOO_03699	Beta-lactamase CTX-M-1	JAQOXX010000002.1	plasmid
OIIMFDGC_03641	Beta-lactamase CTX-M-1	JAQOXY010000002.1	plasmid
NNAPKCCJ_03633	Beta-lactamase CTX-M-1	JAQOXS010000002.1	plasmid
GCBJAAIG_03698	Beta-lactamase CTX-M-1	JAQOYA010000003.1	plasmid
GEPLMOFN_03636	Beta-lactamase CTX-M-1	JAQOXZ010000002.1	plasmid
GIJMNMBK_03695	Beta-lactamase CTX-M-1	JAQOYB010000002.1	plasmid
KNAINGLM_03699	Beta-lactamase CTX-M-1	JAQOYC010000002.1	plasmid
LPELFOOC_03615	Beta-lactamase CTX-M-1	JAQOYD010000002.1	plasmid
PAHOBADI_03615	Beta-lactamase CTX-M-1	JAQOYF010000002.1	plasmid
LHIGHPIF_03743	Beta-lactamase CTX-M-1	JAQOYE010000002.1	plasmid
GPBKEMAP_03617	Beta-lactamase CTX-M-1	JAQOYG010000002.1	plasmid
BIAJGABG_03616	Beta-lactamase CTX-M-1	JAQOYI010000002.1	plasmid
CHKJJHME_03740	Beta-lactamase CTX-M-1	JAQOYH010000002.1	plasmid
DBMHONIK_03617	Beta-lactamase CTX-M-1	JAQOYJ010000002.1	plasmid
JJFMHIPM_03697	Beta-lactamase CTX-M-1	JAQOYL010000002.1	plasmid
EJMIKPPO_03615	Beta-lactamase CTX-M-1	JAQOYK010000002.1	plasmid
EDKBOJPN_03699	Beta-lactamase CTX-M-1	JAQOYM010000003.1	plasmid
FHNGLCEC_03689	Beta-lactamase CTX-M-1	JAQOYN010000002.1	plasmid
KCGIEFAG_03699	Beta-lactamase CTX-M-1	JAQOYP010000004.1	plasmid
OBKBFJFB_03699	Beta-lactamase CTX-M-1	JAQOYQ010000003.1	plasmid
DCHPMHFA_03699	Beta-lactamase CTX-M-1	JAQOYO010000002.1	plasmid
IGNDANKD_03694	Beta-lactamase CTX-M-1	JAQOYR010000003.1	plasmid
NLHIAPMJ_03703	Beta-lactamase CTX-M-1	JAQOYT010000003.1	plasmid
GMABCGGP_03693	Beta-lactamase CTX-M-1	JAQOYV010000003.1	plasmid
CPDMIBLP_03703	Beta-lactamase CTX-M-1	JAQOYS010000002.1	plasmid
LJAALKAA_03700	Beta-lactamase CTX-M-1	JAQOYU010000002.1	plasmid
LJAALKAA_03708	Beta-lactamase CTX-M-1	JAQOYU010000002.1	plasmid
HLANMMFI_03693	Beta-lactamase CTX-M-1	JAQOYW010000002.1	plasmid
EACIKEDK_03697	Beta-lactamase CTX-M-1	JAQOYZ010000002.1	plasmid
EACIKEDK_03705	Beta-lactamase CTX-M-1	JAQOYZ010000002.1	plasmid
IEDLOPEJ_03621	Beta-lactamase CTX-M-1	JAQOYX010000002.1	plasmid
IFKEFGCK_03699	Beta-lactamase CTX-M-1	JAQOYY010000002.1	plasmid
KGLBJHAO_03707	Beta-lactamase CTX-M-1	JAQOZB010000004.1	plasmid
DNANNCHO_03694	Beta-lactamase CTX-M-1	JAQOZA010000003.1	plasmid
HHIPHEON_03701	Beta-lactamase CTX-M-1	JAQOZC010000002.1	plasmid
GPOOEFFN_03617	Beta-lactamase CTX-M-1	JAQOZG010000002.1	plasmid
IAKGABBF_03706	Beta-lactamase CTX-M-1	JAQOZD010000002.1	plasmid
MKOPCLGH_03695	Beta-lactamase CTX-M-1	JAQOZE010000003.1	plasmid
FCOAEAND_03614	Beta-lactamase CTX-M-1	JAQOZF010000002.1	plasmid
LICLAJAG_03621	Beta-lactamase CTX-M-1	JAQOZH010000002.1	plasmid
FNOMHFOP_03617	Beta-lactamase CTX-M-1	JAQOZJ010000002.1	plasmid
FNOMHFOP_03625	Beta-lactamase CTX-M-1	JAQOZJ010000002.1	plasmid
FILLPKAA_03618	Beta-lactamase CTX-M-1	JAQOZI010000002.1	plasmid
FILLPKAA_03626	Beta-lactamase CTX-M-1	JAQOZI010000002.1	plasmid
JINMMLDL_03738	Beta-lactamase CTX-M-1	JAQOZL010000002.1	plasmid
MLFLKDAI_03617	Beta-lactamase CTX-M-1	JAQOZK010000002.1	plasmid
PDNNEAOA_03735	Beta-lactamase CTX-M-1	JAQOZM010000003.1	plasmid
DNLCFNGN_03739	Beta-lactamase CTX-M-1	JAQOZN010000002.1	plasmid
FEPHKLCF_03624	Beta-lactamase CTX-M-1	JAQOZP010000002.1	plasmid
FEPHKLCF_03632	Beta-lactamase CTX-M-1	JAQOZP010000002.1	plasmid
ALFJPOFM_03620	Beta-lactamase CTX-M-1	JAQOZO010000002.1	plasmid
ALFJPOFM_03628	Beta-lactamase CTX-M-1	JAQOZO010000002.1	plasmid
MFLPDKIA_03778	Beta-lactamase CTX-M-1	JAQOZS010000002.1	plasmid
IHGMEAIP_03780	Beta-lactamase CTX-M-1	JAQOZR010000002.1	plasmid
BCNOCHHB_03742	Beta-lactamase CTX-M-1	JAQOZQ010000002.1	plasmid
IKDMPCDF_03992	Beta-lactamase CTX-M-1	ABKSGW010000031.1	plasmid
IKDMPCDF_04160	Beta-lactamase CTX-M-1	ABKSGW010000060.1	plasmid
PDNOEAEI_02502	Beta-lactamase CTX-M-97	JSCB01000073.1	plasmid
INIAODLK_02393	Beta-lactamase CTX-M-97	LQNN01000043.1	plasmid
POKNBBAB_03879	Beta-lactamase CTX-M-97	CP017084.1	plasmid
HOBIDPDJ_00187	Beta-lactamase CTX-M-97	QGGA01000087.1	plasmid
BHFFJHOE_01807	Beta-lactamase CTX-M-97	JACKXN010000025.1	plasmid
BJGPAOKJ_03702	Beta-lactamase CTX-M-97	JAEHSD010000030.1	plasmid
FKHECLMD_02764	Beta-lactamase CTX-M-97	JAEHRY010000048.1	plasmid
EJLNILIJ_03869	Beta-lactamase CTX-M-97	CP086376.1	plasmid
GMBCBGFL_03875	Beta-lactamase CTX-M-97	DAGGTH010000111.1	plasmid
GMBCBGFL_04062	Beta-lactamase CTX-M-97	DAGGTH010000187.1	plasmid
GMBCBGFL_04064	Beta-lactamase CTX-M-97	DAGGTH010000188.1	plasmid
KGINNOCN_03893	Beta-lactamase CTX-M-97	DAGZPU010000123.1	plasmid
POMIGDKF_02523	Beta-lactamase CTX-M-97	JAOSFN010000037.1	plasmid
EGOBCCHA_03450	Beta-lactamase CTX-M-97	DAJQUG010000206.1	plasmid
EGOBCCHA_03819	Beta-lactamase CTX-M-97	DAJQUG010000356.1	plasmid
IFEPHPML_02198	Beta-lactamase CTX-M-97	BRVF01000013.1	plasmid
ENIKMEGL_03354	Beta-lactamase OXA-1	LWUL01000119.1	plasmid
KNFICAEE_03024	Beta-lactamase OXA-1	LWUM01000142.1	plasmid
NKCBIBED_00512	Beta-lactamase OXA-1	BFCK01000038.1	plasmid
KHEIKFNJ_00663	Beta-lactamase OXA-1	SELN01000140.1	plasmid
FHNDKLKO_00081	Beta-lactamase OXA-1	SELM01000102.1	plasmid
CNGCJGMP_02356	Beta-lactamase OXA-1	SDUJ01000036.1	plasmid
KJAMIJBM_02768	Beta-lactamase OXA-1	VKHU01000047.1	plasmid
KAKEAICN_02662	Beta-lactamase OXA-1	VDJJ01000043.1	plasmid
KHJKHOEO_00228	Beta-lactamase OXA-1	VDJG01000055.1	plasmid
OFHGILGG_02688	Beta-lactamase OXA-1	VDJF01000045.1	plasmid
KHGGGPOH_02371	Beta-lactamase OXA-1	WURR01000036.1	plasmid
ALMGGGIN_01963	Beta-lactamase OXA-1	JAAATT010000206.1	plasmid
CIEPIADL_02142	Beta-lactamase OXA-1	JAALCE010000027.1	plasmid
MDMPJKPB_00232	Beta-lactamase OXA-1	JACKXM010000018.1	plasmid
MKMCDKGI_03807	Beta-lactamase OXA-1	DACSEJ010000128.1	plasmid
GEINLJGI_03602	Beta-lactamase OXA-1	DACTTV010000042.1	plasmid
GEINLJGI_03794	Beta-lactamase OXA-1	DACTTV010000076.1	plasmid
MIIAFLLN_03611	Beta-lactamase OXA-1	DACTTT010000041.1	plasmid
MIIAFLLN_03788	Beta-lactamase OXA-1	DACTTT010000071.1	plasmid
FDFPFPGI_03623	Beta-lactamase OXA-1	DACTTU010000045.1	plasmid
FDFPFPGI_03791	Beta-lactamase OXA-1	DACTTU010000068.1	plasmid
CGBIBMJC_03648	Beta-lactamase OXA-1	DACTTY010000076.1	plasmid
CGBIBMJC_03725	Beta-lactamase OXA-1	DACTTY010000116.1	plasmid
MLKKHCPP_03676	Beta-lactamase OXA-1	DACTTX010000043.1	plasmid
MLKKHCPP_03808	Beta-lactamase OXA-1	DACTTX010000067.1	plasmid
GFBCKPIM_03681	Beta-lactamase OXA-1	DACTUE010000043.1	plasmid
GFBCKPIM_03830	Beta-lactamase OXA-1	DACTUE010000074.1	plasmid
CBJILIBE_03672	Beta-lactamase OXA-1	DACTUH010000044.1	plasmid
CBJILIBE_03807	Beta-lactamase OXA-1	DACTUH010000073.1	plasmid
GGDHPNND_03669	Beta-lactamase OXA-1	DACTTZ010000047.1	plasmid
GGDHPNND_03721	Beta-lactamase OXA-1	DACTTZ010000070.1	plasmid
CKKCOHPI_03683	Beta-lactamase OXA-1	DACTUG010000040.1	plasmid
CKKCOHPI_03812	Beta-lactamase OXA-1	DACTUG010000067.1	plasmid
HCIMOKOJ_03707	Beta-lactamase OXA-1	DACTUA010000042.1	plasmid
HCIMOKOJ_03878	Beta-lactamase OXA-1	DACTUA010000074.1	plasmid
EIDEHDCB_03709	Beta-lactamase OXA-1	DACTUB010000039.1	plasmid
EIDEHDCB_04027	Beta-lactamase OXA-1	DACTUB010000064.1	plasmid
OMLODKIO_03682	Beta-lactamase OXA-1	DACTUD010000041.1	plasmid
OMLODKIO_03871	Beta-lactamase OXA-1	DACTUD010000070.1	plasmid
PDIGPEDK_03755	Beta-lactamase OXA-1	DACXNA010000043.1	plasmid
PDIGPEDK_03884	Beta-lactamase OXA-1	DACXNA010000075.1	plasmid
CDKLCIJK_03656	Beta-lactamase OXA-1	JAEHRV010000088.1	plasmid
KFBNKKGK_00209	Beta-lactamase OXA-1	JAFEWH010000114.1	plasmid
KBJDCGHO_03963	Beta-lactamase OXA-1	CP070571.1	plasmid
ILJMGBDB_04009	Beta-lactamase OXA-1	CP070575.1	plasmid
BIEIIOEH_00053	Beta-lactamase OXA-1	JAFIQK010000005.1	plasmid
OAOIIFNM_02168	Beta-lactamase OXA-1	JAFIRK010000035.1	plasmid
HEJLKIHC_00080	Beta-lactamase OXA-1	JAFIQJ010000007.1	plasmid
HEJLKIHC_00107	Beta-lactamase OXA-1	JAFIQJ010000004.1	plasmid
DBDEGPPH_02265	Beta-lactamase OXA-1	JAGXNB010000039.1	plasmid
ODMPDNDP_02634	Beta-lactamase OXA-1	JAGXMY010000040.1	plasmid
EMDNFAHE_02107	Beta-lactamase OXA-1	JAGXNG010000031.1	plasmid
MACLDPKK_02590	Beta-lactamase OXA-1	JAGXND010000040.1	plasmid
GKFGHDPP_03141	Beta-lactamase OXA-1	JAFHXX010000063.1	plasmid
HENNFIGE_03720	Beta-lactamase OXA-1	CP077964.1	plasmid
CKAGIGFK_03729	Beta-lactamase OXA-1	DAFNJW010000256.1	plasmid
CKAGIGFK_03886	Beta-lactamase OXA-1	DAFNJW010000390.1	plasmid
CIOIIEJA_02926	Beta-lactamase OXA-1	JAJPRL010000033.1	plasmid
ANIEEFPN_00015	Beta-lactamase OXA-1	JAJPSK010000052.1	plasmid
PFPHBIJG_02221	Beta-lactamase OXA-1	JAEUFL010000033.1	plasmid
FCCPCGFF_01955	Beta-lactamase OXA-1	JAEUFN010000035.1	plasmid
GAKMPPKH_02215	Beta-lactamase OXA-1	JAEUFP010000033.1	plasmid
LGGGOMBG_02269	Beta-lactamase OXA-1	JAEUFQ010000036.1	plasmid
GOJNMEMI_02178	Beta-lactamase OXA-1	JAEUFV010000031.1	plasmid
HIKIJCIE_01899	Beta-lactamase OXA-1	JAEUGB010000031.1	plasmid
AGLKNMKM_01961	Beta-lactamase OXA-1	JAEUGA010000036.1	plasmid
IFMHJENF_03727	Beta-lactamase OXA-1	ABFZXR010000028.1	plasmid
IFMHJENF_03930	Beta-lactamase OXA-1	ABFZXR010000059.1	plasmid
AOFDCDPE_02670	Beta-lactamase OXA-1	JAMKNE010000040.1	plasmid
EJDMANFC_02429	Beta-lactamase OXA-1	JAMKNF010000037.1	plasmid
ACCCFOGE_03315	Beta-lactamase OXA-1	JAMKNO010000068.1	plasmid
MCANEIMP_02627	Beta-lactamase OXA-1	JAMKND010000038.1	plasmid
IGHLNOOJ_02894	Beta-lactamase OXA-1	JAMKNG010000042.1	plasmid
JLBBHNKE_03302	Beta-lactamase OXA-1	JAMKNZ010000061.1	plasmid
OHLKGJOO_02506	Beta-lactamase OXA-1	JAMKOB010000031.1	plasmid
FDONGECL_03109	Beta-lactamase OXA-1	JAMKNP010000058.1	plasmid
PLLNGNPG_03063	Beta-lactamase OXA-1	JAMKNX010000052.1	plasmid
MPNPGNFO_02671	Beta-lactamase OXA-1	JAMKNH010000040.1	plasmid
HKIPHACG_02882	Beta-lactamase OXA-1	JAMKNI010000050.1	plasmid
AJKADHDL_03006	Beta-lactamase OXA-1	JAMKNK010000050.1	plasmid
LBGHBLKP_01753	Beta-lactamase OXA-1	JAMKNV010000022.1	plasmid
NLHGCNFA_01751	Beta-lactamase OXA-1	JAMKNW010000022.1	plasmid
HGBFCLHG_02311	Beta-lactamase OXA-1	JAMKNN010000032.1	plasmid
LLDLBBMD_02741	Beta-lactamase OXA-1	JAMKNS010000045.1	plasmid
NMFFKGIL_03043	Beta-lactamase OXA-1	JAMKNY010000050.1	plasmid
FHNOLIMF_01493	Beta-lactamase OXA-1	JAMOBP010000029.1	plasmid
MGEIFGPM_03605	Beta-lactamase OXA-1	ABHIDH010000110.1	plasmid
MGEIFGPM_03867	Beta-lactamase OXA-1	ABHIDH010000169.1	plasmid
LJFNLLPB_03721	Beta-lactamase OXA-1	ABHJUI020000037.1	plasmid
ENKMDMNB_03733	Beta-lactamase OXA-1	ABHWAV010000039.1	plasmid
ENKMDMNB_03815	Beta-lactamase OXA-1	ABHWAV010000060.1	plasmid
ENKMDMNB_03817	Beta-lactamase OXA-1	ABHWAV010000061.1	plasmid
ENKMDMNB_03819	Beta-lactamase OXA-1	ABHWAV010000062.1	plasmid
CMKGJALG_03736	Beta-lactamase OXA-1	ABHWBS010000038.1	plasmid
CMKGJALG_03797	Beta-lactamase OXA-1	ABHWBS010000059.1	plasmid
CMKGJALG_03800	Beta-lactamase OXA-1	ABHWBS010000060.1	plasmid
AHBCOPEJ_02633	Beta-lactamase OXA-1	JAHRDR010000040.1	plasmid
GJDPMJFF_02590	Beta-lactamase OXA-1	JAHRDN010000040.1	plasmid
LIOCECHH_01275	Beta-lactamase OXA-1	JAHRDM010000022.1	plasmid
KKDIAFHM_03130	Beta-lactamase OXA-1	JAHRDI010000059.1	plasmid
LHGLHOJL_01841	Beta-lactamase OXA-1	JAMOJB010000031.1	plasmid
MHFMPOGN_01879	Beta-lactamase OXA-1	JAMOJD010000028.1	plasmid
MMGFOELJ_01768	Beta-lactamase OXA-1	JAMOJC010000028.1	plasmid
CCDHJNFN_02382	Beta-lactamase OXA-1	JAMOJE010000038.1	plasmid
MDJBIOAD_01897	Beta-lactamase OXA-1	JAMOJJ010000026.1	plasmid
FLHDHIML_01503	Beta-lactamase OXA-1	JAMOJK010000028.1	plasmid
LOBOBLAK_02219	Beta-lactamase OXA-1	JAMOJP010000033.1	plasmid
JCJDEBGM_02083	Beta-lactamase OXA-1	JAMOJT010000028.1	plasmid
ABJMMAKD_03022	Beta-lactamase OXA-1	JAODOZ010000044.1	plasmid
MNGOLGKB_02473	Beta-lactamase OXA-1	JAOSFL010000037.1	plasmid
KLGDIOAM_02436	Beta-lactamase OXA-1	JAOSFI010000036.1	plasmid
EGOBCCHA_03730	Beta-lactamase OXA-1	DAJQUG010000306.1	plasmid
EGOBCCHA_03845	Beta-lactamase OXA-1	DAJQUG010000364.1	plasmid
EGOBCCHA_03848	Beta-lactamase OXA-1	DAJQUG010000366.1	plasmid
GDAPNEMD_04004	Beta-lactamase OXA-1	DAJRAA010000051.1	plasmid
GDAPNEMD_04277	Beta-lactamase OXA-1	DAJRAA010000076.1	plasmid
AHMCNFCG_03447	Beta-lactamase OXA-1	DAJSPE010000244.1	plasmid
AHMCNFCG_03756	Beta-lactamase OXA-1	DAJSPE010000394.1	plasmid
OMHKONOF_03454	Beta-lactamase OXA-1	DAJSWQ010000181.1	plasmid
OMHKONOF_03745	Beta-lactamase OXA-1	DAJSWQ010000295.1	plasmid
DCMLHNAI_02715	Beta-lactamase OXA-1	BRSY01000016.1	plasmid
NAGLLDKG_03685	Beta-lactamase OXA-1	DAJVLO010000032.1	plasmid
NAGLLDKG_03806	Beta-lactamase OXA-1	DAJVLO010000046.1	plasmid
CGLBEIOO_02517	Beta-lactamase OXA-1	JAPDOJ010000049.1	plasmid
EFCBMFHH_02680	Beta-lactamase OXA-1	DAKBFV010000115.1	plasmid
EFCBMFHH_03672	Beta-lactamase OXA-1	DAKBFV010000348.1	plasmid
MFBBACAN_03795	Beta-lactamase OXA-1	DAKBRI010000268.1	plasmid
DNFKALLM_03717	Beta-lactamase OXA-1	DAKBVM010000038.1	plasmid
DNFKALLM_03973	Beta-lactamase OXA-1	DAKBVM010000068.1	plasmid
BEKLMEOH_03796	Beta-lactamase OXA-1	DALCGI010000037.1	plasmid
BEKLMEOH_04049	Beta-lactamase OXA-1	DALCGI010000093.1	plasmid
BHCDHJJN_03799	Beta-lactamase OXA-1	ABKCAG020000030.1	plasmid
BNIPOCJC_03910	Beta-lactamase OXA-1	ABKGME010000183.1	plasmid
BNIPOCJC_04102	Beta-lactamase OXA-1	ABKGME010000221.1	plasmid
BNIPOCJC_04104	Beta-lactamase OXA-1	ABKGME010000222.1	plasmid
ECDIFHHO_03692	Beta-lactamase OXA-1	JAQOXQ010000002.1	plasmid
LMNPDFOP_03631	Beta-lactamase OXA-1	JAQOXR010000002.1	plasmid
ELJKKJDC_03747	Beta-lactamase OXA-1	JAQOXT010000002.1	plasmid
ACJOEJKC_03651	Beta-lactamase OXA-1	JAQOXU010000002.1	plasmid
MIGNFKKI_03707	Beta-lactamase OXA-1	JAQOXV010000002.1	plasmid
LFMNOEMA_03702	Beta-lactamase OXA-1	JAQOXW010000003.1	plasmid
KHNMFEOO_03704	Beta-lactamase OXA-1	JAQOXX010000002.1	plasmid
OIIMFDGC_03636	Beta-lactamase OXA-1	JAQOXY010000002.1	plasmid
NNAPKCCJ_03638	Beta-lactamase OXA-1	JAQOXS010000002.1	plasmid
GCBJAAIG_03703	Beta-lactamase OXA-1	JAQOYA010000003.1	plasmid
GEPLMOFN_03631	Beta-lactamase OXA-1	JAQOXZ010000002.1	plasmid
GIJMNMBK_03701	Beta-lactamase OXA-1	JAQOYB010000002.1	plasmid
GIJMNMBK_03702	Beta-lactamase OXA-1	JAQOYB010000002.1	plasmid
KNAINGLM_03694	Beta-lactamase OXA-1	JAQOYC010000002.1	plasmid
LPELFOOC_03620	Beta-lactamase OXA-1	JAQOYD010000002.1	plasmid
PAHOBADI_03620	Beta-lactamase OXA-1	JAQOYF010000002.1	plasmid
LHIGHPIF_03748	Beta-lactamase OXA-1	JAQOYE010000002.1	plasmid
GPBKEMAP_03622	Beta-lactamase OXA-1	JAQOYG010000002.1	plasmid
BIAJGABG_03611	Beta-lactamase OXA-1	JAQOYI010000002.1	plasmid
CHKJJHME_03735	Beta-lactamase OXA-1	JAQOYH010000002.1	plasmid
DBMHONIK_03612	Beta-lactamase OXA-1	JAQOYJ010000002.1	plasmid
JJFMHIPM_03702	Beta-lactamase OXA-1	JAQOYL010000002.1	plasmid
EJMIKPPO_03610	Beta-lactamase OXA-1	JAQOYK010000002.1	plasmid
EDKBOJPN_03702	Beta-lactamase OXA-1	JAQOYM010000003.1	plasmid
FHNGLCEC_03694	Beta-lactamase OXA-1	JAQOYN010000002.1	plasmid
KCGIEFAG_03704	Beta-lactamase OXA-1	JAQOYP010000004.1	plasmid
OBKBFJFB_03702	Beta-lactamase OXA-1	JAQOYQ010000003.1	plasmid
DCHPMHFA_03694	Beta-lactamase OXA-1	JAQOYO010000002.1	plasmid
IGNDANKD_03689	Beta-lactamase OXA-1	JAQOYR010000003.1	plasmid
NLHIAPMJ_03708	Beta-lactamase OXA-1	JAQOYT010000003.1	plasmid
GMABCGGP_03696	Beta-lactamase OXA-1	JAQOYV010000003.1	plasmid
CPDMIBLP_03708	Beta-lactamase OXA-1	JAQOYS010000002.1	plasmid
LJAALKAA_03695	Beta-lactamase OXA-1	JAQOYU010000002.1	plasmid
LJAALKAA_03703	Beta-lactamase OXA-1	JAQOYU010000002.1	plasmid
HLANMMFI_03698	Beta-lactamase OXA-1	JAQOYW010000002.1	plasmid
EACIKEDK_03702	Beta-lactamase OXA-1	JAQOYZ010000002.1	plasmid
EACIKEDK_03710	Beta-lactamase OXA-1	JAQOYZ010000002.1	plasmid
IFKEFGCK_03694	Beta-lactamase OXA-1	JAQOYY010000002.1	plasmid
KGLBJHAO_03710	Beta-lactamase OXA-1	JAQOZB010000004.1	plasmid
DNANNCHO_03689	Beta-lactamase OXA-1	JAQOZA010000003.1	plasmid
HHIPHEON_03696	Beta-lactamase OXA-1	JAQOZC010000002.1	plasmid
GPOOEFFN_03612	Beta-lactamase OXA-1	JAQOZG010000002.1	plasmid
IAKGABBF_03711	Beta-lactamase OXA-1	JAQOZD010000002.1	plasmid
MKOPCLGH_03698	Beta-lactamase OXA-1	JAQOZE010000003.1	plasmid
FCOAEAND_03609	Beta-lactamase OXA-1	JAQOZF010000002.1	plasmid
LICLAJAG_03626	Beta-lactamase OXA-1	JAQOZH010000002.1	plasmid
FNOMHFOP_03612	Beta-lactamase OXA-1	JAQOZJ010000002.1	plasmid
FNOMHFOP_03620	Beta-lactamase OXA-1	JAQOZJ010000002.1	plasmid
FILLPKAA_03613	Beta-lactamase OXA-1	JAQOZI010000002.1	plasmid
FILLPKAA_03621	Beta-lactamase OXA-1	JAQOZI010000002.1	plasmid
JINMMLDL_03733	Beta-lactamase OXA-1	JAQOZL010000002.1	plasmid
MLFLKDAI_03612	Beta-lactamase OXA-1	JAQOZK010000002.1	plasmid
PDNNEAOA_03740	Beta-lactamase OXA-1	JAQOZM010000003.1	plasmid
DNLCFNGN_03744	Beta-lactamase OXA-1	JAQOZN010000002.1	plasmid
FEPHKLCF_03619	Beta-lactamase OXA-1	JAQOZP010000002.1	plasmid
FEPHKLCF_03627	Beta-lactamase OXA-1	JAQOZP010000002.1	plasmid
ALFJPOFM_03615	Beta-lactamase OXA-1	JAQOZO010000002.1	plasmid
ALFJPOFM_03623	Beta-lactamase OXA-1	JAQOZO010000002.1	plasmid
MFLPDKIA_03773	Beta-lactamase OXA-1	JAQOZS010000002.1	plasmid
IHGMEAIP_03775	Beta-lactamase OXA-1	JAQOZR010000002.1	plasmid
BCNOCHHB_03737	Beta-lactamase OXA-1	JAQOZQ010000002.1	plasmid
PDNOEAEI_02471	Beta-lactamase OXA-10	JSCB01000073.1	plasmid
FLBPHFFA_00408	Beta-lactamase OXA-10	LNHT01000032.1	plasmid
BLJGEDPP_04148	Beta-lactamase OXA-10	CP021853.1	plasmid
OEBONELL_03755	Beta-lactamase OXA-10	CP023274.1	plasmid
GLHAOCEF_03752	Beta-lactamase OXA-10	CP045540.1	plasmid
CNFPHBHM_01445	Beta-lactamase OXA-10	DACXHN010000048.1	plasmid
CNFPHBHM_03603	Beta-lactamase OXA-10	DACXHN010000473.1	plasmid
GAACJOBO_03830	Beta-lactamase OXA-10	CP046050.1	plasmid
FEHILLCK_03849	Beta-lactamase OXA-10	CP047590.1	plasmid
MPDMJAFF_03575	Beta-lactamase OXA-10	ABDSKX010000022.1	plasmid
MPDMJAFF_03826	Beta-lactamase OXA-10	ABDSKX010000047.1	plasmid
FCPDFEKA_03764	Beta-lactamase OXA-10	DAFNHK010000089.1	plasmid
FCPDFEKA_04009	Beta-lactamase OXA-10	DAFNHK010000129.1	plasmid
PJNNJONM_03083	Beta-lactamase OXA-10	ABEXCL020000106.1	plasmid
PJNNJONM_03764	Beta-lactamase OXA-10	ABEXCL020000266.1	plasmid
PJNNJONM_03770	Beta-lactamase OXA-10	ABEXCL020000267.1	plasmid
GMBCBGFL_03612	Beta-lactamase OXA-10	DAGGTH010000078.1	plasmid
GMBCBGFL_04065	Beta-lactamase OXA-10	DAGGTH010000189.1	plasmid
FECGDBPM_02247	Beta-lactamase OXA-10	JAEUFR010000033.1	plasmid
GNJHKMIA_00818	Beta-lactamase OXA-10	JAEUFS010000014.1	plasmid
EKBFHMDP_02244	Beta-lactamase OXA-10	JAEUFU010000033.1	plasmid
BLKNDGNP_02239	Beta-lactamase OXA-10	JAEUFT010000033.1	plasmid
KGINNOCN_03012	Beta-lactamase OXA-10	DAGZPU010000038.1	plasmid
KGINNOCN_03831	Beta-lactamase OXA-10	DAGZPU010000111.1	plasmid
KGINNOCN_03858	Beta-lactamase OXA-10	DAGZPU010000112.1	plasmid
HHEGDOPP_03987	Beta-lactamase OXA-10	CP098445.1	plasmid
FCNIJBFL_03307	Beta-lactamase OXA-10	ABGZHE010000020.1	plasmid
FCNIJBFL_04133	Beta-lactamase OXA-10	ABGZHE010000064.1	plasmid
ABJMMAKD_00803	Beta-lactamase OXA-10	JAODOZ010000012.1	plasmid
EMLDHFOH_02227	Beta-lactamase OXA-10	JAOSFH010000033.1	plasmid
LAMEIBJP_03576	Beta-lactamase OXA-10	DAJQSW010000288.1	plasmid
LAMEIBJP_03760	Beta-lactamase OXA-10	DAJQSW010000407.1	plasmid
EGOBCCHA_03525	Beta-lactamase OXA-10	DAJQUG010000226.1	plasmid
EGOBCCHA_03832	Beta-lactamase OXA-10	DAJQUG010000360.1	plasmid
BKEGDEJG_03343	Beta-lactamase OXA-10	ABJBCY010000022.1	plasmid
BKEGDEJG_04035	Beta-lactamase OXA-10	ABJBCY010000067.1	plasmid
EBMHBCHH_02824	Beta-lactamase OXA-10	DAJSTG010000127.1	plasmid
EBMHBCHH_03826	Beta-lactamase OXA-10	DAJSTG010000386.1	plasmid
LCMECDJK_03795	Beta-lactamase OXA-10	DAJZDV010000048.1	plasmid
LCMECDJK_03914	Beta-lactamase OXA-10	DAJZDV010000080.1	plasmid
NEDJLCOJ_03498	Beta-lactamase OXA-10	DAJZSF010000071.1	plasmid
NEDJLCOJ_03690	Beta-lactamase OXA-10	DAJZSF010000093.1	plasmid
HJAILCDP_03401	Beta-lactamase OXA-10	DAJZTZ010000213.1	plasmid
HJAILCDP_03899	Beta-lactamase OXA-10	DAJZTZ010000418.1	plasmid
MFMDMBNO_03477	Beta-lactamase OXA-10	DAKCTA010000222.1	plasmid
MFMDMBNO_03864	Beta-lactamase OXA-10	DAKCTA010000398.1	plasmid
NKDHHNEO_03765	Beta-lactamase OXA-10	DALCEO010000059.1	plasmid
NKDHHNEO_03939	Beta-lactamase OXA-10	DALCEO010000102.1	plasmid
NMNIGNHO_04103	Beta-lactamase OXA-10	DALCGJ010000083.1	plasmid
EHMJDPNO_03709	Beta-lactamase OXA-10	DALCGQ010000051.1	plasmid
EHMJDPNO_03937	Beta-lactamase OXA-10	DALCGQ010000118.1	plasmid
FKIBIHJG_04085	Beta-lactamase OXA-10	DALCGM010000093.1	plasmid
AEFNDBNL_03842	Beta-lactamase OXA-10	DALCGK010000041.1	plasmid
AEFNDBNL_04156	Beta-lactamase OXA-10	DALCGK010000082.1	plasmid
AFCBBMPH_03981	Beta-lactamase OXA-10	DALCGL010000082.1	plasmid
HKKANKKB_03821	Beta-lactamase OXA-10	DALCIC010000036.1	plasmid
HKKANKKB_04098	Beta-lactamase OXA-10	DALCIC010000077.1	plasmid
DJPFOBNN_03823	Beta-lactamase OXA-10	DALCID010000037.1	plasmid
DJPFOBNN_04108	Beta-lactamase OXA-10	DALCID010000079.1	plasmid
DELEAEGG_03877	Beta-lactamase OXA-10	DALCIE010000049.1	plasmid
DELEAEGG_03993	Beta-lactamase OXA-10	DALCIE010000089.1	plasmid
IBKEBEMI_04114	Beta-lactamase OXA-10	DALCII010000082.1	plasmid
BPIDKMDJ_03879	Beta-lactamase OXA-10	DALCIF010000043.1	plasmid
BPIDKMDJ_04128	Beta-lactamase OXA-10	DALCIF010000083.1	plasmid
LAJOHDEJ_03986	Beta-lactamase OXA-10	DALCIH010000138.1	plasmid
JDGLCCPO_03907	Beta-lactamase OXA-10	DALCJE010000050.1	plasmid
JDGLCCPO_04123	Beta-lactamase OXA-10	DALCJE010000101.1	plasmid
MKIBFNKK_03853	Beta-lactamase OXA-10	DALCJD010000041.1	plasmid
MKIBFNKK_04113	Beta-lactamase OXA-10	DALCJD010000083.1	plasmid
KLNCKBIN_04119	Beta-lactamase OXA-10	DALCJF010000078.1	plasmid
LEJCMMDG_03850	Beta-lactamase OXA-10	DALCJG010000042.1	plasmid
LEJCMMDG_04132	Beta-lactamase OXA-10	DALCJG010000097.1	plasmid
AHPIKENB_03861	Beta-lactamase OXA-10	DALCJH010000045.1	plasmid
AHPIKENB_04206	Beta-lactamase OXA-10	DALCJH010000120.1	plasmid
OGCCHBIH_03867	Beta-lactamase OXA-10	DALCLQ010000055.1	plasmid
[truncated: 6,135 more rows]
